# Supplementary material for: Integrated RNA-seq and sRNA-seq analysis identifies novel nitrate-responsive genes in Arabidopsis thaliana roots
Source: BMC Genomics. 2013 Oct 11;14:701. doi: 10.1186/1471-2164-14-701 (PMC3906980; doi:10.1186/1471-2164-14-701)
Supplement: Additional file 3 — Known miRNA and ta-siRNA expressed in roots. [file 1471-2164-14-701-S3.xlsx]

## Sheet: Legend
Additional file 3. Known miRNA and ta-siRNA expressed in roots.
Reads matching known miRNA (miRBase v.17) and ta-siRNA in each library were identified and counted.

## Sheet: miRNA
Sequence	miRNA	Number of times sequenced in the four libraries
TGACAGAAGAGAGTGAGCAC	>ath-miR156a,b,c,d,e,f	82715
CGACAGAAGAGAGTGAGCAC	>ath-miR156g	16872
TGACAGAAGAAAGAGAGCAC	>ath-miR156h	172
TTGACAGAAGATAGAGAGCAC	>ath-miR157a,b,c	195916
TGACAGAAGATAGAGAGCAC	>ath-miR157d	3301
TCCCAAATGTAGACAAAGCA	>ath-miR158a	135291
CCCCAAATGTAGACAAAGCA	>ath-miR158b	1365
TTTGGATTGAAGGGAGCTCTA	>ath-miR159a	754332
TTTGGATTGAAGGGAGCTCTT	>ath-miR159b	257344
TTTGGATTGAAGGGAGCTCCT	>ath-miR159c	412
TGCCTGGCTCCCTGTATGCCA	>ath-miR160a,b,c	1220
TGAAAGTGACTACATCGGGGT	>ath-miR161.1	130775
TCAATGCATTGAAAGTGACTA	>ath-miR161.2	33682
TCGATAAACCTCTGCATCCAG	>ath-miR162a,b	559
TTGAAGAGGACTTGGAACTTCGAT	>ath-miR163	37187
TGGAGAAGCAGGGCACGTGCA	>ath-miR164a,b	145448
TGGAGAAGCAGGGCACGTGCG	>ath-miR164c	19302
TCGGACCAGGCTTCATCCCCC	>ath-miR165a,b	3826
TCGGACCAGGCTTCATTCCCC	>ath-miR166a,b,c,d,e,f,g	6283
TGAAGCTGCCAGCATGATCTA	>ath-miR167a,b	219020
TAAGCTGCCAGCATGATCTTG	>ath-miR167c	2486
TGAAGCTGCCAGCATGATCTGG	>ath-miR167d	5711
TCGCTTGGTGCAGGTCGGGAA	>ath-miR168a,b	79494
CAGCCAAGGATGACTTGCCGA	>ath-miR169a	476
CAGCCAAGGATGACTTGCCGG	>ath-miR169b,c	4907
TGAGCCAAGGATGACTTGCCG	>ath-miR169d,e,f	149
TGAGCCAAGGATGACTTGCCG	>ath-miR169g-5p	149
TAGCCAAGGATGACTTGCCTG	>ath-miR169h,i,j,k,l,m,n	39
TGATTGAGCCGTGTCAATATC	>ath-miR170	1310
TGATTGAGCCGCGCCAATATC	>ath-miR171a	1349
TTGAGCCGTGCCAATATCACG	>ath-miR171b,c	55102
AGAATCTTGATGATGCTGCAT	>ath-miR172a,b-3p	648
GCAGCACCATTAAGATTCAC	>ath-miR172b-5p	67
AGAATCTTGATGATGCTGCAG	>ath-miR172c,d	34
GGAATCTTGATGATGCTGCAT	>ath-miR172e	1289
TTCGCTTGCAGAGAGAAATCAC	>ath-miR173-5p	31071
TGAGAGAAGTGAGATGAAATC	>ath-miR1886.1	93
TGAGATGAAATCTTTGATTGG	>ath-miR1886.2	80
TAAGTTAAGATTTGTGAAGAA	>ath-miR1888a	8
GTCCTCGGGATGCGGATTACC	>ath-miR2111a-3p	126
TAATCTGCATCCTGAGGTTTA	>ath-miR2111a-5p	135
ATCCTCGGGATACAGTTTACC	>ath-miR2111b-3p	30
TAATCTGCATCCTGAGGTTTA	>ath-miR2111b-5p	135
CTTTATATCCGCATTTGCGCA	>ath-miR2112-3p	72
CGCAAATGCGGATATCAATGT	>ath-miR2112-5p	53
TCTTTCTGCAAACGCCTTGGA	>ath-miR2934-5p	1
TTGGACTGAAGGGAGCTCCCT	>ath-miR319a,b	68090
TTGGACTGAAGGGAGCTCCTT	>ath-miR319c	6034
TCAGAGTATCAGCCATGTGA	>ath-miR3434-3p	45
ACTTGGCTGATTCTATTATT	>ath-miR3434-5p	7
TGGATTGGTCAAGGGAAGCGT	>ath-miR3440b-3p	20
TTTTCTTGGCCCATCCACTTC	>ath-miR3440b-5p	2
AAGCTCAGGAGGGATAGCGCC	>ath-miR390a,b	75461
TTCGCAGGAGAGATAGCGCCA	>ath-miR391	110
AACTTTGTGATGACAACGAAG	>ath-miR3932a,b	1
AGAAGCAAAATGACGACTCGG	>ath-miR3933	5
TCCAAAGGGATCGCATTGATCC	>ath-miR393a,b	3319
TTGGCATTCTGTCCACCTCC	>ath-miR394a,b	42
TTCCACAGCTTTCTTGAACTG	>ath-miR396a	5398
TTCCACAGCTTTCTTGAACTT	>ath-miR396b	14135
TCATTGAGTGCAGCGTTGATG	>ath-miR397a	43
TCATTGAGTGCATCGTTGATG	>ath-miR397b	3486
TGTGTTCTCAGGTCACCCCTT	>ath-miR398a	13
TGTGTTCTCAGGTCACCCCTG	>ath-miR398b,c	824
TGCCAAAGGAGATTTGCCCTG	>ath-miR399a	2
TGCCAAAGGAGAGTTGCCCTG	>ath-miR399b,c	194
TGCCAAAGGAGATTTGCCCGG	>ath-miR399f	15
TATGAGAGTATTATAAGTCAC	>ath-miR400	670
TTCGAGGCCTATTAAACCTCTG	>ath-miR402	1
TTAGATTCACGCACAAACTCG	>ath-miR403	11143
ATGCACTGCCTCTTCCCTGGC	>ath-miR408	123
TATGGAAGAAATTGTAGTATT	>ath-miR447a.2-3p	1118
TTGGGGACGAGATGTTTTGTTG	>ath-miR447a-3p,b	376
CCCCTTACAATGTCGAGTAAA	>ath-miR447c-5p	4
TTTTTCCTACTCCGCCCATACC	>ath-miR472	28
TTTTACTGCTACTTGTGTTCC	>ath-miR5012	41
TTGTACAAATTTAAGTGTACG	>ath-miR5014a-3p	51
TGTTGGGAAAGAAAAACTCTT	>ath-miR5019	60
GTCATGGGGTATGATCGAATG	>ath-miR5022	1
ATTGGTAGTGGATAAGGGGGC	>ath-miR5023	20
ATGACAAGGCCAAGATATAACA	>ath-miR5024-5p	2
ACTGTATATATGTAAGTGACA	>ath-miR5025	0
ACTCATAAGATCGTGACACGT	>ath-miR5026	622
ACCGGTTGGAACTTGCCTTAA	>ath-miR5027	3
AATTGGGTTTATGCTAGAGTT	>ath-miR5028	128
TGAGCCTCTGTGGTAGCCCTCA	>ath-miR771	20
TTTGCTTCCAGCTTTTGTCTC	>ath-miR773a	22
TTGGTTACCCATATGGCCATC	>ath-miR774a	3
TTCGATGTCTAGCAGTGCCA	>ath-miR775	1682
TACGCATTGAGTTTCGTTGCTT	>ath-miR777	366
TGATTGGAAATTTCGTTGACT	>ath-miR779.2	78
TCTAGCAGCTGTTGAGCAGGT	>ath-miR780.1	9
TTCTTCGTGAATATCTGGCAT	>ath-miR780.2	13
TTAGAGTTTTCTGGATACTTA	>ath-miR781a,b	156
TGCGGGAAGCATTTGCACATG	>ath-miR822	90660
TGGGTGGTGATCATATAAGAT	>ath-miR823	783
TAGACCATTTGTGAGAAGGGA	>ath-miR824	227334
TTCTCAAGAAGGTGCATGAAC	>ath-miR825	42
TTAGATGACCATCAACAAACT	>ath-miR827	24
TCTTGCTTAAATGAGTATTCCA	>ath-miR828	10
AGCTCTGATACCAAATGATGGAAT	>ath-miR829.1	164
CAAATTAAAGCTTCAAGGTAG	>ath-miR829.2	549
TAACTATTTTGAGAAGAAGTG	>ath-miR830-3p	208
TCTTCTCCAAATAGTTTAGGTT	>ath-miR830-5p	4
TAGACCGATGTCAACAAACAAG	>ath-miR833a-3p	2
TGTTTGTTGTACTCGGTCTAGT	>ath-miR833a-5p	10
TGGTAGCAGTAGCGGTGGTAA	>ath-miR834	30
TGGAGAAGATACGCAAGAAAG	>ath-miR835-3p	6
TTCTTGCATATGTTCTTTATC	>ath-miR835-5p	2
AAACGAACAAAAAACTGATGG	>ath-miR837-3p	29
ATCAGTTTCTTGTTCGTTTCA	>ath-miR837-5p	321
TTTTCTTCTACTTCTTGCACA	>ath-miR838	23
TACCAACCTTTCATCGTTCCC	>ath-miR839	34
ACACTGAAGGACCTAAACTAAC	>ath-miR840	10
TACGAGCCACTGGAAACTGAA	>ath-miR841b-5p	22
TCATGGTCAGATCCGTCATCC	>ath-miR842	1754
TTTAGGTCGAGCTTCATTGGA	>ath-miR843	11
TTATAAGCCATCTTACTAGTT	>ath-miR844-3p	35
TGGTAAGATTGCTTATAAGCT	>ath-miR844-5p	135
CGGCTCTGATACCAATTGATG	>ath-miR845a	1
TTGAATTGAAGTGCTTGAATT	>ath-miR846	76678
TGACATGGGACTGCCTAAGCTA	>ath-miR848	48
TAACTAAACATTGGTGTAGTA	>ath-miR849	3
TAAGATCCGGACTACAACAAAG	>ath-miR850	3
AAGATAAGCGCCTTAGTTCTG	>ath-miR852	65
TCCCCTCTTTAGCTTGGAGAAG	>ath-miR853	358
TTTTGTATGTTGAAGGTGTAT	>ath-miR857	64
TTTCGTTGTCTGTTCGACCTT	>ath-miR858a	283
TCTCTCTGTTGTGAAGTCAAA	>ath-miR859	203
TCAATAGATTGGACTATGTAT	>ath-miR860	270
GATGGATATGTCTTCAAGGAC	>ath-miR861-3p	1
CCTTGGAGAAATATGCGTCAA	>ath-miR861-5p	281
ATATGCTGGATCTACTTGAAG	>ath-miR862-3p	1
TCCAATAGGTCGAGCATGTGC	>ath-miR862-5p	95
TTGAGAGCAACAAGACATAAT	>ath-miR863-3p	66
TCAGGTATGATTGACTTCAAA	>ath-miR864-5p	3
ATGAATTTGGATCTAATTGAG	>ath-miR865-5p	12
ACAAAATCCGTCTTTGAAGA	>ath-miR866-3p	9
TCAAGGAACGGATTTTGTTAA	>ath-miR866-5p	3
ATTGGTTCAATTCTGGTGTTG	>ath-miR869.1	5
TCTGGTGTTGAGATAGTTGAC	>ath-miR869.2	1518
TAATTTGGTGTTTCTTCGATC	>ath-miR870	2

## Sheet: ta-siRNA
ta-siRNA	Times sequenced in our libraries
TAS2-D6(-)	12
TAS1a-D9(-)	22
TAS1b-D4(-)	30
TAS2-D9(-)	51
TAS3a-D8(+)	57
TAS1c-D10(-)	91
TAS2-D11(-)	215
TAS4-4(-)	291
TAS2-D12(-)	450
TAS1c-D4(+)	724
TAS3a-D7(+)	903
TAS1b-D5(+)	1794
TAS1a-D4(+)	3869
TAS1c-D6(-)	7501
TAS1a-D6(+),TAS1b-D6(+),TAS1c-D3(+)	47915
TAS1a-D2(+)	125373
