# Supplementary material for: Integrated RNA-seq and sRNA-seq analysis identifies novel nitrate-responsive genes in Arabidopsis thaliana roots
Source: BMC Genomics. 2013 Oct 11;14:701. doi: 10.1186/1471-2164-14-701 (PMC3906980; doi:10.1186/1471-2164-14-701)
Supplement: Additional file 5 — Expression analysis of annotated elements of TAIR v.10. [file 1471-2164-14-701-S5.xlsx]

## Sheet: Description
Additional File 5.Expression analysis of annotated elements of TAIR v.10.
Description of the columns:
Category: Indicates gene classification: Protein coding gene, miRNA, tRNA, snRNA, snoRNA, rRNA, pseudogene, other RNA, transposable element
AGI: Arabidopsis Gene Identifier
Description: Gene description according to TAIR v.10
KCl R1 raw count: Raw count of sequences from Control (KCl treated) library replicate 1
KCl R2 raw count: Raw count of sequences from Control (KCl treated) library replicate 2
KNO3 R1 raw count: Raw count of sequences from Nitrate (KNO3 treated) library replicate 1
KNO3 R2 raw count: Raw count of sequences from Nitrate (KNO3 treated) library replicate 2
Expressed element?: Detection of gene by ATH1 or RNA-seq (0: no; 1: yes)
PCG?: Gene is a protein coding gene (0: no; 1: yes)
miRNA?: Gene is a miRNA gene (0:no; 1: yes)
tRNA?: Gene is a tRNA (0:no; 1: yes)
snRNA?: Gene is a snRNA (0:no; 1:yes)
snoRNA?: Gene is a snoRNA (0:no; 1:yes)
rRNA?: Gene is a rRNA (0:no; 1:yes)
pseudogene?: Gene is a pseudogene (0:no; 1:yes)
other_RNA?: Gene is a RNA that is not a miRNA, tRNA, snRNA, snoRNA, rRNA (0:no; 1:yes)
transposable_element_gene?: Gene is a transposable element gene (0: no; 1:yes)
Representative probe in ATH1?: Gene has a representative probe set in the Affymetrix ATH1 GeneChip
ATH1 probe detected by RNA-seq: Gene has a representative probe set in ATH1 and has been sequenced at least once in the RNA-seq libraries
Present Call in ATH1: Probe set representing the gene has a present (P) call
Present call in ATH1 and detected by RNA-seq: Gene has a representative probe set in ATH1 that has a present call and has been sequenced at least once in the RNA-seq libraries
PCG raw counts: number of sequences of a protein coding gene
miRNA raw counts: number of sequences of a miRNA gene
tRNA raw counts: number of sequences of a tRNA gene
snRNA raw counts: number of sequences of a snRNA gene
snoRNA raw counts: number of sequences of a snoRNA gene
rRNA raw counts: number of sequences of a rRNA gene
pseudogene raw counts: number of sequences of a pseudogene
other_RNA raw counts: number of sequences of a other_RNA gene
transposable_element_gene raw counts: number of sequences of a transposable element gene

## Sheet: Data
AGI	Description	KClR1 raw counts	KClR2 raw counts	KNO3R1 raw counts	KNO3R2 raw counts	Expressed element?	PCG?	miRNA?	tRNA?	snRNA?	snoRNA?	rRNA?	pseudogene?	other_RNA?	transposable_element_gene?	Representative probe in ATH1?	ATH1 probe detected by RNA-seq	Present Call in ATH1	Present call in ATH1 and detected by RNA-seq	PCG raw counts	miRNA raw counts	tRNA raw counts	snRNA raw counts	snoRNA raw counts	rRNA raw counts	pseudogene raw counts	other_RNA raw counts	transposable_element_gene raw counts
AT1G01010	ANAC001, NAC001, NAC domain containing protein 1	33	40	9	16	1	1	0	0	0	0	0	0	0	0	1	1	1	1	98	0	0	0	0	0	0	0	0
AT1G01020	ARV1, Arv1-like protein	3	4	2	1	1	1	0	0	0	0	0	0	0	0	0	0	0	0	10	0	0	0	0	0	0	0	0
AT1G01030	NGA3, AP2/B3-like transcriptional factor family protein	2	0	1	0	1	1	0	0	0	0	0	0	0	0	1	1	0	0	3	0	0	0	0	0	0	0	0
AT1G01040	ASU1, ATDCL1, CAF, DCL1, EMB60, EMB76, SIN1, SUS1, dicer-like 1	45.5	47	35	28	1	1	0	0	0	0	0	0	0	0	1	1	1	1	155.5	0	0	0	0	0	0	0	0
AT1G01046	MIR838A, MIR838a; miRNA	0.5	0	0	0	1	0	1	0	0	0	0	0	0	0	0	0	0	0	0	0.5	0	0	0	0	0	0	0
AT1G01050	AtPPa1, PPa1, pyrophosphorylase 1	10	11	9	7	1	1	0	0	0	0	0	0	0	0	1	1	1	1	37	0	0	0	0	0	0	0	0
AT1G01060	LHY, LHY1, Homeodomain-like superfamily protein	83	92	54	23	1	1	0	0	0	0	0	0	0	0	1	1	1	1	252	0	0	0	0	0	0	0	0
AT1G01070	nodulin MtN21 /EamA-like transporter family protein	3	1	2	0	1	1	0	0	0	0	0	0	0	0	1	1	1	1	6	0	0	0	0	0	0	0	0
AT1G01073	unknown protein; FUNCTIONS IN: molecular_function unknown; INVOLVED IN: biological_process unknown; LOCATED IN: endomembrane system; Has 0 Blast hits to 0 proteins in 0 species (source: NCBI BLink).	0	0	0	0	0	0	0	0	0	0	0	0	0	0	0	0	0	0	0	0	0	0	0	0	0	0	0
AT1G01080	RNA-binding (RRM/RBD/RNP motifs) family protein	0	2	1	0	1	1	0	0	0	0	0	0	0	0	1	1	1	1	3	0	0	0	0	0	0	0	0
AT1G01090	PDH-E1 ALPHA, pyruvate dehydrogenase E1 alpha	100	110	84	74	1	1	0	0	0	0	0	0	0	0	1	1	1	1	368	0	0	0	0	0	0	0	0
AT1G01100	60S acidic ribosomal protein family	447	423	316	282	1	1	0	0	0	0	0	0	0	0	1	1	1	1	1468	0	0	0	0	0	0	0	0
AT1G01110	IQD18, IQ-domain 18	5	9	3	5	1	1	0	0	0	0	0	0	0	0	1	1	0	0	22	0	0	0	0	0	0	0	0
AT1G01115	unknown protein; FUNCTIONS IN: molecular_function unknown; INVOLVED IN: biological_process unknown; LOCATED IN: endomembrane system; Has 0 Blast hits to 0 proteins in 0 species (source: NCBI BLink).	0	0	0	0	0	0	0	0	0	0	0	0	0	0	0	0	0	0	0	0	0	0	0	0	0	0	0
AT1G01120	KCS1, 3-ketoacyl-CoA synthase 1	119	100	51	45	1	1	0	0	0	0	0	0	0	0	1	1	1	1	315	0	0	0	0	0	0	0	0
AT1G01130	CONTAINS InterPro DOMAIN/s: CBL-interacting protein kinase (InterPro:IPR020660), Calcium/calmodulin-dependent protein kinase-like (InterPro:IPR020636); BEST Arabidopsis thaliana protein match is: unknown protein (TAIR:AT5G47170.1); Has 176 Blast hits to 176 proteins in 20 species: Archae - 0; Bacteria - 0; Metazoa - 0; Fungi - 0; Plants - 176; Viruses - 0; Other Eukaryotes - 0 (source: NCBI BLink…	1	0	1	0	1	1	0	0	0	0	0	0	0	0	1	1	1	1	2	0	0	0	0	0	0	0	0
AT1G01140	CIPK9, PKS6, SnRK3.12, CBL-interacting protein kinase 9	2	0	0	1	1	1	0	0	0	0	0	0	0	0	1	1	0	0	3	0	0	0	0	0	0	0	0
AT1G01150	Homeodomain-like protein with RING/FYVE/PHD-type zinc finger domain	0	0	0	0	0	0	0	0	0	0	0	0	0	0	1	0	1	0	0	0	0	0	0	0	0	0	0
AT1G01160	GIF2, GRF1-interacting factor 2	28	16	12	10	1	1	0	0	0	0	0	0	0	0	1	1	1	1	66	0	0	0	0	0	0	0	0
AT1G01170	Protein of unknown function (DUF1138)	2	1	1	1	1	1	0	0	0	0	0	0	0	0	1	1	1	1	5	0	0	0	0	0	0	0	0
AT1G01180	S-adenosyl-L-methionine-dependent methyltransferases superfamily protein	18	11	7	5	1	1	0	0	0	0	0	0	0	0	0	0	0	0	41	0	0	0	0	0	0	0	0
AT1G01183	MIR165, MIR165A, MIR165/MIR165A; miRNA	0	0	1	0	1	0	1	0	0	0	0	0	0	0	0	0	0	0	0	1	0	0	0	0	0	0	0
AT1G01190	CYP78A8, cytochrome P450, family 78, subfamily A, polypeptide 8	17	18	13	5	1	1	0	0	0	0	0	0	0	0	1	1	1	1	53	0	0	0	0	0	0	0	0
AT1G01200	ATRAB-A3, ATRABA3, RABA3, RAB GTPase homolog A3	7	5	4	2	1	1	0	0	0	0	0	0	0	0	1	1	1	1	18	0	0	0	0	0	0	0	0
AT1G01210	DNA-directed RNA polymerase, subunit M, archaeal	15	11	13	11	1	1	0	0	0	0	0	0	0	0	0	0	0	0	50	0	0	0	0	0	0	0	0
AT1G01220	AtFKGP, FKGP, L-fucokinase/GDP-L-fucose pyrophosphorylase	17	23	8	8	1	1	0	0	0	0	0	0	0	0	1	1	1	1	56	0	0	0	0	0	0	0	0
AT1G01225	NC domain-containing protein-related	3	2	6	0	1	1	0	0	0	0	0	0	0	0	1	1	1	1	11	0	0	0	0	0	0	0	0
AT1G01230	ORMDL family protein	19	11	7	4	1	1	0	0	0	0	0	0	0	0	1	1	1	1	41	0	0	0	0	0	0	0	0
AT1G01240	unknown protein; INVOLVED IN: N-terminal protein myristoylation; EXPRESSED IN: 17 plant structures; EXPRESSED DURING: 11 growth stages; BEST Arabidopsis thaliana protein match is: unknown protein (TAIR:AT2G46550.1); Has 95 Blast hits to 78 proteins in 16 species: Archae - 0; Bacteria - 2; Metazoa - 11; Fungi - 0; Plants - 80; Viruses - 0; Other Eukaryotes - 2 (source: NCBI BLink).	12	10	2	3	1	1	0	0	0	0	0	0	0	0	1	1	1	1	27	0	0	0	0	0	0	0	0
AT1G01250	Integrase-type DNA-binding superfamily protein	0	0	0	0	0	0	0	0	0	0	0	0	0	0	1	0	0	0	0	0	0	0	0	0	0	0	0
AT1G01260	basic helix-loop-helix (bHLH) DNA-binding superfamily protein	30	25	16	15	1	1	0	0	0	0	0	0	0	0	1	1	1	1	86	0	0	0	0	0	0	0	0
AT1G01270	pre-tRNA	7	7	2	3	1	0	0	1	0	0	0	0	0	0	0	0	0	0	0	0	19	0	0	0	0	0	0
AT1G01280	CYP703, CYP703A2, cytochrome P450, family 703, subfamily A, polypeptide 2	0	0	0	0	0	0	0	0	0	0	0	0	0	0	1	0	0	0	0	0	0	0	0	0	0	0	0
AT1G01290	CNX3, cofactor of nitrate reductase and xanthine dehydrogenase 3	13	6	10	7	1	1	0	0	0	0	0	0	0	0	1	1	1	1	36	0	0	0	0	0	0	0	0
AT1G01300	Eukaryotic aspartyl protease family protein	20	41	13	12	1	1	0	0	0	0	0	0	0	0	1	1	1	1	86	0	0	0	0	0	0	0	0
AT1G01305	unknown protein; FUNCTIONS IN: molecular_function unknown; INVOLVED IN: biological_process unknown; LOCATED IN: endomembrane system; Has 30201 Blast hits to 17322 proteins in 780 species: Archae - 12; Bacteria - 1396; Metazoa - 17338; Fungi - 3422; Plants - 5037; Viruses - 0; Other Eukaryotes - 2996 (source: NCBI BLink).	0	0	0	0	0	0	0	0	0	0	0	0	0	0	0	0	0	0	0	0	0	0	0	0	0	0	0
AT1G01310	CAP (Cysteine-rich secretory proteins, Antigen 5, and Pathogenesis-related 1 protein) superfamily protein	0	0	0	0	0	0	0	0	0	0	0	0	0	0	1	0	0	0	0	0	0	0	0	0	0	0	0
AT1G01320	Tetratricopeptide repeat (TPR)-like superfamily protein	13	19	14	4	1	1	0	0	0	0	0	0	0	0	1	1	0	0	50	0	0	0	0	0	0	0	0
AT1G01340	ACBK1, ATCNGC10, CNGC10, cyclic nucleotide gated channel 10	44	48	26	12	1	1	0	0	0	0	0	0	0	0	1	1	1	1	130	0	0	0	0	0	0	0	0
AT1G01350	Zinc finger (CCCH-type/C3HC4-type RING finger) family protein	12	16	8	4	1	1	0	0	0	0	0	0	0	0	0	0	0	0	40	0	0	0	0	0	0	0	0
AT1G01355	Putative endonuclease or glycosyl hydrolase	0	0	0	0	0	0	0	0	0	0	0	0	0	0	0	0	0	0	0	0	0	0	0	0	0	0	0
AT1G01360	PYL9, RCAR1, regulatory component of ABA receptor 1	36	35	19	8	1	1	0	0	0	0	0	0	0	0	1	1	1	1	98	0	0	0	0	0	0	0	0
AT1G01370	CENH3, HTR12, Histone superfamily protein	0	0	0	0	0	0	0	0	0	0	0	0	0	0	1	0	1	0	0	0	0	0	0	0	0	0	0
AT1G01380	ETC1, Homeodomain-like superfamily protein	10	18	10	3	1	1	0	0	0	0	0	0	0	0	1	1	1	1	41	0	0	0	0	0	0	0	0
AT1G01390	UDP-Glycosyltransferase superfamily protein	1	0	0	1	1	1	0	0	0	0	0	0	0	0	1	1	0	0	2	0	0	0	0	0	0	0	0
AT1G01400	unknown protein; Has 21 Blast hits to 21 proteins in 8 species: Archae - 0; Bacteria - 2; Metazoa - 2; Fungi - 1; Plants - 13; Viruses - 0; Other Eukaryotes - 3 (source: NCBI BLink).	0	0	0	0	0	0	0	0	0	0	0	0	0	0	0	0	0	0	0	0	0	0	0	0	0	0	0
AT1G01410	APUM22, PUM22, pumilio 22	0	0	0	0	0	0	0	0	0	0	0	0	0	0	1	0	0	0	0	0	0	0	0	0	0	0	0
AT1G01420	UGT72B3, UDP-glucosyl transferase 72B3	11	13	8	7	1	1	0	0	0	0	0	0	0	0	1	1	1	1	39	0	0	0	0	0	0	0	0
AT1G01430	TBL25, TRICHOME BIREFRINGENCE-LIKE 25	14	13	18	8	1	1	0	0	0	0	0	0	0	0	1	1	1	1	53	0	0	0	0	0	0	0	0
AT1G01440	Protein of unknown function (DUF3133)	20	22	12	16	1	1	0	0	0	0	0	0	0	0	1	1	1	1	70	0	0	0	0	0	0	0	0
AT1G01448	other RNA	1	0	1	0	1	0	0	0	0	0	0	0	1	0	0	0	0	0	0	0	0	0	0	0	0	2	0
AT1G01450	Protein kinase superfamily protein	0	0	0	0	0	0	0	0	0	0	0	0	0	0	1	0	0	0	0	0	0	0	0	0	0	0	0
AT1G01453	unknown protein; FUNCTIONS IN: molecular_function unknown; INVOLVED IN: biological_process unknown; LOCATED IN: cellular_component unknown; BEST Arabidopsis thaliana protein match is: unknown protein (TAIR:AT4G01110.1); Has 30201 Blast hits to 17322 proteins in 780 species: Archae - 12; Bacteria - 1396; Metazoa - 17338; Fungi - 3422; Plants - 5037; Viruses - 0; Other Eukaryotes - 2996 (source: NC…	5	1	3	1	1	1	0	0	0	0	0	0	0	0	0	0	0	0	10	0	0	0	0	0	0	0	0
AT1G01460	ATPIPK11, PIPK11, Phosphatidylinositol-4-phosphate 5-kinase, core	0	0	0	0	0	0	0	0	0	0	0	0	0	0	1	0	0	0	0	0	0	0	0	0	0	0	0
AT1G01470	LEA14, LSR3, Late embryogenesis abundant protein	14	13	6	9	1	1	0	0	0	0	0	0	0	0	1	1	1	1	42	0	0	0	0	0	0	0	0
AT1G01471	unknown protein; Has 30201 Blast hits to 17322 proteins in 780 species: Archae - 12; Bacteria - 1396; Metazoa - 17338; Fungi - 3422; Plants - 5037; Viruses - 0; Other Eukaryotes - 2996 (source: NCBI BLink).	0	0	0	0	0	0	0	0	0	0	0	0	0	0	0	0	0	0	0	0	0	0	0	0	0	0	0
AT1G01480	ACS2, AT-ACC2, 1-amino-cyclopropane-1-carboxylate synthase 2	3	6	1	1	1	1	0	0	0	0	0	0	0	0	1	1	0	0	11	0	0	0	0	0	0	0	0
AT1G01490	Heavy metal transport/detoxification superfamily protein	92	65	129	93	1	1	0	0	0	0	0	0	0	0	1	1	1	1	379	0	0	0	0	0	0	0	0
AT1G01500	Erythronate-4-phosphate dehydrogenase family protein	14	14	13	22	1	1	0	0	0	0	0	0	0	0	1	1	1	1	63	0	0	0	0	0	0	0	0
AT1G01510	AN, NAD(P)-binding Rossmann-fold superfamily protein	34	56	17	23	1	1	0	0	0	0	0	0	0	0	1	1	1	1	130	0	0	0	0	0	0	0	0
AT1G01520	Homeodomain-like superfamily protein	1	0	0	0	1	1	0	0	0	0	0	0	0	0	1	1	0	0	1	0	0	0	0	0	0	0	0
AT1G01530	AGL28, AGAMOUS-like 28	0	0	0	0	0	0	0	0	0	0	0	0	0	0	1	0	0	0	0	0	0	0	0	0	0	0	0
AT1G01540	Protein kinase superfamily protein	40	45	37	22	1	1	0	0	0	0	0	0	0	0	1	1	1	1	144	0	0	0	0	0	0	0	0
AT1G01550	BPS1, Protein of unknown function (DUF793)	128	153	116	91	1	1	0	0	0	0	0	0	0	0	1	1	1	1	488	0	0	0	0	0	0	0	0
AT1G01560	ATMPK11, MPK11, MAP kinase 11	1	0	2	1	1	1	0	0	0	0	0	0	0	0	1	1	1	1	4	0	0	0	0	0	0	0	0
AT1G01570	Protein of unknown function (DUF604)	2	4	3	0	1	1	0	0	0	0	0	0	0	0	1	1	1	1	9	0	0	0	0	0	0	0	0
AT1G01580	ATFRO2, FRD1, FRO2, ferric reduction oxidase 2	8	5	1	1	1	1	0	0	0	0	0	0	0	0	0	0	0	0	15	0	0	0	0	0	0	0	0
AT1G01590	ATFRO1, FRO1, ferric reduction oxidase 1	0	0	0	0	0	0	0	0	0	0	0	0	0	0	0	0	0	0	0	0	0	0	0	0	0	0	0
AT1G01600	CYP86A4, cytochrome P450, family 86, subfamily A, polypeptide 4	23	13	5	8	1	1	0	0	0	0	0	0	0	0	1	1	1	1	49	0	0	0	0	0	0	0	0
AT1G01610	ATGPAT4, GPAT4, glycerol-3-phosphate acyltransferase 4	50	49	23	16	1	1	0	0	0	0	0	0	0	0	1	1	1	1	138	0	0	0	0	0	0	0	0
AT1G01620	PIP1;3, PIP1C, TMP-B, plasma membrane intrinsic protein 1C	167	246	88	112	1	1	0	0	0	0	0	0	0	0	1	1	1	1	613	0	0	0	0	0	0	0	0
AT1G01630	Sec14p-like phosphatidylinositol transfer family protein	32	20	15	20	1	1	0	0	0	0	0	0	0	0	1	1	1	1	87	0	0	0	0	0	0	0	0
AT1G01640	BTB/POZ domain-containing protein	15	6	3	4	1	1	0	0	0	0	0	0	0	0	1	1	1	1	28	0	0	0	0	0	0	0	0
AT1G01650	ATSPPL4, SPPL4, SIGNAL PEPTIDE PEPTIDASE-LIKE 4	16	18	12	10	1	1	0	0	0	0	0	0	0	0	1	1	1	1	56	0	0	0	0	0	0	0	0
AT1G01660	RING/U-box superfamily protein	3	2	4	3	1	1	0	0	0	0	0	0	0	0	1	1	0	0	12	0	0	0	0	0	0	0	0
AT1G01670	RING/U-box superfamily protein	0	0	2	0	1	1	0	0	0	0	0	0	0	0	1	1	0	0	2	0	0	0	0	0	0	0	0
AT1G01680	ATPUB54, PUB54, plant U-box 54	0	0	0	0	0	0	0	0	0	0	0	0	0	0	0	0	0	0	0	0	0	0	0	0	0	0	0
AT1G01690	ATPRD3, PRD3, putative recombination initiation defects 3	0	5	3	0	1	1	0	0	0	0	0	0	0	0	0	0	0	0	8	0	0	0	0	0	0	0	0
AT1G01695	Phosphatidylinositol N-acetyglucosaminlytransferase subunit P-related	0	0	0	0	0	0	0	0	0	0	0	0	0	0	0	0	0	0	0	0	0	0	0	0	0	0	0
AT1G01700	ATROPGEF2, ROPGEF2, RHO guanyl-nucleotide exchange factor 2	0	0	0	0	0	0	0	0	0	0	0	0	0	0	1	0	0	0	0	0	0	0	0	0	0	0	0
AT1G01710	Acyl-CoA thioesterase family protein	6	19	5	2	1	1	0	0	0	0	0	0	0	0	1	1	1	1	32	0	0	0	0	0	0	0	0
AT1G01720	ANAC002, ATAF1, NAC (No Apical Meristem) domain transcriptional regulator superfamily protein	47	44	29	29	1	1	0	0	0	0	0	0	0	0	1	1	1	1	149	0	0	0	0	0	0	0	0
AT1G01725	unknown protein; FUNCTIONS IN: molecular_function unknown; INVOLVED IN: biological_process unknown; LOCATED IN: endomembrane system; EXPRESSED IN: 23 plant structures; EXPRESSED DURING: 14 growth stages; BEST Arabidopsis thaliana protein match is: unknown protein (TAIR:AT4G00530.1); Has 20 Blast hits to 20 proteins in 7 species: Archae - 0; Bacteria - 0; Metazoa - 0; Fungi - 0; Plants - 20; Virus…	4	3	4	5	1	1	0	0	0	0	0	0	0	0	1	1	1	1	16	0	0	0	0	0	0	0	0
AT1G01730	unknown protein; FUNCTIONS IN: molecular_function unknown; INVOLVED IN: biological_process unknown; LOCATED IN: chloroplast; EXPRESSED IN: 23 plant structures; EXPRESSED DURING: 13 growth stages; Has 42 Blast hits to 42 proteins in 17 species: Archae - 0; Bacteria - 2; Metazoa - 5; Fungi - 1; Plants - 34; Viruses - 0; Other Eukaryotes - 0 (source: NCBI BLink).	21	22	12	14	1	1	0	0	0	0	0	0	0	0	1	1	1	1	69	0	0	0	0	0	0	0	0
AT1G01740	Protein kinase protein with tetratricopeptide repeat domain	1	4	0	0	1	1	0	0	0	0	0	0	0	0	1	1	1	1	5	0	0	0	0	0	0	0	0
AT1G01750	ADF11, actin depolymerizing factor 11	27	25	20	22	1	1	0	0	0	0	0	0	0	0	1	1	1	1	94	0	0	0	0	0	0	0	0
AT1G01760	adenosine deaminases;RNA binding;RNA binding;adenosine deaminases	1	1	0	0	1	1	0	0	0	0	0	0	0	0	1	1	0	0	2	0	0	0	0	0	0	0	0
AT1G01770	unknown protein; CONTAINS InterPro DOMAIN/s: Protein of unknown function DUF1446 (InterPro:IPR010839); Has 1597 Blast hits to 1509 proteins in 306 species: Archae - 4; Bacteria - 843; Metazoa - 22; Fungi - 131; Plants - 31; Viruses - 0; Other Eukaryotes - 566 (source: NCBI BLink).	10	7.5	5	6	1	1	0	0	0	0	0	0	0	0	1	1	1	1	28.5	0	0	0	0	0	0	0	0
AT1G01780	GATA type zinc finger transcription factor family protein	8	12.5	8	4	1	1	0	0	0	0	0	0	0	0	1	1	1	1	32.5	0	0	0	0	0	0	0	0
AT1G01790	ATKEA1, KEA1, K+ efflux antiporter 1	16	19	3	5	1	1	0	0	0	0	0	0	0	0	1	1	1	1	43	0	0	0	0	0	0	0	0
AT1G01800	NAD(P)-binding Rossmann-fold superfamily protein	76	81	43	50	1	1	0	0	0	0	0	0	0	0	1	1	1	1	250	0	0	0	0	0	0	0	0
AT1G01810	unknown protein; Has 12 Blast hits to 12 proteins in 5 species: Archae - 0; Bacteria - 0; Metazoa - 5; Fungi - 0; Plants - 7; Viruses - 0; Other Eukaryotes - 0 (source: NCBI BLink).	0	2	0	1	1	1	0	0	0	0	0	0	0	0	0	0	0	0	3	0	0	0	0	0	0	0	0
AT1G01820	PEX11C, peroxin 11c	28	20	15	17	1	1	0	0	0	0	0	0	0	0	1	1	1	1	80	0	0	0	0	0	0	0	0
AT1G01830	ARM repeat superfamily protein	23	25	26	12	1	1	0	0	0	0	0	0	0	0	1	1	1	1	86	0	0	0	0	0	0	0	0
AT1G01840	unknown protein; Has 23 Blast hits to 23 proteins in 9 species: Archae - 0; Bacteria - 0; Metazoa - 0; Fungi - 0; Plants - 23; Viruses - 0; Other Eukaryotes - 0 (source: NCBI BLink).	1	1	1	2	1	1	0	0	0	0	0	0	0	0	1	1	0	0	5	0	0	0	0	0	0	0	0
AT1G01860	PFC1, Ribosomal RNA adenine dimethylase family protein	2	0	0	0	1	1	0	0	0	0	0	0	0	0	1	1	1	1	2	0	0	0	0	0	0	0	0
AT1G01870	pre-tRNA	0	0	0	0	0	0	0	0	0	0	0	0	0	0	0	0	0	0	0	0	0	0	0	0	0	0	0
AT1G01880	5'-3' exonuclease family protein	3	0	1	0	1	1	0	0	0	0	0	0	0	0	0	0	0	0	4	0	0	0	0	0	0	0	0
AT1G01890	pre-tRNA	0	0	0	0	0	0	0	0	0	0	0	0	0	0	0	0	0	0	0	0	0	0	0	0	0	0	0
AT1G01900	ATSBT1.1, SBTI1.1, subtilase family protein	0	2	0	0	1	1	0	0	0	0	0	0	0	0	1	1	0	0	2	0	0	0	0	0	0	0	0
AT1G01910	P-loop containing nucleoside triphosphate hydrolases superfamily protein	36	41	24	22	1	1	0	0	0	0	0	0	0	0	1	1	1	1	123	0	0	0	0	0	0	0	0
AT1G01920	SET domain-containing protein	11	15	11	6	1	1	0	0	0	0	0	0	0	0	1	1	1	1	43	0	0	0	0	0	0	0	0
AT1G01930	zinc finger protein-related	11	12	9	5	1	1	0	0	0	0	0	0	0	0	1	1	1	1	37	0	0	0	0	0	0	0	0
AT1G01940	Cyclophilin-like peptidyl-prolyl cis-trans isomerase family protein	10	5	3	7	1	1	0	0	0	0	0	0	0	0	1	1	1	1	25	0	0	0	0	0	0	0	0
AT1G01950	ARK2, armadillo repeat kinesin 2	18	20	16	11	1	1	0	0	0	0	0	0	0	0	1	1	1	1	65	0	0	0	0	0	0	0	0
AT1G01960	EDA10, SEC7-like guanine nucleotide exchange family protein	83	125	46	54	1	1	0	0	0	0	0	0	0	0	1	1	1	1	308	0	0	0	0	0	0	0	0
AT1G01970	Tetratricopeptide repeat (TPR)-like superfamily protein	6	10	0	1	1	1	0	0	0	0	0	0	0	0	1	1	1	1	17	0	0	0	0	0	0	0	0
AT1G01980	ATSEC1A, SEC1A, FAD-binding Berberine family protein	0	0	0	0	0	0	0	0	0	0	0	0	0	0	1	0	0	0	0	0	0	0	0	0	0	0	0
AT1G01990	unknown protein; Has 32 Blast hits to 32 proteins in 6 species: Archae - 0; Bacteria - 0; Metazoa - 0; Fungi - 0; Plants - 32; Viruses - 0; Other Eukaryotes - 0 (source: NCBI BLink).	18	28	7	7	1	1	0	0	0	0	0	0	0	0	1	1	1	1	60	0	0	0	0	0	0	0	0
AT1G02000	GAE2, UDP-D-glucuronate 4-epimerase 2	18	26	10	19	1	1	0	0	0	0	0	0	0	0	1	1	1	1	73	0	0	0	0	0	0	0	0
AT1G02010	SEC1A, secretory 1A	2	6	2	3	1	1	0	0	0	0	0	0	0	0	0	0	0	0	13	0	0	0	0	0	0	0	0
AT1G02020	nitroreductase family protein	5	3	4	5	1	1	0	0	0	0	0	0	0	0	1	1	1	1	17	0	0	0	0	0	0	0	0
AT1G02030	C2H2-like zinc finger protein	1	2	10	5	1	1	0	0	0	0	0	0	0	0	0	0	0	0	18	0	0	0	0	0	0	0	0
AT1G02040	C2H2-type zinc finger family protein	0	0	0	0	0	0	0	0	0	0	0	0	0	0	0	0	0	0	0	0	0	0	0	0	0	0	0
AT1G02050	LAP6, Chalcone and stilbene synthase family protein	3	9	4	1	1	1	0	0	0	0	0	0	0	0	1	1	0	0	17	0	0	0	0	0	0	0	0
AT1G02060	Tetratricopeptide repeat (TPR)-like superfamily protein	5	3	3	2	1	1	0	0	0	0	0	0	0	0	1	1	1	1	13	0	0	0	0	0	0	0	0
AT1G02065	SPL8, squamosa promoter binding protein-like 8	0	0	0	0	0	0	0	0	0	0	0	0	0	0	0	0	0	0	0	0	0	0	0	0	0	0	0
AT1G02070	unknown protein; BEST Arabidopsis thaliana protein match is: unknown protein (TAIR:AT3G60520.1); Has 98 Blast hits to 98 proteins in 13 species: Archae - 0; Bacteria - 0; Metazoa - 0; Fungi - 0; Plants - 98; Viruses - 0; Other Eukaryotes - 0 (source: NCBI BLink).	0	2	2	1	1	1	0	0	0	0	0	0	0	0	1	1	0	0	5	0	0	0	0	0	0	0	0
AT1G02074	unknown protein; Has 30201 Blast hits to 17322 proteins in 780 species: Archae - 12; Bacteria - 1396; Metazoa - 17338; Fungi - 3422; Plants - 5037; Viruses - 0; Other Eukaryotes - 2996 (source: NCBI BLink).	0	0	0	0	0	0	0	0	0	0	0	0	0	0	0	0	0	0	0	0	0	0	0	0	0	0	0
AT1G02080	transcription regulators	78	57	41	23	1	1	0	0	0	0	0	0	0	0	1	1	1	1	199	0	0	0	0	0	0	0	0
AT1G02090	ATCSN7, COP15, CSN7, FUS5, Proteasome component (PCI) domain protein	24	38	40	28	1	1	0	0	0	0	0	0	0	0	1	1	1	1	130	0	0	0	0	0	0	0	0
AT1G02100	Leucine carboxyl methyltransferase	22	17	5	3	1	1	0	0	0	0	0	0	0	0	1	1	1	1	47	0	0	0	0	0	0	0	0
AT1G02110	Protein of unknown function (DUF630 and DUF632)	16	24	8	11	1	1	0	0	0	0	0	0	0	0	1	1	1	1	59	0	0	0	0	0	0	0	0
AT1G02120	VAD1, GRAM domain family protein	70	75	56	28	1	1	0	0	0	0	0	0	0	0	1	1	1	1	229	0	0	0	0	0	0	0	0
AT1G02130	ARA-5, ARA5, ATRAB1B, ATRABD2A, RA-5, RABD2A, RAS 5	12	18	5	6	1	1	0	0	0	0	0	0	0	0	1	1	1	1	41	0	0	0	0	0	0	0	0
AT1G02136	pseudogene of phagocytosis and cell motility protein	0	0	0	0	0	0	0	0	0	0	0	0	0	0	0	0	0	0	0	0	0	0	0	0	0	0	0
AT1G02140	HAP1, MAGO, MEE63, mago nashi family protein	93	112	61	57	1	1	0	0	0	0	0	0	0	0	1	1	1	1	323	0	0	0	0	0	0	0	0
AT1G02145	ALG12, EBS4, homolog of asparagine-linked glycosylation 12	4	9	6	2	1	1	0	0	0	0	0	0	0	0	0	0	0	0	21	0	0	0	0	0	0	0	0
AT1G02150	Tetratricopeptide repeat (TPR)-like superfamily protein	20	21	11	15	1	1	0	0	0	0	0	0	0	0	1	1	1	1	67	0	0	0	0	0	0	0	0
AT1G02160	Cox19 family protein (CHCH motif)	11	5	5	4	1	1	0	0	0	0	0	0	0	0	1	1	1	1	25	0	0	0	0	0	0	0	0
AT1G02170	AMC1, ATMC1, ATMCPB1, LOL3, MCP1B, metacaspase 1	36	28	16	19	1	1	0	0	0	0	0	0	0	0	1	1	1	1	99	0	0	0	0	0	0	0	0
AT1G02180	ferredoxin-related	2	2	1	1	1	1	0	0	0	0	0	0	0	0	1	1	1	1	6	0	0	0	0	0	0	0	0
AT1G02190	Fatty acid hydroxylase superfamily	0	0	0	0	0	0	0	0	0	0	0	0	0	0	1	0	0	0	0	0	0	0	0	0	0	0	0
AT1G02205	CER1, Fatty acid hydroxylase superfamily	1	1	0	1	1	1	0	0	0	0	0	0	0	0	1	1	0	0	3	0	0	0	0	0	0	0	0
AT1G02210	NAC (No Apical Meristem) domain transcriptional regulator superfamily protein	0	0	0	0	0	0	0	0	0	0	0	0	0	0	0	0	0	0	0	0	0	0	0	0	0	0	0
AT1G02220	ANAC003, NAC003, NAC domain containing protein 3	40	35	26	19	1	1	0	0	0	0	0	0	0	0	1	1	1	1	120	0	0	0	0	0	0	0	0
AT1G02228	transposable element gene	0	0	0	0	0	0	0	0	0	0	0	0	0	0	0	0	0	0	0	0	0	0	0	0	0	0	0
AT1G02230	ANAC004, NAC004, NAC domain containing protein 4	2	1	0	0	1	1	0	0	0	0	0	0	0	0	0	0	0	0	3	0	0	0	0	0	0	0	0
AT1G02250	anac005, NAC005, NAC domain containing protein 5	2	0	0	0	1	1	0	0	0	0	0	0	0	0	1	1	0	0	2	0	0	0	0	0	0	0	0
AT1G02260	Divalent ion symporter	10	13	9	8	1	1	0	0	0	0	0	0	0	0	1	1	1	1	40	0	0	0	0	0	0	0	0
AT1G02270	Calcium-binding endonuclease/exonuclease/phosphatase family	7	5	9	7	1	1	0	0	0	0	0	0	0	0	1	1	1	1	28	0	0	0	0	0	0	0	0
AT1G02280	ATTOC33, PPI1, TOC33, translocon at the outer envelope membrane of chloroplasts 33	4	5	5	2	1	1	0	0	0	0	0	0	0	0	1	1	1	1	16	0	0	0	0	0	0	0	0
AT1G02290	unknown protein; BEST Arabidopsis thaliana protein match is: unknown protein (TAIR:AT3G45830.1); Has 134 Blast hits to 134 proteins in 37 species: Archae - 0; Bacteria - 0; Metazoa - 54; Fungi - 0; Plants - 78; Viruses - 0; Other Eukaryotes - 2 (source: NCBI BLink).	4	6	5	2	1	1	0	0	0	0	0	0	0	0	0	0	0	0	17	0	0	0	0	0	0	0	0
AT1G02300	Cysteine proteinases superfamily protein	1	0	0	0	1	1	0	0	0	0	0	0	0	0	1	1	1	1	1	0	0	0	0	0	0	0	0
AT1G02305	Cysteine proteinases superfamily protein	48	51	22	14	1	1	0	0	0	0	0	0	0	0	1	1	1	1	135	0	0	0	0	0	0	0	0
AT1G02310	MAN1, Glycosyl hydrolase superfamily protein	0	2	1	0	1	1	0	0	0	0	0	0	0	0	1	1	0	0	3	0	0	0	0	0	0	0	0
AT1G02320	unknown protein; Has 0 Blast hits to 0 proteins in 0 species (source: NCBI BLink).	0	0	0	0	0	0	0	0	0	0	0	0	0	0	1	0	0	0	0	0	0	0	0	0	0	0	0
AT1G02330	CONTAINS InterPro DOMAIN/s: Hepatocellular carcinoma-associated antigen 59 (InterPro:IPR010756); Has 1239 Blast hits to 998 proteins in 204 species: Archae - 4; Bacteria - 71; Metazoa - 421; Fungi - 109; Plants - 87; Viruses - 5; Other Eukaryotes - 542 (source: NCBI BLink).	23	18	19	14	1	1	0	0	0	0	0	0	0	0	1	1	1	1	74	0	0	0	0	0	0	0	0
AT1G02335	GL22, germin-like protein subfamily 2 member 2 precursor	7	4	1	3	1	1	0	0	0	0	0	0	0	0	0	0	0	0	15	0	0	0	0	0	0	0	0
AT1G02340	FBI1, HFR1, REP1, RSF1, basic helix-loop-helix (bHLH) DNA-binding superfamily protein	4	7	6	1	1	1	0	0	0	0	0	0	0	0	1	1	1	1	18	0	0	0	0	0	0	0	0
AT1G02350	protoporphyrinogen oxidase-related	1	0	0	0	1	1	0	0	0	0	0	0	0	0	0	0	0	0	1	0	0	0	0	0	0	0	0
AT1G02360	Chitinase family protein	40	43	16	8	1	1	0	0	0	0	0	0	0	0	1	1	1	1	107	0	0	0	0	0	0	0	0
AT1G02370	Tetratricopeptide repeat (TPR)-like superfamily protein	4	11	12	4	1	1	0	0	0	0	0	0	0	0	1	1	1	1	31	0	0	0	0	0	0	0	0
AT1G02380	unknown protein; BEST Arabidopsis thaliana protein match is: unknown protein (TAIR:AT4G01960.1); Has 66 Blast hits to 66 proteins in 11 species: Archae - 0; Bacteria - 0; Metazoa - 0; Fungi - 0; Plants - 66; Viruses - 0; Other Eukaryotes - 0 (source: NCBI BLink).	3	2	2	1	1	1	0	0	0	0	0	0	0	0	0	0	0	0	8	0	0	0	0	0	0	0	0
AT1G02390	ATGPAT2, GPAT2, glycerol-3-phosphate acyltransferase 2	4	7	1	2	1	1	0	0	0	0	0	0	0	0	1	1	1	1	14	0	0	0	0	0	0	0	0
AT1G02391	unknown protein; Has 30201 Blast hits to 17322 proteins in 780 species: Archae - 12; Bacteria - 1396; Metazoa - 17338; Fungi - 3422; Plants - 5037; Viruses - 0; Other Eukaryotes - 2996 (source: NCBI BLink).	0	0	0	0	0	0	0	0	0	0	0	0	0	0	0	0	0	0	0	0	0	0	0	0	0	0	0
AT1G02400	ATGA2OX4, ATGA2OX6, DTA1, GA2OX6, gibberellin 2-oxidase 6	24	20	10	10	1	1	0	0	0	0	0	0	0	0	1	1	1	1	64	0	0	0	0	0	0	0	0
AT1G02405	proline-rich family protein	1	0	0	0	1	1	0	0	0	0	0	0	0	0	0	0	0	0	1	0	0	0	0	0	0	0	0
AT1G02410	cytochrome c oxidase assembly protein CtaG / Cox11 family	7	2	2	1	1	1	0	0	0	0	0	0	0	0	1	1	1	1	12	0	0	0	0	0	0	0	0
AT1G02420	Pentatricopeptide repeat (PPR) superfamily protein	2	1	2	1	1	1	0	0	0	0	0	0	0	0	1	1	1	1	6	0	0	0	0	0	0	0	0
AT1G02430	ARFD1B, ATARFD1B, ADP-ribosylation factor D1B	3	0	0	1	1	1	0	0	0	0	0	0	0	0	0	0	0	0	4	0	0	0	0	0	0	0	0
AT1G02440	ARFD1A, ATARFD1A, ADP-ribosylation factor D1A	1	0	1	0	1	1	0	0	0	0	0	0	0	0	0	0	0	0	2	0	0	0	0	0	0	0	0
AT1G02450	NIMIN-1, NIMIN1, NIM1-interacting 1	1	0	4	0	1	1	0	0	0	0	0	0	0	0	1	1	1	1	5	0	0	0	0	0	0	0	0
AT1G02460	Pectin lyase-like superfamily protein	0	0	0	0	0	0	0	0	0	0	0	0	0	0	1	0	1	0	0	0	0	0	0	0	0	0	0
AT1G02470	Polyketide cyclase/dehydrase and lipid transport superfamily protein	0	0	0	0	0	0	0	0	0	0	0	0	0	0	1	0	0	0	0	0	0	0	0	0	0	0	0
AT1G02475	Polyketide cyclase/dehydrase and lipid transport superfamily protein	0	0	0	0	0	0	0	0	0	0	0	0	0	0	1	0	1	0	0	0	0	0	0	0	0	0	0
AT1G02480	pre-tRNA	0	0	0	0	0	0	0	0	0	0	0	0	0	0	0	0	0	0	0	0	0	0	0	0	0	0	0
AT1G02490	unknown protein; Has 0 Blast hits to 0 proteins in 0 species (source: NCBI BLink).	0	1	1	0	1	1	0	0	0	0	0	0	0	0	1	1	0	0	2	0	0	0	0	0	0	0	0
AT1G02500	AtSAM1, MAT1, SAM-1, SAM1, S-adenosylmethionine synthetase 1	561	679	353	402	1	1	0	0	0	0	0	0	0	0	1	1	1	1	1995	0	0	0	0	0	0	0	0
AT1G02510	ATKCO4, ATTPK4, KCO4, TPK4, Outward rectifying potassium channel protein	0	0	0	0	0	0	0	0	0	0	0	0	0	0	0	0	0	0	0	0	0	0	0	0	0	0	0
AT1G02520	PGP11, P-glycoprotein 11	39	42	24	21	1	1	0	0	0	0	0	0	0	0	0	0	0	0	126	0	0	0	0	0	0	0	0
AT1G02530	PGP12, P-glycoprotein 12	0	0	0	1	1	1	0	0	0	0	0	0	0	0	0	0	0	0	1	0	0	0	0	0	0	0	0
AT1G02540	unknown protein; Has 3327 Blast hits to 2216 proteins in 265 species: Archae - 18; Bacteria - 202; Metazoa - 802; Fungi - 283; Plants - 84; Viruses - 187; Other Eukaryotes - 1751 (source: NCBI BLink).	0	0	0	0	0	0	0	0	0	0	0	0	0	0	1	0	0	0	0	0	0	0	0	0	0	0	0
AT1G02550	Plant invertase/pectin methylesterase inhibitor superfamily protein	0	0	0	0	0	0	0	0	0	0	0	0	0	0	1	0	0	0	0	0	0	0	0	0	0	0	0
AT1G02560	CLPP5, NCLPP1, NCLPP5, nuclear encoded CLP protease 5	14	14	6	4	1	1	0	0	0	0	0	0	0	0	1	1	1	1	38	0	0	0	0	0	0	0	0
AT1G02570	unknown protein; BEST Arabidopsis thaliana protein match is: unknown protein (TAIR:AT1G02575.1); Has 108 Blast hits to 55 proteins in 6 species: Archae - 0; Bacteria - 0; Metazoa - 0; Fungi - 0; Plants - 108; Viruses - 0; Other Eukaryotes - 0 (source: NCBI BLink).	5	2	3	1	1	1	0	0	0	0	0	0	0	0	0	0	0	0	11	0	0	0	0	0	0	0	0
AT1G02575	unknown protein; BEST Arabidopsis thaliana protein match is: unknown protein (TAIR:AT1G02570.1).	1	0	0	0	1	1	0	0	0	0	0	0	0	0	1	1	0	0	1	0	0	0	0	0	0	0	0
AT1G02580	EMB173, FIS1, MEA, SDG5, SET domain-containing protein	0	0	0	0	0	0	0	0	0	0	0	0	0	0	1	0	0	0	0	0	0	0	0	0	0	0	0
AT1G02590	Aldehyde oxidase/xanthine dehydrogenase, molybdopterin binding protein	0	0	0	0	0	0	0	0	0	0	0	0	0	0	0	0	0	0	0	0	0	0	0	0	0	0	0
AT1G02600	pre-tRNA	0	0	0	0	0	0	0	0	0	0	0	0	0	0	0	0	0	0	0	0	0	0	0	0	0	0	0
AT1G02610	RING/FYVE/PHD zinc finger superfamily protein	2	2	2	1	1	1	0	0	0	0	0	0	0	0	0	0	0	0	7	0	0	0	0	0	0	0	0
AT1G02620	Ras-related small GTP-binding family protein	0	0	0	0	0	0	0	0	0	0	0	0	0	0	1	0	0	0	0	0	0	0	0	0	0	0	0
AT1G02630	Nucleoside transporter family protein	0	0	0	0	0	0	0	0	0	0	0	0	0	0	0	0	0	0	0	0	0	0	0	0	0	0	0
AT1G02640	ATBXL2, BXL2, beta-xylosidase 2	11	12	8	5	1	1	0	0	0	0	0	0	0	0	1	1	1	1	36	0	0	0	0	0	0	0	0
AT1G02650	Tetratricopeptide repeat (TPR)-like superfamily protein	0	0	0	0	0	0	0	0	0	0	0	0	0	0	0	0	0	0	0	0	0	0	0	0	0	0	0
AT1G02660	alpha/beta-Hydrolases superfamily protein	5	5	3	4	1	1	0	0	0	0	0	0	0	0	1	1	0	0	17	0	0	0	0	0	0	0	0
AT1G02670	P-loop containing nucleoside triphosphate hydrolases superfamily protein	1	0	0	0	1	1	0	0	0	0	0	0	0	0	1	1	0	0	1	0	0	0	0	0	0	0	0
AT1G02680	TAF13, TBP-associated factor 13	7	5	2	3	1	1	0	0	0	0	0	0	0	0	1	1	1	1	17	0	0	0	0	0	0	0	0
AT1G02681	Pseudogene of AT4G02160	0	0	0	0	0	0	0	0	0	0	0	0	0	0	0	0	0	0	0	0	0	0	0	0	0	0	0
AT1G02690	IMPA-6, importin alpha isoform 6	12	18	17	5	1	1	0	0	0	0	0	0	0	0	1	1	1	1	52	0	0	0	0	0	0	0	0
AT1G02700	unknown protein; FUNCTIONS IN: molecular_function unknown; INVOLVED IN: biological_process unknown; LOCATED IN: mitochondrion; BEST Arabidopsis thaliana protein match is: unknown protein (TAIR:AT4G02140.1); Has 49 Blast hits to 49 proteins in 21 species: Archae - 0; Bacteria - 0; Metazoa - 10; Fungi - 6; Plants - 29; Viruses - 0; Other Eukaryotes - 4 (source: NCBI BLink).	1	2	0	0	1	1	0	0	0	0	0	0	0	0	1	1	0	0	3	0	0	0	0	0	0	0	0
AT1G02710	glycine-rich protein	0	0	0	0	0	0	0	0	0	0	0	0	0	0	1	0	0	0	0	0	0	0	0	0	0	0	0
AT1G02720	GATL5, galacturonosyltransferase 5	4	7	6	2	1	1	0	0	0	0	0	0	0	0	1	1	0	0	19	0	0	0	0	0	0	0	0
AT1G02730	ATCSLD5, CSLD5, CSLD5, SOS6, cellulose synthase-like D5	26	30	14	15	1	1	0	0	0	0	0	0	0	0	1	1	1	1	85	0	0	0	0	0	0	0	0
AT1G02740	MRG family protein	6	7	10	10	1	1	0	0	0	0	0	0	0	0	1	1	1	1	33	0	0	0	0	0	0	0	0
AT1G02750	Drought-responsive family protein	12	20	13	6	1	1	0	0	0	0	0	0	0	0	1	1	1	1	51	0	0	0	0	0	0	0	0
AT1G02760	pre-tRNA	0	0	0	0	0	0	0	0	0	0	0	0	0	0	0	0	0	0	0	0	0	0	0	0	0	0	0
AT1G02770	Protein of unknown function (DUF626)	0	0	0	0	0	0	0	0	0	0	0	0	0	0	0	0	0	0	0	0	0	0	0	0	0	0	0
AT1G02780	emb2386, Ribosomal protein L19e family protein	940	1162	922	634	1	1	0	0	0	0	0	0	0	0	1	1	1	1	3658	0	0	0	0	0	0	0	0
AT1G02790	PGA4, polygalacturonase 4	0	0	0	0	0	0	0	0	0	0	0	0	0	0	1	0	0	0	0	0	0	0	0	0	0	0	0
AT1G02800	ATCEL2, CEL2, CEL2, cellulase 2	0	0	0	0	0	0	0	0	0	0	0	0	0	0	1	0	0	0	0	0	0	0	0	0	0	0	0
AT1G02810	Plant invertase/pectin methylesterase inhibitor superfamily	39	40	11	13	1	1	0	0	0	0	0	0	0	0	1	1	1	1	103	0	0	0	0	0	0	0	0
AT1G02813	Protein of unknown function, DUF538	1	0	0	0	1	1	0	0	0	0	0	0	0	0	1	1	0	0	1	0	0	0	0	0	0	0	0
AT1G02816	Protein of unknown function, DUF538	17	9	9	8	1	1	0	0	0	0	0	0	0	0	1	1	1	1	43	0	0	0	0	0	0	0	0
AT1G02820	Late embryogenesis abundant 3 (LEA3) family protein	0	1	0	0	1	1	0	0	0	0	0	0	0	0	1	1	1	1	1	0	0	0	0	0	0	0	0
AT1G02830	Ribosomal L22e protein family	0	0	0	0	0	0	0	0	0	0	0	0	0	0	1	0	0	0	0	0	0	0	0	0	0	0	0
AT1G02840	ATSRP34, SR1, SRP34, RNA-binding (RRM/RBD/RNP motifs) family protein	63	91	49	53	1	1	0	0	0	0	0	0	0	0	1	1	1	1	256	0	0	0	0	0	0	0	0
AT1G02850	BGLU11, beta glucosidase 11	26	23	10	14	1	1	0	0	0	0	0	0	0	0	1	1	1	1	73	0	0	0	0	0	0	0	0
AT1G02860	BAH1, NLA, SPX (SYG1/Pho81/XPR1) domain-containing protein	18	14	18	7	1	1	0	0	0	0	0	0	0	0	1	1	1	1	57	0	0	0	0	0	0	0	0
AT1G02870	FUNCTIONS IN: molecular_function unknown; INVOLVED IN: biological_process unknown; EXPRESSED IN: 23 plant structures; EXPRESSED DURING: 13 growth stages; CONTAINS InterPro DOMAIN/s: Ribosome biogenesis protein Nop16 (InterPro:IPR019002); Has 104 Blast hits to 104 proteins in 57 species: Archae - 0; Bacteria - 0; Metazoa - 0; Fungi - 63; Plants - 35; Viruses - 0; Other Eukaryotes - 6 (source: NCBI…	7	19	12	11	1	1	0	0	0	0	0	0	0	0	1	1	1	1	49	0	0	0	0	0	0	0	0
AT1G02880	TPK1, thiamin pyrophosphokinase1	6	9	9	9	1	1	0	0	0	0	0	0	0	0	0	0	0	0	33	0	0	0	0	0	0	0	0
AT1G02890	AAA-type ATPase family protein	96	128	61	63	1	1	0	0	0	0	0	0	0	0	1	1	1	1	348	0	0	0	0	0	0	0	0
AT1G02900	ATRALF1, RALF1, RALFL1, rapid alkalinization factor 1	127	105	126	84	1	1	0	0	0	0	0	0	0	0	1	1	1	1	442	0	0	0	0	0	0	0	0
AT1G02910	LPA1, tetratricopeptide repeat (TPR)-containing protein	10	4	8	5	1	1	0	0	0	0	0	0	0	0	1	1	1	1	27	0	0	0	0	0	0	0	0
AT1G02920	ATGST11, ATGSTF7, ATGSTF8, GST11, GSTF7, glutathione S-transferase 7	11	9	9	2	1	1	0	0	0	0	0	0	0	0	0	0	0	0	31	0	0	0	0	0	0	0	0
AT1G02930	ATGST1, ATGSTF3, ATGSTF6, ERD11, GST1, GSTF6, glutathione S-transferase 6	7	10	5	4	1	1	0	0	0	0	0	0	0	0	0	0	0	0	26	0	0	0	0	0	0	0	0
AT1G02940	ATGSTF5, GSTF5, glutathione S-transferase (class phi) 5	0	0	0	0	0	0	0	0	0	0	0	0	0	0	1	0	1	0	0	0	0	0	0	0	0	0	0
AT1G02950	ATGSTF4, GST31, GSTF4, glutathione S-transferase F4	0	0	0	1	1	1	0	0	0	0	0	0	0	0	1	1	1	1	1	0	0	0	0	0	0	0	0
AT1G02952	other RNA	0	0	0	0	0	0	0	0	0	0	0	0	0	0	0	0	0	0	0	0	0	0	0	0	0	0	0
AT1G02960	unknown protein; BEST Arabidopsis thaliana protein match is: unknown protein (TAIR:AT1G02965.1); Has 83 Blast hits to 82 proteins in 37 species: Archae - 0; Bacteria - 2; Metazoa - 20; Fungi - 7; Plants - 29; Viruses - 0; Other Eukaryotes - 25 (source: NCBI BLink).	7	1	5	4	1	1	0	0	0	0	0	0	0	0	1	1	1	1	17	0	0	0	0	0	0	0	0
AT1G02965	unknown protein; BEST Arabidopsis thaliana protein match is: unknown protein (TAIR:AT1G02960.3); Has 8 Blast hits to 8 proteins in 2 species: Archae - 0; Bacteria - 0; Metazoa - 0; Fungi - 0; Plants - 8; Viruses - 0; Other Eukaryotes - 0 (source: NCBI BLink).	0	0	0	0	0	0	0	0	0	0	0	0	0	0	0	0	0	0	0	0	0	0	0	0	0	0	0
AT1G02970	ATWEE1, WEE1, WEE1 kinase homolog	3	1	1	3	1	1	0	0	0	0	0	0	0	0	1	1	1	1	8	0	0	0	0	0	0	0	0
AT1G02980	ATCUL2, CUL2, cullin 2	0	0	0	0	0	0	0	0	0	0	0	0	0	0	1	0	0	0	0	0	0	0	0	0	0	0	0
AT1G02990	BEST Arabidopsis thaliana protein match is: CW-type Zinc Finger (TAIR:AT3G62900.1); Has 5847 Blast hits to 4410 proteins in 438 species: Archae - 17; Bacteria - 452; Metazoa - 2463; Fungi - 354; Plants - 306; Viruses - 11; Other Eukaryotes - 2244 (source: NCBI BLink).	27	29	14	11	1	1	0	0	0	0	0	0	0	0	0	0	0	0	81	0	0	0	0	0	0	0	0
AT1G03000	PEX6, peroxin 6	7	13	3	6	1	1	0	0	0	0	0	0	0	0	1	1	1	1	29	0	0	0	0	0	0	0	0
AT1G03010	Phototropic-responsive NPH3 family protein	4	5	3	3	1	1	0	0	0	0	0	0	0	0	1	1	0	0	15	0	0	0	0	0	0	0	0
AT1G03020	Thioredoxin superfamily protein	0	0	0	0	0	0	0	0	0	0	0	0	0	0	1	0	0	0	0	0	0	0	0	0	0	0	0
AT1G03022	unknown protein; Has 30201 Blast hits to 17322 proteins in 780 species: Archae - 12; Bacteria - 1396; Metazoa - 17338; Fungi - 3422; Plants - 5037; Viruses - 0; Other Eukaryotes - 2996 (source: NCBI BLink).	0	0	0	0	0	0	0	0	0	0	0	0	0	0	0	0	0	0	0	0	0	0	0	0	0	0	0
AT1G03030	P-loop containing nucleoside triphosphate hydrolases superfamily protein	7	7	8	4	1	1	0	0	0	0	0	0	0	0	1	1	1	1	26	0	0	0	0	0	0	0	0
AT1G03040	basic helix-loop-helix (bHLH) DNA-binding superfamily protein	63	59	40	34	1	1	0	0	0	0	0	0	0	0	1	1	1	1	196	0	0	0	0	0	0	0	0
AT1G03050	ENTH/ANTH/VHS superfamily protein	0	1	0	0	1	1	0	0	0	0	0	0	0	0	1	1	0	0	1	0	0	0	0	0	0	0	0
AT1G03055	unknown protein; BEST Arabidopsis thaliana protein match is: unknown protein (TAIR:AT1G64680.1); Has 143 Blast hits to 143 proteins in 26 species: Archae - 0; Bacteria - 6; Metazoa - 0; Fungi - 0; Plants - 122; Viruses - 0; Other Eukaryotes - 15 (source: NCBI BLink).	0	0	0	0	0	0	0	0	0	0	0	0	0	0	1	0	0	0	0	0	0	0	0	0	0	0	0
AT1G03060	SPI, Beige/BEACH domain ;WD domain, G-beta repeat protein	94	99	73	54	1	1	0	0	0	0	0	0	0	0	1	1	1	1	320	0	0	0	0	0	0	0	0
AT1G03070	Bax inhibitor-1 family protein	0	4	1	0	1	1	0	0	0	0	0	0	0	0	1	1	1	1	5	0	0	0	0	0	0	0	0
AT1G03080	kinase interacting (KIP1-like) family protein	185	171	202	135	1	1	0	0	0	0	0	0	0	0	1	1	1	1	693	0	0	0	0	0	0	0	0
AT1G03090	MCCA, methylcrotonyl-CoA carboxylase alpha chain, mitochondrial / 3-methylcrotonyl-CoA carboxylase 1 (MCCA)	10	12	10	7	1	1	0	0	0	0	0	0	0	0	1	1	1	1	39	0	0	0	0	0	0	0	0
AT1G03100	Pentatricopeptide repeat (PPR) superfamily protein	2	2	4	3	1	1	0	0	0	0	0	0	0	0	1	1	1	1	11	0	0	0	0	0	0	0	0
AT1G03103	Bifunctional inhibitor/lipid-transfer protein/seed storage 2S albumin superfamily protein	0	0	0	0	0	0	0	0	0	0	0	0	0	0	0	0	0	0	0	0	0	0	0	0	0	0	0
AT1G03106	unknown protein; Has 35333 Blast hits to 34131 proteins in 2444 species: Archae - 798; Bacteria - 22429; Metazoa - 974; Fungi - 991; Plants - 531; Viruses - 0; Other Eukaryotes - 9610 (source: NCBI BLink).	0	0	0	0	0	0	0	0	0	0	0	0	0	0	0	0	0	0	0	0	0	0	0	0	0	0	0
AT1G03110	Transducin/WD40 repeat-like superfamily protein	9	10	6	6	1	1	0	0	0	0	0	0	0	0	1	1	1	1	31	0	0	0	0	0	0	0	0
AT1G03120	ATRAB28, RAB28, responsive to abscisic acid 28	1	1	0	0	1	1	0	0	0	0	0	0	0	0	0	0	0	0	2	0	0	0	0	0	0	0	0
AT1G03130	PSAD-2, photosystem I subunit D-2	2	2	1	4	1	1	0	0	0	0	0	0	0	0	1	1	1	1	9	0	0	0	0	0	0	0	0
AT1G03140	splicing factor Prp18 family protein	91	88	74	45	1	1	0	0	0	0	0	0	0	0	0	0	0	0	298	0	0	0	0	0	0	0	0
AT1G03150	Acyl-CoA N-acyltransferases (NAT) superfamily protein	5	5	5	1	1	1	0	0	0	0	0	0	0	0	1	1	1	1	16	0	0	0	0	0	0	0	0
AT1G03160	FZL, FZO-like	5	7	3	3	1	1	0	0	0	0	0	0	0	0	1	1	1	1	18	0	0	0	0	0	0	0	0
AT1G03170	Protein of unknown function (DUF3049)	3	3	0	0	1	1	0	0	0	0	0	0	0	0	1	1	0	0	6	0	0	0	0	0	0	0	0
AT1G03180	unknown protein; Has 36 Blast hits to 36 proteins in 15 species: Archae - 0; Bacteria - 0; Metazoa - 3; Fungi - 0; Plants - 33; Viruses - 0; Other Eukaryotes - 0 (source: NCBI BLink).	0	1	1	1	1	1	0	0	0	0	0	0	0	0	1	1	0	0	3	0	0	0	0	0	0	0	0
AT1G03190	ATXPD, UVH6, RAD3-like DNA-binding helicase protein	7	7	7	4	1	1	0	0	0	0	0	0	0	0	1	1	1	1	25	0	0	0	0	0	0	0	0
AT1G03200	unknown protein; BEST Arabidopsis thaliana protein match is: unknown protein (TAIR:AT1G03240.1); Has 2 Blast hits to 2 proteins in 1 species: Archae - 0; Bacteria - 0; Metazoa - 0; Fungi - 0; Plants - 2; Viruses - 0; Other Eukaryotes - 0 (source: NCBI BLink).	0	0	0	0	0	0	0	0	0	0	0	0	0	0	0	0	0	0	0	0	0	0	0	0	0	0	0
AT1G03210	Phenazine biosynthesis PhzC/PhzF protein	27	28	25	8	1	1	0	0	0	0	0	0	0	0	1	1	1	1	88	0	0	0	0	0	0	0	0
AT1G03220	Eukaryotic aspartyl protease family protein	123	214	163	252	1	1	0	0	0	0	0	0	0	0	0	0	0	0	752	0	0	0	0	0	0	0	0
AT1G03230	Eukaryotic aspartyl protease family protein	18	29	14	19	1	1	0	0	0	0	0	0	0	0	0	0	0	0	80	0	0	0	0	0	0	0	0
AT1G03240	unknown protein; BEST Arabidopsis thaliana protein match is: unknown protein (TAIR:AT1G03200.1); Has 2 Blast hits to 2 proteins in 1 species: Archae - 0; Bacteria - 0; Metazoa - 0; Fungi - 0; Plants - 2; Viruses - 0; Other Eukaryotes - 0 (source: NCBI BLink).	0	0	0	0	0	0	0	0	0	0	0	0	0	0	0	0	0	0	0	0	0	0	0	0	0	0	0
AT1G03250	unknown protein; Has 89 Blast hits to 89 proteins in 31 species: Archae - 0; Bacteria - 0; Metazoa - 31; Fungi - 0; Plants - 48; Viruses - 0; Other Eukaryotes - 10 (source: NCBI BLink).	15	11	7	7	1	1	0	0	0	0	0	0	0	0	1	1	1	1	40	0	0	0	0	0	0	0	0
AT1G03260	SNARE associated Golgi protein family	7	8	3	3	1	1	0	0	0	0	0	0	0	0	1	1	1	1	21	0	0	0	0	0	0	0	0
AT1G03270	CBS domain-containing protein with a domain of unknown function (DUF21)	1	3	3	0	1	1	0	0	0	0	0	0	0	0	1	1	0	0	7	0	0	0	0	0	0	0	0
AT1G03280	Transcription factor TFIIE, alpha subunit	45	56	35	21	1	1	0	0	0	0	0	0	0	0	1	1	1	1	157	0	0	0	0	0	0	0	0
AT1G03290	unknown protein; BEST Arabidopsis thaliana protein match is: unknown protein (TAIR:AT4G02880.2); Has 13587 Blast hits to 10183 proteins in 1114 species: Archae - 257; Bacteria - 2402; Metazoa - 5637; Fungi - 960; Plants - 675; Viruses - 54; Other Eukaryotes - 3602 (source: NCBI BLink).	55	41	26	23	1	1	0	0	0	0	0	0	0	0	1	1	1	1	145	0	0	0	0	0	0	0	0
AT1G03300	ATDUF1, DUF1, DOMAIN OF UNKNOWN FUNCTION 724 1	2	1	1	2	1	1	0	0	0	0	0	0	0	0	1	1	0	0	6	0	0	0	0	0	0	0	0
AT1G03310	ATISA2, BE2, DBE1, ISA2, debranching enzyme 1	7	6	7	4	1	1	0	0	0	0	0	0	0	0	1	1	1	1	24	0	0	0	0	0	0	0	0
AT1G03320	unknown protein; Has 1038 Blast hits to 683 proteins in 112 species: Archae - 4; Bacteria - 14; Metazoa - 318; Fungi - 117; Plants - 86; Viruses - 8; Other Eukaryotes - 491 (source: NCBI BLink).	0	0	0	0	0	0	0	0	0	0	0	0	0	0	1	0	0	0	0	0	0	0	0	0	0	0	0
AT1G03330	Small nuclear ribonucleoprotein family protein	28	36	25	20	1	1	0	0	0	0	0	0	0	0	1	1	1	1	109	0	0	0	0	0	0	0	0
AT1G03340	unknown protein; BEST Arabidopsis thaliana protein match is: unknown protein (TAIR:AT4G02920.1); Has 44 Blast hits to 41 proteins in 13 species: Archae - 0; Bacteria - 1; Metazoa - 0; Fungi - 0; Plants - 43; Viruses - 0; Other Eukaryotes - 0 (source: NCBI BLink).	1	2	3	3	1	1	0	0	0	0	0	0	0	0	0	0	0	0	9	0	0	0	0	0	0	0	0
AT1G03350	BSD domain-containing protein	97	112	79	45	1	1	0	0	0	0	0	0	0	0	1	1	1	1	333	0	0	0	0	0	0	0	0
AT1G03360	ATRRP4, RRP4, ribosomal RNA processing 4	16	15	15	13	1	1	0	0	0	0	0	0	0	0	1	1	1	1	59	0	0	0	0	0	0	0	0
AT1G03365	RING/U-box superfamily protein	16	22	18	13	1	1	0	0	0	0	0	0	0	0	0	0	0	0	69	0	0	0	0	0	0	0	0
AT1G03370	C2 calcium/lipid-binding and GRAM domain containing protein	42	35	31	10	1	1	0	0	0	0	0	0	0	0	1	1	1	1	118	0	0	0	0	0	0	0	0
AT1G03380	ATATG18G, ATG18G, homolog of yeast autophagy 18 (ATG18) G	34	31	17	18	1	1	0	0	0	0	0	0	0	0	1	1	1	1	100	0	0	0	0	0	0	0	0
AT1G03390	HXXXD-type acyl-transferase family protein	0	0	0	0	0	0	0	0	0	0	0	0	0	0	1	0	0	0	0	0	0	0	0	0	0	0	0
AT1G03400	2-oxoglutarate (2OG) and Fe(II)-dependent oxygenase superfamily protein	4	6	1	3	1	1	0	0	0	0	0	0	0	0	1	1	1	1	14	0	0	0	0	0	0	0	0
AT1G03410	2A6, 2-oxoglutarate (2OG) and Fe(II)-dependent oxygenase superfamily protein	1	2	3	1	1	1	0	0	0	0	0	0	0	0	1	1	1	1	7	0	0	0	0	0	0	0	0
AT1G03420	Sadhu4-2, transposable element gene	0	0	0	0	0	0	0	0	0	0	0	0	0	0	1	0	1	0	0	0	0	0	0	0	0	0	0
AT1G03430	AHP5, histidine-containing phosphotransfer factor 5	2	4	6	1	1	1	0	0	0	0	0	0	0	0	1	1	1	1	13	0	0	0	0	0	0	0	0
AT1G03440	Leucine-rich repeat (LRR) family protein	2	4	2	0	1	1	0	0	0	0	0	0	0	0	1	1	1	1	8	0	0	0	0	0	0	0	0
AT1G03445	BSU1, Serine/threonine protein phosphatase family protein	0	0	0	1	1	1	0	0	0	0	0	0	0	0	1	1	0	0	1	0	0	0	0	0	0	0	0
AT1G03457	RNA-binding (RRM/RBD/RNP motifs) family protein	9	17	7	7	1	1	0	0	0	0	0	0	0	0	1	1	1	1	40	0	0	0	0	0	0	0	0
AT1G03470	Kinase interacting (KIP1-like) family protein	3	6	5	0	1	1	0	0	0	0	0	0	0	0	1	1	0	0	14	0	0	0	0	0	0	0	0
AT1G03475	ATCPO-I, HEMF1, LIN2, Coproporphyrinogen III oxidase	20	21	13	8	1	1	0	0	0	0	0	0	0	0	1	1	1	1	62	0	0	0	0	0	0	0	0
AT1G03490	ANAC006, NAC006, NAC domain containing protein 6	0	0	0	0	0	0	0	0	0	0	0	0	0	0	0	0	0	0	0	0	0	0	0	0	0	0	0
AT1G03495	HXXXD-type acyl-transferase family protein	0	0	0	0	0	0	0	0	0	0	0	0	0	0	0	0	0	0	0	0	0	0	0	0	0	0	0
AT1G03502	snoRNA	0	0	0	0	0	0	0	0	0	0	0	0	0	0	0	0	0	0	0	0	0	0	0	0	0	0	0
AT1G03506	snoRNA	2	2	1	0	1	0	0	0	0	1	0	0	0	0	0	0	0	0	0	0	0	0	5	0	0	0	0
AT1G03510	Tetratricopeptide repeat (TPR)-like superfamily protein	0	1	1	0	1	1	0	0	0	0	0	0	0	0	1	1	0	0	2	0	0	0	0	0	0	0	0
AT1G03515	pre-tRNA	0	0	0	0	0	0	0	0	0	0	0	0	0	0	0	0	0	0	0	0	0	0	0	0	0	0	0
AT1G03520	Core-2/I-branching beta-1,6-N-acetylglucosaminyltransferase family protein	5	4	2	3	1	1	0	0	0	0	0	0	0	0	1	1	1	1	14	0	0	0	0	0	0	0	0
AT1G03530	ATNAF1, NAF1, nuclear assembly factor 1	27	44	44	34	1	1	0	0	0	0	0	0	0	0	1	1	1	1	149	0	0	0	0	0	0	0	0
AT1G03540	Pentatricopeptide repeat (PPR-like) superfamily protein	1	3	3	1	1	1	0	0	0	0	0	0	0	0	1	1	0	0	8	0	0	0	0	0	0	0	0
AT1G03545	Potential natural antisense gene, locus overlaps with AT1G03550	0	0	0	0	0	0	0	0	0	0	0	0	0	0	0	0	0	0	0	0	0	0	0	0	0	0	0
AT1G03550	Secretory carrier membrane protein (SCAMP) family protein	1	1	1	0	1	1	0	0	0	0	0	0	0	0	1	1	1	1	3	0	0	0	0	0	0	0	0
AT1G03560	Pentatricopeptide repeat (PPR-like) superfamily protein	4	10	6	10	1	1	0	0	0	0	0	0	0	0	1	1	0	0	30	0	0	0	0	0	0	0	0
AT1G03570	pre-tRNA	0	0	1	0	1	0	0	1	0	0	0	0	0	0	0	0	0	0	0	0	1	0	0	0	0	0	0
AT1G03580	pseudogene, meprin and TRAF homology (MATH) domain protein -related, weak similarity to ubiquitin-specific protease 12 (Arabidopsis thaliana) GI:11993471; contains weak hit to Pfam PF00917: MATH domain	0	0	1	0	1	0	0	0	0	0	0	1	0	0	0	0	0	0	0	0	0	0	0	0	1	0	0
AT1G03590	Protein phosphatase 2C family protein	30	29	16	15	1	1	0	0	0	0	0	0	0	0	1	1	1	1	90	0	0	0	0	0	0	0	0
AT1G03600	PSB27, photosystem II family protein	3	5	4	2	1	1	0	0	0	0	0	0	0	0	1	1	1	1	14	0	0	0	0	0	0	0	0
AT1G03610	Protein of unknown function (DUF789)	25	37	17	17	1	1	0	0	0	0	0	0	0	0	1	1	1	1	96	0	0	0	0	0	0	0	0
AT1G03620	ELMO/CED-12 family protein	0	0	0	1	1	1	0	0	0	0	0	0	0	0	1	1	0	0	1	0	0	0	0	0	0	0	0
AT1G03630	POR C, PORC, protochlorophyllide oxidoreductase C	1	2	0	3	1	1	0	0	0	0	0	0	0	0	1	1	1	1	6	0	0	0	0	0	0	0	0
AT1G03640	pre-tRNA	0	0	0	0	0	0	0	0	0	0	0	0	0	0	0	0	0	0	0	0	0	0	0	0	0	0	0
AT1G03650	Acyl-CoA N-acyltransferases (NAT) superfamily protein	4	2	1	1	1	1	0	0	0	0	0	0	0	0	0	0	0	0	8	0	0	0	0	0	0	0	0
AT1G03660	Ankyrin-repeat containing protein	0	0	0	0	0	0	0	0	0	0	0	0	0	0	1	0	1	0	0	0	0	0	0	0	0	0	0
AT1G03670	ankyrin repeat family protein	0	0	0	0	0	0	0	0	0	0	0	0	0	0	0	0	0	0	0	0	0	0	0	0	0	0	0
AT1G03680	ATHM1, ATM1, THM1, TRX-M1, thioredoxin M-type 1	1	2	2	1	1	1	0	0	0	0	0	0	0	0	1	1	1	1	6	0	0	0	0	0	0	0	0
AT1G03687	DTW domain-containing protein	2	5	1	0	1	1	0	0	0	0	0	0	0	0	1	1	1	1	8	0	0	0	0	0	0	0	0
AT1G03700	Uncharacterised protein family (UPF0497)	1	2	2	1	1	1	0	0	0	0	0	0	0	0	1	1	0	0	6	0	0	0	0	0	0	0	0
AT1G03710	Cystatin/monellin superfamily protein	0	0	0	0	0	0	0	0	0	0	0	0	0	0	1	0	0	0	0	0	0	0	0	0	0	0	0
AT1G03720	Cysteine proteinases superfamily protein	0	0	0	0	0	0	0	0	0	0	0	0	0	0	1	0	0	0	0	0	0	0	0	0	0	0	0
AT1G03730	unknown protein; BEST Arabidopsis thaliana protein match is: unknown protein (TAIR:AT4G03600.1); Has 50 Blast hits to 50 proteins in 10 species: Archae - 0; Bacteria - 0; Metazoa - 0; Fungi - 0; Plants - 50; Viruses - 0; Other Eukaryotes - 0 (source: NCBI BLink).	20	6	4	3	1	1	0	0	0	0	0	0	0	0	1	1	1	1	33	0	0	0	0	0	0	0	0
AT1G03740	Protein kinase superfamily protein	63	76	31	20	1	1	0	0	0	0	0	0	0	0	1	1	1	1	190	0	0	0	0	0	0	0	0
AT1G03743	snoRNA	2	0	1	3	1	0	0	0	0	1	0	0	0	0	0	0	0	0	0	0	0	0	6	0	0	0	0
AT1G03746	snoRNA	0	2	0	1	1	0	0	0	0	1	0	0	0	0	0	0	0	0	0	0	0	0	3	0	0	0	0
AT1G03750	CHR9, switch 2	7	11	4	1	1	1	0	0	0	0	0	0	0	0	1	1	1	1	23	0	0	0	0	0	0	0	0
AT1G03760	Prefoldin chaperone subunit family protein	9	11	6	5	1	1	0	0	0	0	0	0	0	0	0	0	0	0	31	0	0	0	0	0	0	0	0
AT1G03770	ATRING1B, RING1B, RING 1B	7	7	5	2	1	1	0	0	0	0	0	0	0	0	1	1	1	1	21	0	0	0	0	0	0	0	0
AT1G03780	TPX2, targeting protein for XKLP2	5	4	2	2	1	1	0	0	0	0	0	0	0	0	1	1	0	0	13	0	0	0	0	0	0	0	0
AT1G03790	SOM, Zinc finger C-x8-C-x5-C-x3-H type family protein	1	1	0	0	1	1	0	0	0	0	0	0	0	0	1	1	0	0	2	0	0	0	0	0	0	0	0
AT1G03800	ATERF10, ERF10, ERF domain protein 10	2	2	0	1	1	1	0	0	0	0	0	0	0	0	0	0	0	0	5	0	0	0	0	0	0	0	0
AT1G03810	Nucleic acid-binding, OB-fold-like protein	0	0	0	0	0	0	0	0	0	0	0	0	0	0	0	0	0	0	0	0	0	0	0	0	0	0	0
AT1G03820	unknown protein; FUNCTIONS IN: molecular_function unknown; INVOLVED IN: biological_process unknown; LOCATED IN: endomembrane system; EXPRESSED IN: 21 plant structures; EXPRESSED DURING: 13 growth stages; Has 1345 Blast hits to 1122 proteins in 102 species: Archae - 2; Bacteria - 28; Metazoa - 28; Fungi - 30; Plants - 109; Viruses - 0; Other Eukaryotes - 1148 (source: NCBI BLink).	9	16	7	1	1	1	0	0	0	0	0	0	0	0	1	1	1	1	33	0	0	0	0	0	0	0	0
AT1G03830	guanylate-binding family protein	14	14	6	5	1	1	0	0	0	0	0	0	0	0	1	1	1	1	39	0	0	0	0	0	0	0	0
AT1G03840	MGP, C2H2 and C2HC zinc fingers superfamily protein	20	15	13	11	1	1	0	0	0	0	0	0	0	0	1	1	1	1	59	0	0	0	0	0	0	0	0
AT1G03850	Glutaredoxin family protein	18	9	23	29	1	1	0	0	0	0	0	0	0	0	1	1	1	1	79	0	0	0	0	0	0	0	0
AT1G03860	ATPHB2, PHB2, prohibitin 2	37	51	39	30	1	1	0	0	0	0	0	0	0	0	1	1	1	1	157	0	0	0	0	0	0	0	0
AT1G03870	FLA9, FASCICLIN-like arabinoogalactan 9	61	79	40	42	1	1	0	0	0	0	0	0	0	0	1	1	1	1	222	0	0	0	0	0	0	0	0
AT1G03880	CRB, CRU2, cruciferin 2	0	0	0	0	0	0	0	0	0	0	0	0	0	0	1	0	0	0	0	0	0	0	0	0	0	0	0
AT1G03890	RmlC-like cupins superfamily protein	0	0	0	0	0	0	0	0	0	0	0	0	0	0	1	0	0	0	0	0	0	0	0	0	0	0	0
AT1G03900	ATNAP4, NAP4, non-intrinsic ABC protein 4	116	137	101	81	1	1	0	0	0	0	0	0	0	0	1	1	1	1	435	0	0	0	0	0	0	0	0
AT1G03905	P-loop containing nucleoside triphosphate hydrolases superfamily protein	17	20	18	7	1	1	0	0	0	0	0	0	0	0	1	1	1	1	62	0	0	0	0	0	0	0	0
AT1G03910	EXPRESSED IN: 25 plant structures; EXPRESSED DURING: 13 growth stages; CONTAINS InterPro DOMAIN/s: Cactin protein, cactus-binding domain, C-terminal (InterPro:IPR019134), Cactin, central region (InterPro:IPR018816); BEST Arabidopsis thaliana protein match is: unknown protein (TAIR:AT2G36815.2); Has 11711 Blast hits to 7382 proteins in 452 species: Archae - 31; Bacteria - 352; Metazoa - 6006; Fung…	65	65	56	41	1	1	0	0	0	0	0	0	0	0	1	1	1	1	227	0	0	0	0	0	0	0	0
AT1G03920	Protein kinase family protein	7	0	3	0	1	1	0	0	0	0	0	0	0	0	1	1	0	0	10	0	0	0	0	0	0	0	0
AT1G03930	ADK1, CKL9ALPHA, CKL9BETA, dual specificity kinase 1	14	9	8	4	1	1	0	0	0	0	0	0	0	0	0	0	0	0	35	0	0	0	0	0	0	0	0
AT1G03935	snoRNA	1	3	1	0	1	0	0	0	0	1	0	0	0	0	0	0	0	0	0	0	0	0	5	0	0	0	0
AT1G03940	HXXXD-type acyl-transferase family protein	0	0	0	0	0	0	0	0	0	0	0	0	0	0	0	0	0	0	0	0	0	0	0	0	0	0	0
AT1G03950	VPS2.3, vacuolar protein sorting-associated protein 2.3	1	3	5	3	1	1	0	0	0	0	0	0	0	0	1	1	1	1	12	0	0	0	0	0	0	0	0
AT1G03960	Calcium-binding EF hand family protein	5	3	4	3	1	1	0	0	0	0	0	0	0	0	1	1	1	1	15	0	0	0	0	0	0	0	0
AT1G03970	GBF4, G-box binding factor 4	14	6	8	4	1	1	0	0	0	0	0	0	0	0	1	1	1	1	32	0	0	0	0	0	0	0	0
AT1G03980	ATPCS2, PCS2, phytochelatin synthase 2	1	2	0	0	1	1	0	0	0	0	0	0	0	0	1	1	1	1	3	0	0	0	0	0	0	0	0
AT1G03982	PAK-box/P21-Rho-binding family protein	0	0	0	0	0	0	0	0	0	0	0	0	0	0	0	0	0	0	0	0	0	0	0	0	0	0	0
AT1G03990	Long-chain fatty alcohol dehydrogenase family protein	0	0	0	0	0	0	0	0	0	0	0	0	0	0	1	0	0	0	0	0	0	0	0	0	0	0	0
AT1G04000	unknown protein; BEST Arabidopsis thaliana protein match is: unknown protein (TAIR:AT5G44060.1); Has 62 Blast hits to 62 proteins in 10 species: Archae - 0; Bacteria - 0; Metazoa - 0; Fungi - 0; Plants - 62; Viruses - 0; Other Eukaryotes - 0 (source: NCBI BLink).	6	10	1	3	1	1	0	0	0	0	0	0	0	0	1	1	1	1	20	0	0	0	0	0	0	0	0
AT1G04010	ATPSAT1, PSAT1, phospholipid sterol acyl transferase 1	12	8	2	5	1	1	0	0	0	0	0	0	0	0	1	1	1	1	27	0	0	0	0	0	0	0	0
AT1G04020	ATBARD1, BARD1, ROW1, breast cancer associated RING 1	4	4	2	1	1	1	0	0	0	0	0	0	0	0	1	1	1	1	11	0	0	0	0	0	0	0	0
AT1G04030	unknown protein; BEST Arabidopsis thaliana protein match is: unknown protein (TAIR:AT5G44040.1); Has 1835 Blast hits to 1511 proteins in 238 species: Archae - 7; Bacteria - 164; Metazoa - 377; Fungi - 135; Plants - 187; Viruses - 22; Other Eukaryotes - 943 (source: NCBI BLink).	3	6	2	4	1	1	0	0	0	0	0	0	0	0	1	1	1	1	15	0	0	0	0	0	0	0	0
AT1G04040	HAD superfamily, subfamily IIIB acid phosphatase	117	112	58	42	1	1	0	0	0	0	0	0	0	0	1	1	1	1	329	0	0	0	0	0	0	0	0
AT1G04050	SDG13, SUVR1, homolog of SU(var)3-9 1	6	5	1	1	1	1	0	0	0	0	0	0	0	0	1	1	0	0	13	0	0	0	0	0	0	0	0
AT1G04070	ATTOM22-I, TOM22-I, translocase of outer membrane 22-I	13	29	11	13	1	1	0	0	0	0	0	0	0	0	1	1	1	1	66	0	0	0	0	0	0	0	0
AT1G04080	PRP39, Tetratricopeptide repeat (TPR)-like superfamily protein	53	71	34	51	1	1	0	0	0	0	0	0	0	0	1	1	1	1	209	0	0	0	0	0	0	0	0
AT1G04090	Plant protein of unknown function (DUF946)	1	0	0	1	1	1	0	0	0	0	0	0	0	0	1	1	1	1	2	0	0	0	0	0	0	0	0
AT1G04100	IAA10, indoleacetic acid-induced protein 10	7	8	1	1	1	1	0	0	0	0	0	0	0	0	1	1	0	0	17	0	0	0	0	0	0	0	0
AT1G04110	SDD1, Subtilase family protein	0	0	0	0	0	0	0	0	0	0	0	0	0	0	1	0	0	0	0	0	0	0	0	0	0	0	0
AT1G04120	ABCC5, ATABCC5, ATMRP5, MRP5, MRP5, multidrug resistance-associated protein 5	125	190	96	85	1	1	0	0	0	0	0	0	0	0	1	1	1	1	496	0	0	0	0	0	0	0	0
AT1G04130	Tetratricopeptide repeat (TPR)-like superfamily protein	2	8	8	3	1	1	0	0	0	0	0	0	0	0	1	1	1	1	21	0	0	0	0	0	0	0	0
AT1G04140	Transducin family protein / WD-40 repeat family protein	60	71	27	33	1	1	0	0	0	0	0	0	0	0	1	1	1	1	191	0	0	0	0	0	0	0	0
AT1G04150	C2 calcium/lipid-binding plant phosphoribosyltransferase family protein	1	0	1	0	1	1	0	0	0	0	0	0	0	0	1	1	1	1	2	0	0	0	0	0	0	0	0
AT1G04160	ATXIB, XI-8, XI-B, XIB, myosin XI B	8	10	4	1	1	1	0	0	0	0	0	0	0	0	1	1	1	1	23	0	0	0	0	0	0	0	0
AT1G04170	EIF2 GAMMA, eukaryotic translation initiation factor 2 gamma subunit	58	85	65	46	1	1	0	0	0	0	0	0	0	0	1	1	1	1	254	0	0	0	0	0	0	0	0
AT1G04171	unknown protein; Has 30201 Blast hits to 17322 proteins in 780 species: Archae - 12; Bacteria - 1396; Metazoa - 17338; Fungi - 3422; Plants - 5037; Viruses - 0; Other Eukaryotes - 2996 (source: NCBI BLink).	0	0	0	0	0	0	0	0	0	0	0	0	0	0	0	0	0	0	0	0	0	0	0	0	0	0	0
AT1G04180	YUC9, YUCCA 9	5	6	4	3	1	1	0	0	0	0	0	0	0	0	1	1	0	0	18	0	0	0	0	0	0	0	0
AT1G04190	Tetratricopeptide repeat (TPR)-like superfamily protein	20	15	10	8	1	1	0	0	0	0	0	0	0	0	1	1	1	1	53	0	0	0	0	0	0	0	0
AT1G04200	FUNCTIONS IN: molecular_function unknown; INVOLVED IN: N-terminal protein myristoylation; LOCATED IN: cellular_component unknown; EXPRESSED IN: 22 plant structures; EXPRESSED DURING: 13 growth stages; CONTAINS InterPro DOMAIN/s: Dymeclin (InterPro:IPR019142); Has 395 Blast hits to 389 proteins in 117 species: Archae - 0; Bacteria - 0; Metazoa - 262; Fungi - 21; Plants - 68; Viruses - 0; Other Euk…	21	23	10	5	1	1	0	0	0	0	0	0	0	0	1	1	1	1	59	0	0	0	0	0	0	0	0
AT1G04210	Leucine-rich repeat protein kinase family protein	20	36	16	26	1	1	0	0	0	0	0	0	0	0	0	0	0	0	98	0	0	0	0	0	0	0	0
AT1G04220	KCS2, 3-ketoacyl-CoA synthase 2	36	28	14	13	1	1	0	0	0	0	0	0	0	0	1	1	1	1	91	0	0	0	0	0	0	0	0
AT1G04230	Protein of unknown function (DUF2361)	10	9	1	6	1	1	0	0	0	0	0	0	0	0	1	1	1	1	26	0	0	0	0	0	0	0	0
AT1G04240	IAA3, SHY2, AUX/IAA transcriptional regulator family protein	14	8	8	5	1	1	0	0	0	0	0	0	0	0	1	1	1	1	35	0	0	0	0	0	0	0	0
AT1G04250	AXR3, IAA17, AUX/IAA transcriptional regulator family protein	192	196	109	89	1	1	0	0	0	0	0	0	0	0	1	1	1	1	586	0	0	0	0	0	0	0	0
AT1G04260	MPI7, MPIP7, PRA1.D, CAMV movement protein interacting protein 7	18	9	6	7	1	1	0	0	0	0	0	0	0	0	1	1	1	1	40	0	0	0	0	0	0	0	0
AT1G04270	RPS15, cytosolic ribosomal protein S15	260	308	170	162	1	1	0	0	0	0	0	0	0	0	1	1	1	1	900	0	0	0	0	0	0	0	0
AT1G04280	P-loop containing nucleoside triphosphate hydrolases superfamily protein	57	63	45	34	1	1	0	0	0	0	0	0	0	0	0	0	0	0	199	0	0	0	0	0	0	0	0
AT1G04290	Thioesterase superfamily protein	1	0	0	0	1	1	0	0	0	0	0	0	0	0	1	1	1	1	1	0	0	0	0	0	0	0	0
AT1G04295	other RNA	0	0	0	0	0	0	0	0	0	0	0	0	0	0	0	0	0	0	0	0	0	0	0	0	0	0	0
AT1G04300	TRAF-like superfamily protein	46	56	42	33	1	1	0	0	0	0	0	0	0	0	1	1	1	1	177	0	0	0	0	0	0	0	0
AT1G04310	ERS2, ethylene response sensor 2	18	29	10	4	1	1	0	0	0	0	0	0	0	0	1	1	1	1	61	0	0	0	0	0	0	0	0
AT1G04320	pre-tRNA	0	0	0	0	0	0	0	0	0	0	0	0	0	0	0	0	0	0	0	0	0	0	0	0	0	0	0
AT1G04330	unknown protein; FUNCTIONS IN: molecular_function unknown; INVOLVED IN: biological_process unknown; LOCATED IN: chloroplast; BEST Arabidopsis thaliana protein match is: unknown protein (TAIR:AT3G23170.1); Has 74 Blast hits to 74 proteins in 6 species: Archae - 0; Bacteria - 0; Metazoa - 0; Fungi - 0; Plants - 74; Viruses - 0; Other Eukaryotes - 0 (source: NCBI BLink).	7	4	3	6	1	1	0	0	0	0	0	0	0	0	1	1	1	1	20	0	0	0	0	0	0	0	0
AT1G04340	HR-like lesion-inducing protein-related	12	11	2	6	1	1	0	0	0	0	0	0	0	0	1	1	1	1	31	0	0	0	0	0	0	0	0
AT1G04350	2-oxoglutarate (2OG) and Fe(II)-dependent oxygenase superfamily protein	3	0	1	1	1	1	0	0	0	0	0	0	0	0	1	1	0	0	5	0	0	0	0	0	0	0	0
AT1G04360	RING/U-box superfamily protein	8	19	13	10	1	1	0	0	0	0	0	0	0	0	1	1	1	1	50	0	0	0	0	0	0	0	0
AT1G04370	ATERF14, ERF14, Ethylene-responsive element binding factor 14	1	1	0	0	1	1	0	0	0	0	0	0	0	0	0	0	0	0	2	0	0	0	0	0	0	0	0
AT1G04380	2-oxoglutarate (2OG) and Fe(II)-dependent oxygenase superfamily protein	0	1	0	0	1	1	0	0	0	0	0	0	0	0	1	1	0	0	1	0	0	0	0	0	0	0	0
AT1G04390	BTB/POZ domain-containing protein	11	10	9	4	1	1	0	0	0	0	0	0	0	0	1	1	0	0	34	0	0	0	0	0	0	0	0
AT1G04400	AT-PHH1, ATCRY2, CRY2, FHA, PHH1, cryptochrome 2	66	114	51	36	1	1	0	0	0	0	0	0	0	0	1	1	1	1	267	0	0	0	0	0	0	0	0
AT1G04410	Lactate/malate dehydrogenase family protein	686	798	742	586	1	1	0	0	0	0	0	0	0	0	1	1	1	1	2812	0	0	0	0	0	0	0	0
AT1G04420	NAD(P)-linked oxidoreductase superfamily protein	2	6	1	4	1	1	0	0	0	0	0	0	0	0	1	1	0	0	13	0	0	0	0	0	0	0	0
AT1G04425	other RNA	1	0	0	0	1	0	0	0	0	0	0	0	1	0	0	0	0	0	0	0	0	0	0	0	0	1	0
AT1G04430	S-adenosyl-L-methionine-dependent methyltransferases superfamily protein	99	129	62	43	1	1	0	0	0	0	0	0	0	0	1	1	1	1	333	0	0	0	0	0	0	0	0
AT1G04440	CKL13, casein kinase like 13	31	37	22	12	1	1	0	0	0	0	0	0	0	0	1	1	1	1	102	0	0	0	0	0	0	0	0
AT1G04445	C2H2-like zinc finger protein	0	0	0	0	0	0	0	0	0	0	0	0	0	0	0	0	0	0	0	0	0	0	0	0	0	0	0
AT1G04450	RIC3, ROP-interactive CRIB motif-containing protein 3	0	0	0	0	0	0	0	0	0	0	0	0	0	0	0	0	0	0	0	0	0	0	0	0	0	0	0
AT1G04457	Pseudogene of AT2G33450; 50S ribosomal protein L28, chloroplast (CL28)	0	0	0	0	0	0	0	0	0	0	0	0	0	0	0	0	0	0	0	0	0	0	0	0	0	0	0
AT1G04470	Protein of unknown function (DUF810)	0	0	0	0	0	0	0	0	0	0	0	0	0	0	0	0	0	0	0	0	0	0	0	0	0	0	0
AT1G04480	Ribosomal protein L14p/L23e family protein	112	171	88	89	1	1	0	0	0	0	0	0	0	0	1	1	1	1	460	0	0	0	0	0	0	0	0
AT1G04490	Protein of unknown function (DUF3527)	2	2	0	0	1	1	0	0	0	0	0	0	0	0	1	1	1	1	4	0	0	0	0	0	0	0	0
AT1G04500	CCT motif family protein	0	0	0	0	0	0	0	0	0	0	0	0	0	0	1	0	0	0	0	0	0	0	0	0	0	0	0
AT1G04501	unknown protein; Has 30201 Blast hits to 17322 proteins in 780 species: Archae - 12; Bacteria - 1396; Metazoa - 17338; Fungi - 3422; Plants - 5037; Viruses - 0; Other Eukaryotes - 2996 (source: NCBI BLink).	0	0	0	0	0	0	0	0	0	0	0	0	0	0	0	0	0	0	0	0	0	0	0	0	0	0	0
AT1G04510	MAC3A, MOS4-associated complex 3A	6	15	7	9	1	1	0	0	0	0	0	0	0	0	1	1	1	1	37	0	0	0	0	0	0	0	0
AT1G04520	PDLP2, plasmodesmata-located protein 2	8	9	6	7	1	1	0	0	0	0	0	0	0	0	1	1	1	1	30	0	0	0	0	0	0	0	0
AT1G04530	Tetratricopeptide repeat (TPR)-like superfamily protein	50	44	30	16	1	1	0	0	0	0	0	0	0	0	1	1	1	1	140	0	0	0	0	0	0	0	0
AT1G04540	Calcium-dependent lipid-binding (CaLB domain) family protein	0	0	0	0	0	0	0	0	0	0	0	0	0	0	1	0	0	0	0	0	0	0	0	0	0	0	0
AT1G04550	BDL, IAA12, AUX/IAA transcriptional regulator family protein	25	24	21	17	1	1	0	0	0	0	0	0	0	0	1	1	1	1	87	0	0	0	0	0	0	0	0
AT1G04555	unknown protein; FUNCTIONS IN: molecular_function unknown; INVOLVED IN: biological_process unknown; LOCATED IN: cellular_component unknown; BEST Arabidopsis thaliana protein match is: unknown protein (TAIR:AT4G33380.1); Has 84 Blast hits to 83 proteins in 15 species: Archae - 0; Bacteria - 0; Metazoa - 9; Fungi - 0; Plants - 75; Viruses - 0; Other Eukaryotes - 0 (source: NCBI BLink).	8	6	13	3	1	1	0	0	0	0	0	0	0	0	0	0	0	0	30	0	0	0	0	0	0	0	0
AT1G04560	AWPM-19-like family protein	0	0	0	0	0	0	0	0	0	0	0	0	0	0	1	0	0	0	0	0	0	0	0	0	0	0	0
AT1G04570	Major facilitator superfamily protein	2	2	0	1	1	1	0	0	0	0	0	0	0	0	0	0	0	0	5	0	0	0	0	0	0	0	0
AT1G04580	AAO4, AO4, ATAO-4, ATAO2, aldehyde oxidase 4	0	0	0	0	0	0	0	0	0	0	0	0	0	0	0	0	0	0	0	0	0	0	0	0	0	0	0
AT1G04590	BEST Arabidopsis thaliana protein match is: Pentatricopeptide repeat (PPR) superfamily protein (TAIR:AT4G21190.1); Has 111 Blast hits to 111 proteins in 15 species: Archae - 0; Bacteria - 0; Metazoa - 0; Fungi - 0; Plants - 109; Viruses - 0; Other Eukaryotes - 2 (source: NCBI BLink).	11	14	14	5	1	1	0	0	0	0	0	0	0	0	1	1	1	1	44	0	0	0	0	0	0	0	0
AT1G04600	ATXIA, XIA, myosin XI A	0	1	0	0	1	1	0	0	0	0	0	0	0	0	1	1	0	0	1	0	0	0	0	0	0	0	0
AT1G04610	YUC3, YUCCA 3	9	8	3	1	1	1	0	0	0	0	0	0	0	0	1	1	1	1	21	0	0	0	0	0	0	0	0
AT1G04620	coenzyme F420 hydrogenase family / dehydrogenase, beta subunit family	1	0	0	0	1	1	0	0	0	0	0	0	0	0	1	1	1	1	1	0	0	0	0	0	0	0	0
AT1G04625	Polynucleotidyl transferase, ribonuclease H-like superfamily protein	1	0.5	0.5	0	1	1	0	0	0	0	0	0	0	0	1	1	0	0	2	0	0	0	0	0	0	0	0
AT1G04630	MEE4, GRIM-19 protein	27	39.5	30.5	21	1	1	0	0	0	0	0	0	0	0	0	0	0	0	118	0	0	0	0	0	0	0	0
AT1G04635	EMB1687, ribonuclease P family protein / Rpp14 family protein	1	2	6	0	1	1	0	0	0	0	0	0	0	0	0	0	0	0	9	0	0	0	0	0	0	0	0
AT1G04640	LIP2, lipoyltransferase 2	4	4	3	1	1	1	0	0	0	0	0	0	0	0	1	1	1	1	12	0	0	0	0	0	0	0	0
AT1G04645	Plant self-incompatibility protein S1 family	0	0	0	0	0	0	0	0	0	0	0	0	0	0	1	0	0	0	0	0	0	0	0	0	0	0	0
AT1G04650	unknown protein; Has 30201 Blast hits to 17322 proteins in 780 species: Archae - 12; Bacteria - 1396; Metazoa - 17338; Fungi - 3422; Plants - 5037; Viruses - 0; Other Eukaryotes - 2996 (source: NCBI BLink).	0	0	2	0	1	1	0	0	0	0	0	0	0	0	1	1	0	0	2	0	0	0	0	0	0	0	0
AT1G04660	glycine-rich protein	0	1	0	0	1	1	0	0	0	0	0	0	0	0	1	1	0	0	1	0	0	0	0	0	0	0	0
AT1G04670	unknown protein; Has 40 Blast hits to 40 proteins in 14 species: Archae - 2; Bacteria - 5; Metazoa - 1; Fungi - 2; Plants - 30; Viruses - 0; Other Eukaryotes - 0 (source: NCBI BLink).	0	0	0	0	0	0	0	0	0	0	0	0	0	0	1	0	0	0	0	0	0	0	0	0	0	0	0
AT1G04680	Pectin lyase-like superfamily protein	39	44	4	16	1	1	0	0	0	0	0	0	0	0	1	1	1	1	103	0	0	0	0	0	0	0	0
AT1G04684	unknown protein; Has 30201 Blast hits to 17322 proteins in 780 species: Archae - 12; Bacteria - 1396; Metazoa - 17338; Fungi - 3422; Plants - 5037; Viruses - 0; Other Eukaryotes - 2996 (source: NCBI BLink).	0	0	0	0	0	0	0	0	0	0	0	0	0	0	0	0	0	0	0	0	0	0	0	0	0	0	0
AT1G04690	KAB1, KV-BETA1, potassium channel beta subunit 1	101	110	56	33	1	1	0	0	0	0	0	0	0	0	1	1	1	1	300	0	0	0	0	0	0	0	0
AT1G04700	PB1 domain-containing protein tyrosine kinase	0	5	4	1	1	1	0	0	0	0	0	0	0	0	1	1	1	1	10	0	0	0	0	0	0	0	0
AT1G04710	KAT1, PKT4, peroxisomal 3-ketoacyl-CoA thiolase 4	4	1	2	1	1	1	0	0	0	0	0	0	0	0	1	1	1	1	8	0	0	0	0	0	0	0	0
AT1G04720	pre-tRNA	5	1	0	0	1	0	0	1	0	0	0	0	0	0	0	0	0	0	0	0	6	0	0	0	0	0	0
AT1G04730	CTF18, P-loop containing nucleoside triphosphate hydrolases superfamily protein	2	2	1	2	1	1	0	0	0	0	0	0	0	0	1	1	1	1	7	0	0	0	0	0	0	0	0
AT1G04750	AT VAMP7B, ATVAMP721, VAMP721, VAMP7B, vesicle-associated membrane protein 721	107	119	85	69	1	1	0	0	0	0	0	0	0	0	1	1	1	1	380	0	0	0	0	0	0	0	0
AT1G04760	ATVAMP726, VAMP726, vesicle-associated membrane protein 726	0	1	0	1	1	1	0	0	0	0	0	0	0	0	1	1	0	0	2	0	0	0	0	0	0	0	0
AT1G04770	Tetratricopeptide repeat (TPR)-like superfamily protein	35	32	61	28	1	1	0	0	0	0	0	0	0	0	1	1	1	1	156	0	0	0	0	0	0	0	0
AT1G04778	unknown protein; FUNCTIONS IN: molecular_function unknown; INVOLVED IN: biological_process unknown; LOCATED IN: cellular_component unknown; Has 0 Blast hits to 0 proteins in 0 species (source: NCBI BLink).	1	1	0	1	1	1	0	0	0	0	0	0	0	0	0	0	0	0	3	0	0	0	0	0	0	0	0
AT1G04780	Ankyrin repeat family protein	72	69	49	33	1	1	0	0	0	0	0	0	0	0	1	1	1	1	223	0	0	0	0	0	0	0	0
AT1G04790	RING/U-box superfamily protein	8	18	6	7	1	1	0	0	0	0	0	0	0	0	1	1	1	1	39	0	0	0	0	0	0	0	0
AT1G04800	glycine-rich protein	0	1	3	2	1	1	0	0	0	0	0	0	0	0	1	1	0	0	6	0	0	0	0	0	0	0	0
AT1G04810	26S proteasome regulatory complex, non-ATPase subcomplex, Rpn2/Psmd1 subunit	41	69	22	50	1	1	0	0	0	0	0	0	0	0	1	1	1	1	182	0	0	0	0	0	0	0	0
AT1G04820	TOR2, TUA4, tubulin alpha-4 chain	240	288	123	139	1	1	0	0	0	0	0	0	0	0	1	1	1	1	790	0	0	0	0	0	0	0	0
AT1G04830	Ypt/Rab-GAP domain of gyp1p superfamily protein	11	17	4	7	1	1	0	0	0	0	0	0	0	0	1	1	1	1	39	0	0	0	0	0	0	0	0
AT1G04840	Tetratricopeptide repeat (TPR)-like superfamily protein	2	0	1	1	1	1	0	0	0	0	0	0	0	0	1	1	0	0	4	0	0	0	0	0	0	0	0
AT1G04850	ubiquitin-associated (UBA)/TS-N domain-containing protein	73	83	47	52	1	1	0	0	0	0	0	0	0	0	1	1	1	1	255	0	0	0	0	0	0	0	0
AT1G04860	ATUBP2, UBP2, ubiquitin-specific protease 2	44	37	29	23	1	1	0	0	0	0	0	0	0	0	1	1	1	1	133	0	0	0	0	0	0	0	0
AT1G04870	ATPRMT10, PRMT10, protein arginine methyltransferase 10	23	29	22	28	1	1	0	0	0	0	0	0	0	0	1	1	1	1	102	0	0	0	0	0	0	0	0
AT1G04880	HMG (high mobility group) box protein with ARID/BRIGHT DNA-binding domain	0	0	0	0	0	0	0	0	0	0	0	0	0	0	1	0	0	0	0	0	0	0	0	0	0	0	0
AT1G04890	Protein of unknown function, DUF593	0	0	0	0	0	0	0	0	0	0	0	0	0	0	0	0	0	0	0	0	0	0	0	0	0	0	0
AT1G04900	Protein of unknown function (DUF185)	7	5	2	6	1	1	0	0	0	0	0	0	0	0	1	1	1	1	20	0	0	0	0	0	0	0	0
AT1G04910	O-fucosyltransferase family protein	20	21	5	8	1	1	0	0	0	0	0	0	0	0	1	1	1	1	54	0	0	0	0	0	0	0	0
AT1G04920	ATSPS3F, SPS3F, sucrose phosphate synthase 3F	0	0	0	0	0	0	0	0	0	0	0	0	0	0	1	0	0	0	0	0	0	0	0	0	0	0	0
AT1G04930	hydroxyproline-rich glycoprotein family protein	1	3	0	0	1	1	0	0	0	0	0	0	0	0	1	1	1	1	4	0	0	0	0	0	0	0	0
AT1G04940	TIC20, translocon at the inner envelope membrane of chloroplasts 20	4.5	2	2.5	1.5	1	1	0	0	0	0	0	0	0	0	0	0	0	0	10.5	0	0	0	0	0	0	0	0
AT1G04945	HIT-type Zinc finger family protein	7.5	7	6.5	8.5	1	1	0	0	0	0	0	0	0	0	1	1	1	1	29.5	0	0	0	0	0	0	0	0
AT1G04950	ATTAF6, TAF6, TAFII59, TATA BOX ASSOCIATED FACTOR II 59	3	7	4	4	1	1	0	0	0	0	0	0	0	0	1	1	1	1	18	0	0	0	0	0	0	0	0
AT1G04960	Protein of unknown function (DUF1664)	20	16	6	17	1	1	0	0	0	0	0	0	0	0	1	1	1	1	59	0	0	0	0	0	0	0	0
AT1G04970	lipid-binding serum glycoprotein family protein	6	12	8	9	1	1	0	0	0	0	0	0	0	0	1	1	1	1	35	0	0	0	0	0	0	0	0
AT1G04980	ATPDI10, ATPDIL2-2, PDI10, PDIL2-2, PDI-like 2-2	8	10	18	9	1	1	0	0	0	0	0	0	0	0	1	1	1	1	45	0	0	0	0	0	0	0	0
AT1G04985	unknown protein; Has 37 Blast hits to 37 proteins in 11 species: Archae - 0; Bacteria - 0; Metazoa - 0; Fungi - 0; Plants - 37; Viruses - 0; Other Eukaryotes - 0 (source: NCBI BLink).	11	9	5	2	1	1	0	0	0	0	0	0	0	0	1	1	1	1	27	0	0	0	0	0	0	0	0
AT1G04990	Zinc finger C-x8-C-x5-C-x3-H type family protein	9	4	1	6	1	1	0	0	0	0	0	0	0	0	1	1	1	1	20	0	0	0	0	0	0	0	0
AT1G05000	Phosphotyrosine protein phosphatases superfamily protein	10	9	11	13	1	1	0	0	0	0	0	0	0	0	1	1	1	1	43	0	0	0	0	0	0	0	0
AT1G05010	ACO4, EAT1, EFE, ethylene-forming enzyme	58	66	18	25	1	1	0	0	0	0	0	0	0	0	1	1	1	1	167	0	0	0	0	0	0	0	0
AT1G05020	ENTH/ANTH/VHS superfamily protein	0	0	1	0	1	1	0	0	0	0	0	0	0	0	1	1	0	0	1	0	0	0	0	0	0	0	0
AT1G05030	Major facilitator superfamily protein	1	8	1	2	1	1	0	0	0	0	0	0	0	0	1	1	1	1	12	0	0	0	0	0	0	0	0
AT1G05040	BEST Arabidopsis thaliana protein match is: Ubiquitin-associated (UBA) protein (TAIR:AT2G33010.1); Has 14 Blast hits to 12 proteins in 3 species: Archae - 0; Bacteria - 0; Metazoa - 0; Fungi - 0; Plants - 14; Viruses - 0; Other Eukaryotes - 0 (source: NCBI BLink).	0	0	0	0	0	0	0	0	0	0	0	0	0	0	1	0	1	0	0	0	0	0	0	0	0	0	0
AT1G05055	ATGTF2H2, GTF2H2, general transcription factor II H2	10	7	7	8	1	1	0	0	0	0	0	0	0	0	1	1	1	1	32	0	0	0	0	0	0	0	0
AT1G05060	unknown protein; Has 34 Blast hits to 34 proteins in 13 species: Archae - 0; Bacteria - 0; Metazoa - 0; Fungi - 0; Plants - 34; Viruses - 0; Other Eukaryotes - 0 (source: NCBI BLink).	11	10	1	5	1	1	0	0	0	0	0	0	0	0	1	1	1	1	27	0	0	0	0	0	0	0	0
AT1G05061	Pseudogene of AT2G32630; pentatricopeptide (PPR) repeat-containing protein	0	0	1	1	1	0	0	0	0	0	0	1	0	0	0	0	0	0	0	0	0	0	0	0	2	0	0
AT1G05065	CLE20, CLAVATA3/ESR-RELATED 20	1	0	0	0	1	1	0	0	0	0	0	0	0	0	0	0	0	0	1	0	0	0	0	0	0	0	0
AT1G05070	Protein of unknown function (DUF1068)	12	10	2	3	1	1	0	0	0	0	0	0	0	0	1	1	1	1	27	0	0	0	0	0	0	0	0
AT1G05080	F-box/RNI-like/FBD-like domains-containing protein	0	0	0	0	0	0	0	0	0	0	0	0	0	0	0	0	0	0	0	0	0	0	0	0	0	0	0
AT1G05085	unknown protein; Has 35333 Blast hits to 34131 proteins in 2444 species: Archae - 798; Bacteria - 22429; Metazoa - 974; Fungi - 991; Plants - 531; Viruses - 0; Other Eukaryotes - 9610 (source: NCBI BLink).	0	0	0	0	0	0	0	0	0	0	0	0	0	0	0	0	0	0	0	0	0	0	0	0	0	0	0
AT1G05090	dentin sialophosphoprotein-related	2	2	0	0	1	1	0	0	0	0	0	0	0	0	0	0	0	0	4	0	0	0	0	0	0	0	0
AT1G05100	MAPKKK18, mitogen-activated protein kinase kinase kinase 18	5	4	2	1	1	1	0	0	0	0	0	0	0	0	1	1	0	0	12	0	0	0	0	0	0	0	0
AT1G05120	Helicase protein with RING/U-box domain	19	32	14	12	1	1	0	0	0	0	0	0	0	0	1	1	1	1	77	0	0	0	0	0	0	0	0
AT1G05135	pseudogene of unknown protein	268	236	178	124	1	0	0	0	0	0	0	1	0	0	0	0	0	0	0	0	0	0	0	0	806	0	0
AT1G05136	unknown protein; Has 30201 Blast hits to 17322 proteins in 780 species: Archae - 12; Bacteria - 1396; Metazoa - 17338; Fungi - 3422; Plants - 5037; Viruses - 0; Other Eukaryotes - 2996 (source: NCBI BLink).	0	0	0	0	0	0	0	0	0	0	0	0	0	0	0	0	0	0	0	0	0	0	0	0	0	0	0
AT1G05140	Peptidase M50 family protein	6	8	4	3	1	1	0	0	0	0	0	0	0	0	1	1	1	1	21	0	0	0	0	0	0	0	0
AT1G05150	Calcium-binding tetratricopeptide family protein	54	64	45	27	1	1	0	0	0	0	0	0	0	0	1	1	1	1	190	0	0	0	0	0	0	0	0
AT1G05160	ATKAO1, CYP88A3, KAO1, cytochrome P450, family 88, subfamily A, polypeptide 3	2	7	1	4	1	1	0	0	0	0	0	0	0	0	1	1	1	1	14	0	0	0	0	0	0	0	0
AT1G05170	Galactosyltransferase family protein	12	11	5	3	1	1	0	0	0	0	0	0	0	0	1	1	1	1	31	0	0	0	0	0	0	0	0
AT1G05180	AXR1, NAD(P)-binding Rossmann-fold superfamily protein	12	15	8	16	1	1	0	0	0	0	0	0	0	0	1	1	1	1	51	0	0	0	0	0	0	0	0
AT1G05190	emb2394, Ribosomal protein L6 family	11	9	2	11	1	1	0	0	0	0	0	0	0	0	1	1	1	1	33	0	0	0	0	0	0	0	0
AT1G05200	ATGLR3.4, GLR3.4, GLUR3, glutamate receptor 3.4	7	7	2	5	1	1	0	0	0	0	0	0	0	0	1	1	0	0	21	0	0	0	0	0	0	0	0
AT1G05205	unknown protein; Has 44 Blast hits to 44 proteins in 16 species: Archae - 0; Bacteria - 0; Metazoa - 0; Fungi - 0; Plants - 44; Viruses - 0; Other Eukaryotes - 0 (source: NCBI BLink).	13	12	10	10	1	1	0	0	0	0	0	0	0	0	1	1	1	1	45	0	0	0	0	0	0	0	0
AT1G05210	Transmembrane protein 97, predicted	6	4	6	2	1	1	0	0	0	0	0	0	0	0	1	1	1	1	18	0	0	0	0	0	0	0	0
AT1G05220	Transmembrane protein 97, predicted	0	2	1	1	1	1	0	0	0	0	0	0	0	0	0	0	0	0	4	0	0	0	0	0	0	0	0
AT1G05230	HDG2, homeodomain GLABROUS 2	0	0	3	1	1	1	0	0	0	0	0	0	0	0	1	1	0	0	4	0	0	0	0	0	0	0	0
AT1G05240	Peroxidase superfamily protein	0	0	0	0	0	0	0	0	0	0	0	0	0	0	0	0	0	0	0	0	0	0	0	0	0	0	0
AT1G05250	Peroxidase superfamily protein	0	0	0	0	0	0	0	0	0	0	0	0	0	0	0	0	0	0	0	0	0	0	0	0	0	0	0
AT1G05260	RCI3, RCI3A, Peroxidase superfamily protein	84	111	88	68	1	1	0	0	0	0	0	0	0	0	1	1	1	1	351	0	0	0	0	0	0	0	0
AT1G05270	TraB family protein	16	39	14	5	1	1	0	0	0	0	0	0	0	0	1	1	1	1	74	0	0	0	0	0	0	0	0
AT1G05280	Protein of unknown function (DUF604)	5	5	0	2	1	1	0	0	0	0	0	0	0	0	1	1	1	1	12	0	0	0	0	0	0	0	0
AT1G05290	CCT motif family protein	0	0	0	0	0	0	0	0	0	0	0	0	0	0	1	0	0	0	0	0	0	0	0	0	0	0	0
AT1G05291	Protein of unknown function (DUF1218)	0	0	0	0	0	0	0	0	0	0	0	0	0	0	0	0	0	0	0	0	0	0	0	0	0	0	0
AT1G05300	ZIP5, zinc transporter 5 precursor	18	17	3	3	1	1	0	0	0	0	0	0	0	0	1	1	1	1	41	0	0	0	0	0	0	0	0
AT1G05310	Pectin lyase-like superfamily protein	0	0	0	0	0	0	0	0	0	0	0	0	0	0	1	0	0	0	0	0	0	0	0	0	0	0	0
AT1G05320	FUNCTIONS IN: molecular_function unknown; INVOLVED IN: biological_process unknown; LOCATED IN: cellular_component unknown; EXPRESSED IN: fruit, egg cell; CONTAINS InterPro DOMAIN/s: Prefoldin (InterPro:IPR009053); BEST Arabidopsis thaliana protein match is: unknown protein (TAIR:AT2G32240.1); Has 267650 Blast hits to 119772 proteins in 3899 species: Archae - 3706; Bacteria - 62589; Metazoa - 1065…	19	23	13	10	1	1	0	0	0	0	0	0	0	0	0	0	0	0	65	0	0	0	0	0	0	0	0
AT1G05330	unknown protein; Has 6 Blast hits to 6 proteins in 2 species: Archae - 0; Bacteria - 0; Metazoa - 0; Fungi - 0; Plants - 6; Viruses - 0; Other Eukaryotes - 0 (source: NCBI BLink).	0	0	0	0	0	0	0	0	0	0	0	0	0	0	1	0	0	0	0	0	0	0	0	0	0	0	0
AT1G05340	unknown protein; FUNCTIONS IN: molecular_function unknown; INVOLVED IN: biological_process unknown; LOCATED IN: chloroplast; EXPRESSED IN: 14 plant structures; EXPRESSED DURING: 7 growth stages; BEST Arabidopsis thaliana protein match is: unknown protein (TAIR:AT2G32210.1); Has 189 Blast hits to 189 proteins in 27 species: Archae - 0; Bacteria - 0; Metazoa - 0; Fungi - 21; Plants - 168; Viruses -…	12	3	1	1	1	1	0	0	0	0	0	0	0	0	1	1	1	1	17	0	0	0	0	0	0	0	0
AT1G05350	NAD(P)-binding Rossmann-fold superfamily protein	21	27	9	10	1	1	0	0	0	0	0	0	0	0	1	1	1	1	67	0	0	0	0	0	0	0	0
AT1G05360	BEST Arabidopsis thaliana protein match is: SNARE associated Golgi protein family (TAIR:AT4G14950.1); Has 332 Blast hits to 326 proteins in 115 species: Archae - 0; Bacteria - 11; Metazoa - 174; Fungi - 0; Plants - 74; Viruses - 0; Other Eukaryotes - 73 (source: NCBI BLink).	7	6	2	7	1	1	0	0	0	0	0	0	0	0	1	1	1	1	22	0	0	0	0	0	0	0	0
AT1G05370	Sec14p-like phosphatidylinositol transfer family protein	0	0	0	0	0	0	0	0	0	0	0	0	0	0	1	0	0	0	0	0	0	0	0	0	0	0	0
AT1G05380	Acyl-CoA N-acyltransferase with RING/FYVE/PHD-type zinc finger protein	49	80	36	35	1	1	0	0	0	0	0	0	0	0	1	1	1	1	200	0	0	0	0	0	0	0	0
AT1G05385	LPA19, Psb27-H1, photosystem II 11 kDa protein-related	2	1	2	2	1	1	0	0	0	0	0	0	0	0	1	1	1	1	7	0	0	0	0	0	0	0	0
AT1G05390	pre-tRNA	0	0	0	0	0	0	0	0	0	0	0	0	0	0	0	0	0	0	0	0	0	0	0	0	0	0	0
AT1G05400	unknown protein; BEST Arabidopsis thaliana protein match is: unknown protein (TAIR:AT1G06810.1); Has 31 Blast hits to 31 proteins in 2 species: Archae - 0; Bacteria - 0; Metazoa - 0; Fungi - 0; Plants - 31; Viruses - 0; Other Eukaryotes - 0 (source: NCBI BLink).	0	0	0	0	0	0	0	0	0	0	0	0	0	0	1	0	0	0	0	0	0	0	0	0	0	0	0
AT1G05410	Protein of unknown function (DUF1423)	22	20	14	6	1	1	0	0	0	0	0	0	0	0	1	1	1	1	62	0	0	0	0	0	0	0	0
AT1G05420	ATOFP12, OFP12, ovate family protein 12	0	0	0	0	0	0	0	0	0	0	0	0	0	0	0	0	0	0	0	0	0	0	0	0	0	0	0
AT1G05430	unknown protein; Has 31 Blast hits to 31 proteins in 9 species: Archae - 0; Bacteria - 0; Metazoa - 0; Fungi - 0; Plants - 31; Viruses - 0; Other Eukaryotes - 0 (source: NCBI BLink).	12	12	8	4	1	1	0	0	0	0	0	0	0	0	1	1	1	1	36	0	0	0	0	0	0	0	0
AT1G05440	C-8 sterol isomerases	1	0	2	1	1	1	0	0	0	0	0	0	0	0	1	1	0	0	4	0	0	0	0	0	0	0	0
AT1G05450	Bifunctional inhibitor/lipid-transfer protein/seed storage 2S albumin superfamily protein	0	1	0	0	1	1	0	0	0	0	0	0	0	0	1	1	1	1	1	0	0	0	0	0	0	0	0
AT1G05460	SDE3, P-loop containing nucleoside triphosphate hydrolases superfamily protein	13	14	9	7	1	1	0	0	0	0	0	0	0	0	1	1	0	0	43	0	0	0	0	0	0	0	0
AT1G05470	CVP2, DNAse I-like superfamily protein	3	2	4	1	1	1	0	0	0	0	0	0	0	0	1	1	0	0	10	0	0	0	0	0	0	0	0
AT1G05490	chr31, chromatin remodeling 31	2	1	2	0	1	1	0	0	0	0	0	0	0	0	1	1	0	0	5	0	0	0	0	0	0	0	0
AT1G05500	ATSYTE, NTMC2T2.1, NTMC2TYPE2.1, SYT5, SYTE, Calcium-dependent lipid-binding (CaLB domain) family protein	45	28	20	23	1	1	0	0	0	0	0	0	0	0	1	1	1	1	116	0	0	0	0	0	0	0	0
AT1G05510	Protein of unknown function (DUF1264)	0	0	0	0	0	0	0	0	0	0	0	0	0	0	1	0	0	0	0	0	0	0	0	0	0	0	0
AT1G05520	Sec23/Sec24 protein transport family protein	31	49	19	12	1	1	0	0	0	0	0	0	0	0	1	1	1	1	111	0	0	0	0	0	0	0	0
AT1G05530	UGT2, UGT75B2, UDP-glucosyl transferase 75B2	0	1	1	0	1	1	0	0	0	0	0	0	0	0	1	1	0	0	2	0	0	0	0	0	0	0	0
AT1G05540	Protein of unknown function (DUF295)	0	1	0	0	1	1	0	0	0	0	0	0	0	0	1	1	0	0	1	0	0	0	0	0	0	0	0
AT1G05550	Protein of unknown function (DUF295)	0	0	0	0	0	0	0	0	0	0	0	0	0	0	1	0	1	0	0	0	0	0	0	0	0	0	0
AT1G05560	UGT1, UGT75B1, UDP-glucosyltransferase 75B1	1	1	7	3	1	1	0	0	0	0	0	0	0	0	1	1	1	1	12	0	0	0	0	0	0	0	0
AT1G05562	Potential natural antisense gene, locus overlaps with AT1G05560	0	0	0	0	0	0	0	0	0	0	0	0	0	0	0	0	0	0	0	0	0	0	0	0	0	0	0
AT1G05570	ATGSL06, ATGSL6, CALS1, GSL06, GSL6, callose synthase 1	162	128	97	63	1	1	0	0	0	0	0	0	0	0	1	1	1	1	450	0	0	0	0	0	0	0	0
AT1G05575	unknown protein; FUNCTIONS IN: molecular_function unknown; INVOLVED IN: anaerobic respiration; LOCATED IN: endomembrane system; EXPRESSED IN: 17 plant structures; EXPRESSED DURING: 9 growth stages; BEST Arabidopsis thaliana protein match is: unknown protein (TAIR:AT2G31945.1); Has 63 Blast hits to 63 proteins in 10 species: Archae - 0; Bacteria - 0; Metazoa - 0; Fungi - 0; Plants - 63; Viruses - …	3	4	1	4	1	1	0	0	0	0	0	0	0	0	1	1	1	1	12	0	0	0	0	0	0	0	0
AT1G05577	Domain of unknown function (DUF966)	3	1	1	1	1	1	0	0	0	0	0	0	0	0	1	1	0	0	6	0	0	0	0	0	0	0	0
AT1G05580	ATCHX23, CHX23, cation/H+ exchanger 23	0	0	0	0	0	0	0	0	0	0	0	0	0	0	0	0	0	0	0	0	0	0	0	0	0	0	0
AT1G05590	ATHEX3, HEXO2, beta-hexosaminidase 2	11	14	14	6	1	1	0	0	0	0	0	0	0	0	1	1	1	1	45	0	0	0	0	0	0	0	0
AT1G05600	Tetratricopeptide repeat (TPR)-like superfamily protein	4	5	6	3	1	1	0	0	0	0	0	0	0	0	1	1	1	1	18	0	0	0	0	0	0	0	0
AT1G05610	APS2, ADP-glucose pyrophosphorylase small subunit 2	0	1	0	1	1	1	0	0	0	0	0	0	0	0	1	1	0	0	2	0	0	0	0	0	0	0	0
AT1G05615	Domain of unknown function (DUF313)	0	0	0	0	0	0	0	0	0	0	0	0	0	0	0	0	0	0	0	0	0	0	0	0	0	0	0
AT1G05620	URH2, uridine-ribohydrolase 2	14	22	7	11	1	1	0	0	0	0	0	0	0	0	1	1	1	1	54	0	0	0	0	0	0	0	0
AT1G05630	5PTASE13, AT5PTASE13, Endonuclease/exonuclease/phosphatase family protein	16	20	13	5	1	1	0	0	0	0	0	0	0	0	1	1	1	1	54	0	0	0	0	0	0	0	0
AT1G05640	Ankyrin repeat family protein	4	3	4	4	1	1	0	0	0	0	0	0	0	0	0	0	0	0	15	0	0	0	0	0	0	0	0
AT1G05650	Pectin lyase-like superfamily protein	2	1	0	0	1	1	0	0	0	0	0	0	0	0	0	0	0	0	3	0	0	0	0	0	0	0	0
AT1G05660	Pectin lyase-like superfamily protein	1	1	1	0	1	1	0	0	0	0	0	0	0	0	0	0	0	0	3	0	0	0	0	0	0	0	0
AT1G05670	Pentatricopeptide repeat (PPR-like) superfamily protein	7	2	2	1	1	1	0	0	0	0	0	0	0	0	1	1	1	1	12	0	0	0	0	0	0	0	0
AT1G05675	UDP-Glycosyltransferase superfamily protein	0	1	0	0	1	1	0	0	0	0	0	0	0	0	0	0	0	0	1	0	0	0	0	0	0	0	0
AT1G05680	UGT74E2, Uridine diphosphate glycosyltransferase 74E2	3	5	8	6	1	1	0	0	0	0	0	0	0	0	1	1	0	0	22	0	0	0	0	0	0	0	0
AT1G05690	BT3, BTB and TAZ domain protein 3	2	5	1	1	1	1	0	0	0	0	0	0	0	0	1	1	0	0	9	0	0	0	0	0	0	0	0
AT1G05700	Leucine-rich repeat transmembrane protein kinase protein	28	29	10	7	1	1	0	0	0	0	0	0	0	0	1	1	1	1	74	0	0	0	0	0	0	0	0
AT1G05710	basic helix-loop-helix (bHLH) DNA-binding superfamily protein	8	11	3	4	1	1	0	0	0	0	0	0	0	0	1	1	1	1	26	0	0	0	0	0	0	0	0
AT1G05720	selenoprotein family protein	9	14	5	5	1	1	0	0	0	0	0	0	0	0	1	1	1	1	33	0	0	0	0	0	0	0	0
AT1G05730	Eukaryotic protein of unknown function (DUF842)	3	3	1	2	1	1	0	0	0	0	0	0	0	0	0	0	0	0	9	0	0	0	0	0	0	0	0
AT1G05740	Eukaryotic protein of unknown function (DUF842)	0	0	0	0	0	0	0	0	0	0	0	0	0	0	1	0	0	0	0	0	0	0	0	0	0	0	0
AT1G05750	CLB19, PDE247, Tetratricopeptide repeat (TPR)-like superfamily protein	6	4	3	3	1	1	0	0	0	0	0	0	0	0	1	1	0	0	16	0	0	0	0	0	0	0	0
AT1G05760	RTM1, Mannose-binding lectin superfamily protein	0	0	0	0	0	0	0	0	0	0	0	0	0	0	1	0	1	0	0	0	0	0	0	0	0	0	0
AT1G05770	Mannose-binding lectin superfamily protein	1	0	0	1	1	1	0	0	0	0	0	0	0	0	1	1	0	0	2	0	0	0	0	0	0	0	0
AT1G05780	Vacuolar ATPase assembly integral membrane protein VMA21-like domain	1	4	0	1	1	1	0	0	0	0	0	0	0	0	0	0	0	0	6	0	0	0	0	0	0	0	0
AT1G05785	Got1/Sft2-like vescicle transport protein family	4	1	0	1	1	1	0	0	0	0	0	0	0	0	0	0	0	0	6	0	0	0	0	0	0	0	0
AT1G05790	lipase class 3 family protein	8	5	5	4	1	1	0	0	0	0	0	0	0	0	1	1	1	1	22	0	0	0	0	0	0	0	0
AT1G05800	DGL, alpha/beta-Hydrolases superfamily protein	0	0	0	0	0	0	0	0	0	0	0	0	0	0	1	0	0	0	0	0	0	0	0	0	0	0	0
AT1G05805	basic helix-loop-helix (bHLH) DNA-binding superfamily protein	13	16	3	10	1	1	0	0	0	0	0	0	0	0	1	1	1	1	42	0	0	0	0	0	0	0	0
AT1G05810	ARA, ARA-1, ATRAB11D, ATRABA5E, RABA5E, RAB GTPase homolog A5E	29	19	13	15	1	1	0	0	0	0	0	0	0	0	1	1	1	1	76	0	0	0	0	0	0	0	0
AT1G05820	ATSPPL5, SPPL5, SIGNAL PEPTIDE PEPTIDASE-LIKE 5	0	1	1	1	1	1	0	0	0	0	0	0	0	0	0	0	0	0	3	0	0	0	0	0	0	0	0
AT1G05830	ATX2, SDG30, trithorax-like protein 2	21	15	17	7	1	1	0	0	0	0	0	0	0	0	0	0	0	0	60	0	0	0	0	0	0	0	0
AT1G05835	PHD finger protein	0	1	1	0	1	1	0	0	0	0	0	0	0	0	0	0	0	0	2	0	0	0	0	0	0	0	0
AT1G05840	Eukaryotic aspartyl protease family protein	20	21	4	7	1	1	0	0	0	0	0	0	0	0	1	1	1	1	52	0	0	0	0	0	0	0	0
AT1G05850	ATCTL1, CTL1, ELP, ELP1, ERH2, HOT2, POM1, Chitinase family protein	347	365	178	139	1	1	0	0	0	0	0	0	0	0	1	1	1	1	1029	0	0	0	0	0	0	0	0
AT1G05860	unknown protein; FUNCTIONS IN: molecular_function unknown; INVOLVED IN: biological_process unknown; LOCATED IN: chloroplast; EXPRESSED IN: 20 plant structures; EXPRESSED DURING: 11 growth stages; BEST Arabidopsis thaliana protein match is: unknown protein (TAIR:AT2G31600.1); Has 101 Blast hits to 100 proteins in 32 species: Archae - 0; Bacteria - 0; Metazoa - 28; Fungi - 2; Plants - 66; Viruses -…	6	8	6	2	1	1	0	0	0	0	0	0	0	0	1	1	1	1	22	0	0	0	0	0	0	0	0
AT1G05870	Protein of unknown function (DUF1685)	35	24	21	12	1	1	0	0	0	0	0	0	0	0	0	0	0	0	92	0	0	0	0	0	0	0	0
AT1G05880	ARI12, ATARI12, RING/U-box superfamily protein	0	1	1	0	1	1	0	0	0	0	0	0	0	0	1	1	1	1	2	0	0	0	0	0	0	0	0
AT1G05890	ARI5, ATARI5, RING/U-box superfamily protein	30	50	15	19	1	1	0	0	0	0	0	0	0	0	1	1	1	1	114	0	0	0	0	0	0	0	0
AT1G05894	unknown protein; LOCATED IN: chloroplast; BEST Arabidopsis thaliana protein match is: unknown protein (TAIR:AT2G31480.1); Has 35333 Blast hits to 34131 proteins in 2444 species: Archae - 798; Bacteria - 22429; Metazoa - 974; Fungi - 991; Plants - 531; Viruses - 0; Other Eukaryotes - 9610 (source: NCBI BLink).	2	1	0	0	1	1	0	0	0	0	0	0	0	0	0	0	0	0	3	0	0	0	0	0	0	0	0
AT1G05900	ATNTH2, NTH2, endonuclease III 2	1	2	2	1	1	1	0	0	0	0	0	0	0	0	1	1	0	0	6	0	0	0	0	0	0	0	0
AT1G05910	cell division cycle protein 48-related / CDC48-related	42	32	26	17	1	1	0	0	0	0	0	0	0	0	1	1	1	1	117	0	0	0	0	0	0	0	0
AT1G05920	Domain of unknown function (DUF313)	0	0	0	0	0	0	0	0	0	0	0	0	0	0	1	0	0	0	0	0	0	0	0	0	0	0	0
AT1G05925	unknown protein; LOCATED IN: endomembrane system; Has 30201 Blast hits to 17322 proteins in 780 species: Archae - 12; Bacteria - 1396; Metazoa - 17338; Fungi - 3422; Plants - 5037; Viruses - 0; Other Eukaryotes - 2996 (source: NCBI BLink).	0	0	0	0	0	0	0	0	0	0	0	0	0	0	0	0	0	0	0	0	0	0	0	0	0	0	0
AT1G05930	Domain of unknown function (DUF313)	0	0	0	0	0	0	0	0	0	0	0	0	0	0	0	0	0	0	0	0	0	0	0	0	0	0	0
AT1G05940	CAT9, cationic amino acid transporter 9	13	15	9	13	1	1	0	0	0	0	0	0	0	0	1	1	1	1	50	0	0	0	0	0	0	0	0
AT1G05950	unknown protein; Has 50 Blast hits to 45 proteins in 14 species: Archae - 5; Bacteria - 0; Metazoa - 4; Fungi - 0; Plants - 34; Viruses - 0; Other Eukaryotes - 7 (source: NCBI BLink).	1	0	0	0	1	1	0	0	0	0	0	0	0	0	1	1	0	0	1	0	0	0	0	0	0	0	0
AT1G05960	ARM repeat superfamily protein	27	32	16	16	1	1	0	0	0	0	0	0	0	0	1	1	1	1	91	0	0	0	0	0	0	0	0
AT1G05970	RNA-binding (RRM/RBD/RNP motifs) family protein	1	5	5	4	1	1	0	0	0	0	0	0	0	0	0	0	0	0	15	0	0	0	0	0	0	0	0
AT1G05980	pre-tRNA	0	0	0	0	0	0	0	0	0	0	0	0	0	0	0	0	0	0	0	0	0	0	0	0	0	0	0
AT1G05990	RHS1, EF hand calcium-binding protein family	2	3	3	2	1	1	0	0	0	0	0	0	0	0	1	1	0	0	10	0	0	0	0	0	0	0	0
AT1G06000	UDP-Glycosyltransferase superfamily protein	190	240	143	99	1	1	0	0	0	0	0	0	0	0	1	1	1	1	672	0	0	0	0	0	0	0	0
AT1G06002	Potential natural antisense gene, locus overlaps with AT1G06000	0	0	0	0	0	0	0	0	0	0	0	0	0	0	0	0	0	0	0	0	0	0	0	0	0	0	0
AT1G06010	unknown protein; Has 25 Blast hits to 25 proteins in 9 species: Archae - 0; Bacteria - 0; Metazoa - 0; Fungi - 0; Plants - 25; Viruses - 0; Other Eukaryotes - 0 (source: NCBI BLink).	10	4	13	7	1	1	0	0	0	0	0	0	0	0	1	1	1	1	34	0	0	0	0	0	0	0	0
AT1G06020	pfkB-like carbohydrate kinase family protein	1	0	0	0	1	1	0	0	0	0	0	0	0	0	1	1	0	0	1	0	0	0	0	0	0	0	0
AT1G06030	pfkB-like carbohydrate kinase family protein	0	1	0	0	1	1	0	0	0	0	0	0	0	0	0	0	0	0	1	0	0	0	0	0	0	0	0
AT1G06040	STO, B-box zinc finger family protein	172	156	131	75	1	1	0	0	0	0	0	0	0	0	1	1	1	1	534	0	0	0	0	0	0	0	0
AT1G06050	Protein of unknown function (DUF1336)	4	7	3	3	1	1	0	0	0	0	0	0	0	0	1	1	1	1	17	0	0	0	0	0	0	0	0
AT1G06060	LisH and RanBPM domains containing protein	7	7	1	7	1	1	0	0	0	0	0	0	0	0	1	1	1	1	22	0	0	0	0	0	0	0	0
AT1G06070	Basic-leucine zipper (bZIP) transcription factor family protein	11	8	7	8	1	1	0	0	0	0	0	0	0	0	1	1	1	1	34	0	0	0	0	0	0	0	0
AT1G06080	ADS1, delta 9 desaturase 1	8	5	5	3	1	1	0	0	0	0	0	0	0	0	1	1	1	1	21	0	0	0	0	0	0	0	0
AT1G06090	Fatty acid desaturase family protein	19	11	6	1	1	1	0	0	0	0	0	0	0	0	0	0	0	0	37	0	0	0	0	0	0	0	0
AT1G06100	Fatty acid desaturase family protein	0	0	0	0	0	0	0	0	0	0	0	0	0	0	1	0	1	0	0	0	0	0	0	0	0	0	0
AT1G06110	SKIP16, SKP1/ASK-interacting protein 16	24	28	8	11	1	1	0	0	0	0	0	0	0	0	1	1	1	1	71	0	0	0	0	0	0	0	0
AT1G06120	Fatty acid desaturase family protein	2	3	0	2	1	1	0	0	0	0	0	0	0	0	0	0	0	0	7	0	0	0	0	0	0	0	0
AT1G06130	GLX2-4, glyoxalase 2-4	11	12	4	6	1	1	0	0	0	0	0	0	0	0	1	1	1	1	33	0	0	0	0	0	0	0	0
AT1G06135	unknown protein; FUNCTIONS IN: molecular_function unknown; INVOLVED IN: biological_process unknown; LOCATED IN: endomembrane system; BEST Arabidopsis thaliana protein match is: unknown protein (TAIR:AT2G31345.1); Has 35333 Blast hits to 34131 proteins in 2444 species: Archae - 798; Bacteria - 22429; Metazoa - 974; Fungi - 991; Plants - 531; Viruses - 0; Other Eukaryotes - 9610 (source: NCBI BLink…	0	0	0	0	0	0	0	0	0	0	0	0	0	0	0	0	0	0	0	0	0	0	0	0	0	0	0
AT1G06137	unknown protein; FUNCTIONS IN: molecular_function unknown; INVOLVED IN: biological_process unknown; LOCATED IN: endomembrane system; BEST Arabidopsis thaliana protein match is: unknown protein (TAIR:AT1G06135.1); Has 30201 Blast hits to 17322 proteins in 780 species: Archae - 12; Bacteria - 1396; Metazoa - 17338; Fungi - 3422; Plants - 5037; Viruses - 0; Other Eukaryotes - 2996 (source: NCBI BLin…	0	0	0	0	0	0	0	0	0	0	0	0	0	0	0	0	0	0	0	0	0	0	0	0	0	0	0
AT1G06140	Pentatricopeptide repeat (PPR) superfamily protein	1	1	1	0	1	1	0	0	0	0	0	0	0	0	1	1	0	0	3	0	0	0	0	0	0	0	0
AT1G06148	Unknown gene	0	0	0	0	0	0	0	0	0	0	0	0	0	0	0	0	0	0	0	0	0	0	0	0	0	0	0
AT1G06149	CPuORF8, conserved peptide upstream open reading frame 8	10	7.5	8	4	1	1	0	0	0	0	0	0	0	0	0	0	0	0	29.5	0	0	0	0	0	0	0	0
AT1G06150	EMB1444, basic helix-loop-helix (bHLH) DNA-binding superfamily protein	14	9.5	9	6	1	1	0	0	0	0	0	0	0	0	1	1	0	0	38.5	0	0	0	0	0	0	0	0
AT1G06160	ORA59, octadecanoid-responsive Arabidopsis AP2/ERF 59	1	4	0	0	1	1	0	0	0	0	0	0	0	0	1	1	0	0	5	0	0	0	0	0	0	0	0
AT1G06170	basic helix-loop-helix (bHLH) DNA-binding superfamily protein	0	0	0	0	0	0	0	0	0	0	0	0	0	0	1	0	0	0	0	0	0	0	0	0	0	0	0
AT1G06180	ATMYB13, ATMYBLFGN, MYB13, myb domain protein 13	9	8	7	10	1	1	0	0	0	0	0	0	0	0	1	1	1	1	34	0	0	0	0	0	0	0	0
AT1G06190	Rho termination factor	7	18	12	10	1	1	0	0	0	0	0	0	0	0	1	1	1	1	47	0	0	0	0	0	0	0	0
AT1G06200	Peptidase S24/S26A/S26B/S26C family protein	37	44	26	18	1	1	0	0	0	0	0	0	0	0	1	1	1	1	125	0	0	0	0	0	0	0	0
AT1G06210	ENTH/VHS/GAT family protein	33	30	20	18	1	1	0	0	0	0	0	0	0	0	1	1	1	1	101	0	0	0	0	0	0	0	0
AT1G06220	CLO, GFA1, MEE5, Ribosomal protein S5/Elongation factor G/III/V family protein	34	50	18	31	1	1	0	0	0	0	0	0	0	0	0	0	0	0	133	0	0	0	0	0	0	0	0
AT1G06225	CLE3, CLAVATA3/ESR-RELATED 3	0	0	2	0	1	1	0	0	0	0	0	0	0	0	1	1	0	0	2	0	0	0	0	0	0	0	0
AT1G06230	GTE4, global transcription factor group E4	66	79	75	63	1	1	0	0	0	0	0	0	0	0	1	1	1	1	283	0	0	0	0	0	0	0	0
AT1G06240	Protein of unknown function DUF455	5	4	1	2	1	1	0	0	0	0	0	0	0	0	1	1	1	1	12	0	0	0	0	0	0	0	0
AT1G06250	alpha/beta-Hydrolases superfamily protein	0	0	0	0	0	0	0	0	0	0	0	0	0	0	1	0	0	0	0	0	0	0	0	0	0	0	0
AT1G06260	Cysteine proteinases superfamily protein	0	0	0	0	0	0	0	0	0	0	0	0	0	0	1	0	0	0	0	0	0	0	0	0	0	0	0
AT1G06265	other RNA	0	0	0	0	0	0	0	0	0	0	0	0	0	0	0	0	0	0	0	0	0	0	0	0	0	0	0
AT1G06270	Pentatricopeptide repeat (PPR) superfamily protein	6	2	3	2	1	1	0	0	0	0	0	0	0	0	1	1	0	0	13	0	0	0	0	0	0	0	0
AT1G06280	LBD2, LOB domain-containing protein 2	0	0	0	0	0	0	0	0	0	0	0	0	0	0	0	0	0	0	0	0	0	0	0	0	0	0	0
AT1G06290	ACX3, ATACX3, acyl-CoA oxidase 3	52	54	21	21	1	1	0	0	0	0	0	0	0	0	0	0	0	0	148	0	0	0	0	0	0	0	0
AT1G06310	ACX6, acyl-CoA oxidase 6	0	1	0	0	1	1	0	0	0	0	0	0	0	0	1	1	0	0	1	0	0	0	0	0	0	0	0
AT1G06320	unknown protein; Has 24 Blast hits to 24 proteins in 10 species: Archae - 0; Bacteria - 2; Metazoa - 0; Fungi - 0; Plants - 20; Viruses - 0; Other Eukaryotes - 2 (source: NCBI BLink).	0	0	1	0	1	1	0	0	0	0	0	0	0	0	1	1	0	0	1	0	0	0	0	0	0	0	0
AT1G06330	Heavy metal transport/detoxification superfamily protein	1	2	0	0	1	1	0	0	0	0	0	0	0	0	0	0	0	0	3	0	0	0	0	0	0	0	0
AT1G06340	Plant Tudor-like protein	0	0	0	0	0	0	0	0	0	0	0	0	0	0	1	0	0	0	0	0	0	0	0	0	0	0	0
AT1G06350	Fatty acid desaturase family protein	2	1	1	0	1	1	0	0	0	0	0	0	0	0	0	0	0	0	4	0	0	0	0	0	0	0	0
AT1G06360	Fatty acid desaturase family protein	1	0	0	0	1	1	0	0	0	0	0	0	0	0	0	0	0	0	1	0	0	0	0	0	0	0	0
AT1G06370	pseudogene, similar to putative glycolipid alpha-mannosyltransferase, blastp match of 41% identity and 9.6e-10 P-value to GP|13161358|dbj|BAB32949.1||AP002908 putative glycolipid alpha-mannosyltransferase {Oryza sativa (japonica cultivar-group)}	1	0	0	0	1	0	0	0	0	0	0	1	0	0	0	0	0	0	0	0	0	0	0	0	1	0	0
AT1G06380	Ribosomal protein L1p/L10e family	10	9	7	11	1	1	0	0	0	0	0	0	0	0	1	1	1	1	37	0	0	0	0	0	0	0	0
AT1G06390	ATGSK1, ATSK2-3, ATSK22, BIL2, GSK1, SK22, GSK3/SHAGGY-like protein kinase 1	12	17	11	8	1	1	0	0	0	0	0	0	0	0	1	1	1	1	48	0	0	0	0	0	0	0	0
AT1G06400	ARA-2, ARA2, ATRAB11E, ATRABA1A, Ras-related small GTP-binding family protein	95	101	62	44	1	1	0	0	0	0	0	0	0	0	1	1	1	1	302	0	0	0	0	0	0	0	0
AT1G06410	ATTPS7, ATTPSA, TPS7, TPS7, trehalose-phosphatase/synthase 7	130	157	91	88	1	1	0	0	0	0	0	0	0	0	1	1	1	1	466	0	0	0	0	0	0	0	0
AT1G06420	unknown protein; Has 1017 Blast hits to 654 proteins in 124 species: Archae - 0; Bacteria - 39; Metazoa - 232; Fungi - 69; Plants - 40; Viruses - 0; Other Eukaryotes - 637 (source: NCBI BLink).	1	1	2	0	1	1	0	0	0	0	0	0	0	0	1	1	0	0	4	0	0	0	0	0	0	0	0
AT1G06430	FTSH8, FTSH protease 8	60	65	35	21	1	1	0	0	0	0	0	0	0	0	1	1	1	1	181	0	0	0	0	0	0	0	0
AT1G06440	Ubiquitin carboxyl-terminal hydrolase family protein	3	1	2	0	1	1	0	0	0	0	0	0	0	0	1	1	0	0	6	0	0	0	0	0	0	0	0
AT1G06450	Polynucleotidyl transferase, ribonuclease H-like superfamily protein	0	4	3	2	1	1	0	0	0	0	0	0	0	0	1	1	1	1	9	0	0	0	0	0	0	0	0
AT1G06460	ACD31.2, ACD32.1, alpha-crystallin domain 32.1	0	0	1	1	1	1	0	0	0	0	0	0	0	0	1	1	0	0	2	0	0	0	0	0	0	0	0
AT1G06470	Nucleotide/sugar transporter family protein	30	17	10	9	1	1	0	0	0	0	0	0	0	0	1	1	1	1	66	0	0	0	0	0	0	0	0
AT1G06475	unknown protein; Has 35333 Blast hits to 34131 proteins in 2444 species: Archae - 798; Bacteria - 22429; Metazoa - 974; Fungi - 991; Plants - 531; Viruses - 0; Other Eukaryotes - 9610 (source: NCBI BLink).	1	4	4	2	1	1	0	0	0	0	0	0	0	0	0	0	0	0	11	0	0	0	0	0	0	0	0
AT1G06480	pre-tRNA	0	0	0	0	0	0	0	0	0	0	0	0	0	0	0	0	0	0	0	0	0	0	0	0	0	0	0
AT1G06490	ATGSL07, atgsl7, gsl07, GSL07, glucan synthase-like 7	4	5	1	4	1	1	0	0	0	0	0	0	0	0	1	1	1	1	14	0	0	0	0	0	0	0	0
AT1G06500	unknown protein; Has 25 Blast hits to 25 proteins in 10 species: Archae - 0; Bacteria - 0; Metazoa - 0; Fungi - 0; Plants - 25; Viruses - 0; Other Eukaryotes - 0 (source: NCBI BLink).	4	2	3	3	1	1	0	0	0	0	0	0	0	0	1	1	1	1	12	0	0	0	0	0	0	0	0
AT1G06510	unknown protein; FUNCTIONS IN: molecular_function unknown; INVOLVED IN: biological_process unknown; LOCATED IN: chloroplast; EXPRESSED IN: 21 plant structures; EXPRESSED DURING: 13 growth stages; Has 376 Blast hits to 369 proteins in 152 species: Archae - 5; Bacteria - 113; Metazoa - 105; Fungi - 46; Plants - 27; Viruses - 2; Other Eukaryotes - 78 (source: NCBI BLink).	2	2	1	2	1	1	0	0	0	0	0	0	0	0	1	1	0	0	7	0	0	0	0	0	0	0	0
AT1G06515	Protein of unknown function (DUF3317)	2	1	1	2	1	1	0	0	0	0	0	0	0	0	0	0	0	0	6	0	0	0	0	0	0	0	0
AT1G06520	ATGPAT1, GPAT1, glycerol-3-phosphate acyltransferase 1	0	1	1	0	1	1	0	0	0	0	0	0	0	0	1	1	0	0	2	0	0	0	0	0	0	0	0
AT1G06530	Tropomyosin-related	114	112	140	77	1	1	0	0	0	0	0	0	0	0	1	1	1	1	443	0	0	0	0	0	0	0	0
AT1G06540	unknown protein; BEST Arabidopsis thaliana protein match is: unknown protein (TAIR:AT2G30930.1); Has 16 Blast hits to 16 proteins in 3 species: Archae - 0; Bacteria - 0; Metazoa - 0; Fungi - 0; Plants - 16; Viruses - 0; Other Eukaryotes - 0 (source: NCBI BLink).	4	3	0	1	1	1	0	0	0	0	0	0	0	0	1	1	1	1	8	0	0	0	0	0	0	0	0
AT1G06550	ATP-dependent caseinolytic (Clp) protease/crotonase family protein	63	97	38	36	1	1	0	0	0	0	0	0	0	0	1	1	1	1	234	0	0	0	0	0	0	0	0
AT1G06560	NOL1/NOP2/sun family protein	9	9	3	7	1	1	0	0	0	0	0	0	0	0	1	1	1	1	28	0	0	0	0	0	0	0	0
AT1G06570	HPD, PDS1, phytoene desaturation 1	52	36	36	16	1	1	0	0	0	0	0	0	0	0	1	1	1	1	140	0	0	0	0	0	0	0	0
AT1G06580	Pentatricopeptide repeat (PPR) superfamily protein	1	1	4	1	1	1	0	0	0	0	0	0	0	0	1	1	0	0	7	0	0	0	0	0	0	0	0
AT1G06590	unknown protein; Has 380 Blast hits to 268 proteins in 109 species: Archae - 0; Bacteria - 0; Metazoa - 245; Fungi - 73; Plants - 49; Viruses - 0; Other Eukaryotes - 13 (source: NCBI BLink).	5	14	3	3	1	1	0	0	0	0	0	0	0	0	1	1	1	1	25	0	0	0	0	0	0	0	0
AT1G06610	pre-tRNA	0	0	0	0	0	0	0	0	0	0	0	0	0	0	0	0	0	0	0	0	0	0	0	0	0	0	0
AT1G06620	2-oxoglutarate (2OG) and Fe(II)-dependent oxygenase superfamily protein	45	45	16	18	1	1	0	0	0	0	0	0	0	0	1	1	1	1	124	0	0	0	0	0	0	0	0
AT1G06630	F-box/RNI-like superfamily protein	14	13	11	9	1	1	0	0	0	0	0	0	0	0	1	1	1	1	47	0	0	0	0	0	0	0	0
AT1G06640	2-oxoglutarate (2OG) and Fe(II)-dependent oxygenase superfamily protein	197	233	95	86	1	1	0	0	0	0	0	0	0	0	1	1	1	1	611	0	0	0	0	0	0	0	0
AT1G06645	2-oxoglutarate (2OG) and Fe(II)-dependent oxygenase superfamily protein	1	0	0	0	1	1	0	0	0	0	0	0	0	0	0	0	0	0	1	0	0	0	0	0	0	0	0
AT1G06650	2-oxoglutarate (2OG) and Fe(II)-dependent oxygenase superfamily protein	7	3	6	4	1	1	0	0	0	0	0	0	0	0	1	1	1	1	20	0	0	0	0	0	0	0	0
AT1G06660	unknown protein; BEST Arabidopsis thaliana protein match is: unknown protein (TAIR:AT2G30820.2); Has 166 Blast hits to 144 proteins in 35 species: Archae - 0; Bacteria - 17; Metazoa - 13; Fungi - 20; Plants - 104; Viruses - 0; Other Eukaryotes - 12 (source: NCBI BLink).	4	4	1	2	1	1	0	0	0	0	0	0	0	0	0	0	0	0	11	0	0	0	0	0	0	0	0
AT1G06670	NIH, nuclear DEIH-boxhelicase	42	54	24	43	1	1	0	0	0	0	0	0	0	0	1	1	1	1	163	0	0	0	0	0	0	0	0
AT1G06680	OE23, OEE2, PSBP-1, PSII-P, photosystem II subunit P-1	25	27	9	14	1	1	0	0	0	0	0	0	0	0	1	1	1	1	75	0	0	0	0	0	0	0	0
AT1G06690	NAD(P)-linked oxidoreductase superfamily protein	1	8	3	6	1	1	0	0	0	0	0	0	0	0	1	1	1	1	18	0	0	0	0	0	0	0	0
AT1G06700	Protein kinase superfamily protein	54	55	28	26	1	1	0	0	0	0	0	0	0	0	1	1	1	1	163	0	0	0	0	0	0	0	0
AT1G06710	Tetratricopeptide repeat (TPR)-like superfamily protein	0	2	4	0	1	1	0	0	0	0	0	0	0	0	1	1	0	0	6	0	0	0	0	0	0	0	0
AT1G06720	P-loop containing nucleoside triphosphate hydrolases superfamily protein	33	31	28	22	1	1	0	0	0	0	0	0	0	0	1	1	1	1	114	0	0	0	0	0	0	0	0
AT1G06730	pfkB-like carbohydrate kinase family protein	5	9	13	7	1	1	0	0	0	0	0	0	0	0	1	1	1	1	34	0	0	0	0	0	0	0	0
AT1G06740	transposable element gene	4.5	2	1	0.5	1	0	0	0	0	0	0	0	0	1	1	0	0	0	0	0	0	0	0	0	0	0	8
AT1G06750	P-loop containing nucleoside triphosphate hydrolases superfamily protein	0.5	0	0	0.5	1	1	0	0	0	0	0	0	0	0	1	1	0	0	1	0	0	0	0	0	0	0	0
AT1G06760	winged-helix DNA-binding transcription factor family protein	176	166	139	78	1	1	0	0	0	0	0	0	0	0	1	1	1	1	559	0	0	0	0	0	0	0	0
AT1G06770	DRIP1, DREB2A-interacting protein 1	7	4	5	2	1	1	0	0	0	0	0	0	0	0	1	1	1	1	18	0	0	0	0	0	0	0	0
AT1G06780	GAUT6, galacturonosyltransferase 6	35	33	35	29	1	1	0	0	0	0	0	0	0	0	1	1	1	1	132	0	0	0	0	0	0	0	0
AT1G06790	RNA polymerase Rpb7 N-terminal domain-containing protein	8	8	3	5	1	1	0	0	0	0	0	0	0	0	1	1	1	1	24	0	0	0	0	0	0	0	0
AT1G06800	PLA-I{gamma}1, alpha/beta-Hydrolases superfamily protein	31	36	17	18	1	1	0	0	0	0	0	0	0	0	1	1	1	1	102	0	0	0	0	0	0	0	0
AT1G06810	unknown protein; BEST Arabidopsis thaliana protein match is: unknown protein (TAIR:AT1G05400.2); Has 30201 Blast hits to 17322 proteins in 780 species: Archae - 12; Bacteria - 1396; Metazoa - 17338; Fungi - 3422; Plants - 5037; Viruses - 0; Other Eukaryotes - 2996 (source: NCBI BLink).	0	0	0	0	0	0	0	0	0	0	0	0	0	0	0	0	0	0	0	0	0	0	0	0	0	0	0
AT1G06820	CCR2, CRTISO, carotenoid isomerase	13	26	8	4	1	1	0	0	0	0	0	0	0	0	1	1	1	1	51	0	0	0	0	0	0	0	0
AT1G06830	Glutaredoxin family protein	8	5	3	3	1	1	0	0	0	0	0	0	0	0	1	1	1	1	19	0	0	0	0	0	0	0	0
AT1G06840	Leucine-rich repeat protein kinase family protein	53	62	22	22	1	1	0	0	0	0	0	0	0	0	1	1	1	1	159	0	0	0	0	0	0	0	0
AT1G06850	AtbZIP52, bZIP52, basic leucine-zipper 52	5	10	5	10	1	1	0	0	0	0	0	0	0	0	1	1	1	1	30	0	0	0	0	0	0	0	0
AT1G06860	pre-tRNA	1	0	0	0	1	0	0	1	0	0	0	0	0	0	0	0	0	0	0	0	1	0	0	0	0	0	0
AT1G06870	Peptidase S24/S26A/S26B/S26C family protein	12	14	7	9	1	1	0	0	0	0	0	0	0	0	0	0	0	0	42	0	0	0	0	0	0	0	0
AT1G06880	pre-tRNA	0	0	0	0	0	0	0	0	0	0	0	0	0	0	0	0	0	0	0	0	0	0	0	0	0	0	0
AT1G06890	nodulin MtN21 /EamA-like transporter family protein	37	45	25	18	1	1	0	0	0	0	0	0	0	0	1	1	1	1	125	0	0	0	0	0	0	0	0
AT1G06900	Insulinase (Peptidase family M16) family protein	36	42	24	27	1	1	0	0	0	0	0	0	0	0	1	1	1	1	129	0	0	0	0	0	0	0	0
AT1G06910	TRFL7, TRF-like 7	8	4	3	0	1	1	0	0	0	0	0	0	0	0	0	0	0	0	15	0	0	0	0	0	0	0	0
AT1G06920	ATOFP4, OFP4, ovate family protein 4	0	0	0	0	0	0	0	0	0	0	0	0	0	0	0	0	0	0	0	0	0	0	0	0	0	0	0
AT1G06923	BEST Arabidopsis thaliana protein match is: ovate family protein 17 (TAIR:AT2G30395.1); Has 35333 Blast hits to 34131 proteins in 2444 species: Archae - 798; Bacteria - 22429; Metazoa - 974; Fungi - 991; Plants - 531; Viruses - 0; Other Eukaryotes - 9610 (source: NCBI BLink).	2	1	1	1	1	1	0	0	0	0	0	0	0	0	0	0	0	0	5	0	0	0	0	0	0	0	0
AT1G06925	FUNCTIONS IN: molecular_function unknown; INVOLVED IN: biological_process unknown; LOCATED IN: endomembrane system; BEST Arabidopsis thaliana protein match is: Putative endonuclease or glycosyl hydrolase (TAIR:AT4G20480.1); Has 152 Blast hits to 136 proteins in 9 species: Archae - 0; Bacteria - 0; Metazoa - 0; Fungi - 0; Plants - 152; Viruses - 0; Other Eukaryotes - 0 (source: NCBI BLink).	0	0	0	0	0	0	0	0	0	0	0	0	0	0	0	0	0	0	0	0	0	0	0	0	0	0	0
AT1G06930	unknown protein; Has 4478 Blast hits to 355 proteins in 82 species: Archae - 0; Bacteria - 29; Metazoa - 379; Fungi - 125; Plants - 120; Viruses - 25; Other Eukaryotes - 3800 (source: NCBI BLink).	2	2	0	1	1	1	0	0	0	0	0	0	0	0	1	1	1	1	5	0	0	0	0	0	0	0	0
AT1G06950	ATTIC110, TIC110, translocon at the inner envelope membrane of chloroplasts 110	37	48	29	36	1	1	0	0	0	0	0	0	0	0	1	1	1	1	150	0	0	0	0	0	0	0	0
AT1G06960	RNA-binding (RRM/RBD/RNP motifs) family protein	3	4	7	7	1	1	0	0	0	0	0	0	0	0	1	1	1	1	21	0	0	0	0	0	0	0	0
AT1G06970	ATCHX14, CHX14, cation/hydrogen exchanger 14	0	0	0	0	0	0	0	0	0	0	0	0	0	0	1	0	0	0	0	0	0	0	0	0	0	0	0
AT1G06980	unknown protein; FUNCTIONS IN: molecular_function unknown; INVOLVED IN: biological_process unknown; LOCATED IN: endomembrane system; EXPRESSED IN: sepal, male gametophyte, carpel; EXPRESSED DURING: 4 anthesis; BEST Arabidopsis thaliana protein match is: unknown protein (TAIR:AT2G30230.1); Has 159 Blast hits to 159 proteins in 13 species: Archae - 0; Bacteria - 0; Metazoa - 0; Fungi - 0; Plants - …	4	1	2	2	1	1	0	0	0	0	0	0	0	0	1	1	0	0	9	0	0	0	0	0	0	0	0
AT1G06990	GDSL-like Lipase/Acylhydrolase superfamily protein	0	0	0	0	0	0	0	0	0	0	0	0	0	0	1	0	0	0	0	0	0	0	0	0	0	0	0
AT1G07000	ATEXO70B2, EXO70B2, exocyst subunit exo70 family protein B2	74	77	30	32	1	1	0	0	0	0	0	0	0	0	1	1	1	1	213	0	0	0	0	0	0	0	0
AT1G07010	Calcineurin-like metallo-phosphoesterase superfamily protein	0	3	1	4	1	1	0	0	0	0	0	0	0	0	1	1	0	0	8	0	0	0	0	0	0	0	0
AT1G07020	unknown protein; Has 39 Blast hits to 39 proteins in 17 species: Archae - 0; Bacteria - 0; Metazoa - 6; Fungi - 3; Plants - 28; Viruses - 0; Other Eukaryotes - 2 (source: NCBI BLink).	26	14	17	12	1	1	0	0	0	0	0	0	0	0	1	1	1	1	69	0	0	0	0	0	0	0	0
AT1G07025	Mitochondrial substrate carrier family protein	0	0	0	0	0	0	0	0	0	0	0	0	0	0	1	0	0	0	0	0	0	0	0	0	0	0	0
AT1G07030	Mitochondrial substrate carrier family protein	24	38	12	11	1	1	0	0	0	0	0	0	0	0	1	1	1	1	85	0	0	0	0	0	0	0	0
AT1G07040	unknown protein; INVOLVED IN: biological_process unknown; LOCATED IN: chloroplast; EXPRESSED IN: 24 plant structures; EXPRESSED DURING: 14 growth stages; BEST Arabidopsis thaliana protein match is: unknown protein (TAIR:AT1G27030.1); Has 540 Blast hits to 538 proteins in 187 species: Archae - 0; Bacteria - 333; Metazoa - 0; Fungi - 0; Plants - 67; Viruses - 0; Other Eukaryotes - 140 (source: NCBI…	7	9	4	5	1	1	0	0	0	0	0	0	0	0	1	1	1	1	25	0	0	0	0	0	0	0	0
AT1G07050	CCT motif family protein	0	0	0	0	0	0	0	0	0	0	0	0	0	0	1	0	0	0	0	0	0	0	0	0	0	0	0
AT1G07051	MIR847A, MIR847a; miRNA	0	0	0	0	0	0	0	0	0	0	0	0	0	0	0	0	0	0	0	0	0	0	0	0	0	0	0
AT1G07060	unknown protein; Has 30 Blast hits to 30 proteins in 10 species: Archae - 0; Bacteria - 0; Metazoa - 0; Fungi - 0; Plants - 30; Viruses - 0; Other Eukaryotes - 0 (source: NCBI BLink).	0	0	0	0	0	0	0	0	0	0	0	0	0	0	1	0	0	0	0	0	0	0	0	0	0	0	0
AT1G07070	Ribosomal protein L35Ae family protein	9	13	6	4	1	1	0	0	0	0	0	0	0	0	1	1	1	1	32	0	0	0	0	0	0	0	0
AT1G07080	Thioredoxin superfamily protein	28	45	16	14	1	1	0	0	0	0	0	0	0	0	1	1	1	1	103	0	0	0	0	0	0	0	0
AT1G07090	LSH6, Protein of unknown function (DUF640)	22	30	15	12	1	1	0	0	0	0	0	0	0	0	1	1	1	1	79	0	0	0	0	0	0	0	0
AT1G07100	pre-tRNA	0	1	0	0	1	0	0	1	0	0	0	0	0	0	0	0	0	0	0	0	1	0	0	0	0	0	0
AT1G07110	ATF2KP, F2KP, FKFBP, fructose-2,6-bisphosphatase	15	9	11	8	1	1	0	0	0	0	0	0	0	0	1	1	1	1	43	0	0	0	0	0	0	0	0
AT1G07119	other RNA	0	0	0	0	0	0	0	0	0	0	0	0	0	0	0	0	0	0	0	0	0	0	0	0	0	0	0
AT1G07120	FUNCTIONS IN: molecular_function unknown; INVOLVED IN: biological_process unknown; LOCATED IN: chloroplast envelope; EXPRESSED IN: inflorescence meristem, petal, leaf whorl, flower; EXPRESSED DURING: 4 anthesis, petal differentiation and expansion stage; BEST Arabidopsis thaliana protein match is: Tetratricopeptide repeat (TPR)-like superfamily protein (TAIR:AT4G18570.1); Has 288 Blast hits to 26…	0	0	0	0	0	0	0	0	0	0	0	0	0	0	1	0	0	0	0	0	0	0	0	0	0	0	0
AT1G07128	Potential natural antisense gene, locus overlaps with AT1G07130	0	1	0	0	1	0	0	0	0	0	0	0	1	0	0	0	0	0	0	0	0	0	0	0	0	1	0
AT1G07130	ATSTN1, STN1, Nucleic acid-binding, OB-fold-like protein	1	1	1	0	1	1	0	0	0	0	0	0	0	0	1	1	0	0	3	0	0	0	0	0	0	0	0
AT1G07135	glycine-rich protein	21	5	5	2	1	1	0	0	0	0	0	0	0	0	0	0	0	0	33	0	0	0	0	0	0	0	0
AT1G07140	SIRANBP, Pleckstrin homology (PH) domain superfamily protein	239	323	243	187	1	1	0	0	0	0	0	0	0	0	1	1	1	1	992	0	0	0	0	0	0	0	0
AT1G07150	MAPKKK13, mitogen-activated protein kinase kinase kinase 13	3	6	19	45	1	1	0	0	0	0	0	0	0	0	1	1	1	1	73	0	0	0	0	0	0	0	0
AT1G07160	Protein phosphatase 2C family protein	0	0	1	1	1	1	0	0	0	0	0	0	0	0	1	1	0	0	2	0	0	0	0	0	0	0	0
AT1G07170	PHF5-like protein	33	34	21	16	1	1	0	0	0	0	0	0	0	0	1	1	1	1	104	0	0	0	0	0	0	0	0
AT1G07175	unknown protein; FUNCTIONS IN: molecular_function unknown; INVOLVED IN: biological_process unknown; LOCATED IN: endomembrane system; BEST Arabidopsis thaliana protein match is: unknown protein (TAIR:AT2G29995.1); Has 30201 Blast hits to 17322 proteins in 780 species: Archae - 12; Bacteria - 1396; Metazoa - 17338; Fungi - 3422; Plants - 5037; Viruses - 0; Other Eukaryotes - 2996 (source: NCBI BLin…	1	0	0	0	1	1	0	0	0	0	0	0	0	0	0	0	0	0	1	0	0	0	0	0	0	0	0
AT1G07180	ATNDI1, NDA1, alternative NAD(P)H dehydrogenase 1	0	2	1	0	1	1	0	0	0	0	0	0	0	0	1	1	0	0	3	0	0	0	0	0	0	0	0
AT1G07190	BEST Arabidopsis thaliana protein match is: lon protease 1 (TAIR:AT5G26860.1); Has 106 Blast hits to 106 proteins in 47 species: Archae - 0; Bacteria - 34; Metazoa - 0; Fungi - 11; Plants - 56; Viruses - 0; Other Eukaryotes - 5 (source: NCBI BLink).	0	0	0	0	0	0	0	0	0	0	0	0	0	0	1	0	0	0	0	0	0	0	0	0	0	0	0
AT1G07200	Double Clp-N motif-containing P-loop nucleoside triphosphate hydrolases superfamily protein	37	44	32	25	1	1	0	0	0	0	0	0	0	0	0	0	0	0	138	0	0	0	0	0	0	0	0
AT1G07210	Ribosomal protein S18	32	36	25	22	1	1	0	0	0	0	0	0	0	0	1	1	1	1	115	0	0	0	0	0	0	0	0
AT1G07220	Arabidopsis thaliana protein of unknown function (DUF821)	5	8	4	2	1	1	0	0	0	0	0	0	0	0	1	1	1	1	19	0	0	0	0	0	0	0	0
AT1G07230	NPC1, non-specific phospholipase C1	26	26	10	10	1	1	0	0	0	0	0	0	0	0	1	1	1	1	72	0	0	0	0	0	0	0	0
AT1G07240	UGT71C5, UDP-glucosyl transferase 71C5	54	78	36	36	1	1	0	0	0	0	0	0	0	0	1	1	1	1	204	0	0	0	0	0	0	0	0
AT1G07250	UGT71C4, UDP-glucosyl transferase 71C4	63	69	41	25	1	1	0	0	0	0	0	0	0	0	1	1	1	1	198	0	0	0	0	0	0	0	0
AT1G07260	UGT71C3, UDP-glucosyl transferase 71C3	28	23	14	15	1	1	0	0	0	0	0	0	0	0	1	1	1	1	80	0	0	0	0	0	0	0	0
AT1G07270	Cell division control, Cdc6	0	1	0	0	1	1	0	0	0	0	0	0	0	0	1	1	0	0	1	0	0	0	0	0	0	0	0
AT1G07280	Tetratricopeptide repeat (TPR)-like superfamily protein	1	3	1	1	1	1	0	0	0	0	0	0	0	0	1	1	1	1	6	0	0	0	0	0	0	0	0
AT1G07290	GONST2, golgi nucleotide sugar transporter 2	1	3	1	0	1	1	0	0	0	0	0	0	0	0	1	1	1	1	5	0	0	0	0	0	0	0	0
AT1G07300	josephin protein-related	5	5	1	5	1	1	0	0	0	0	0	0	0	0	1	1	1	1	16	0	0	0	0	0	0	0	0
AT1G07310	Calcium-dependent lipid-binding (CaLB domain) family protein	36	49	22	16	1	1	0	0	0	0	0	0	0	0	1	1	1	1	123	0	0	0	0	0	0	0	0
AT1G07320	RPL4, ribosomal protein L4	15	23	26	9	1	1	0	0	0	0	0	0	0	0	1	1	1	1	73	0	0	0	0	0	0	0	0
AT1G07330	unknown protein; BEST Arabidopsis thaliana protein match is: unknown protein (TAIR:AT2G29620.1); Has 597 Blast hits to 536 proteins in 121 species: Archae - 2; Bacteria - 47; Metazoa - 170; Fungi - 43; Plants - 98; Viruses - 0; Other Eukaryotes - 237 (source: NCBI BLink).	0	0	0	1	1	1	0	0	0	0	0	0	0	0	1	1	0	0	1	0	0	0	0	0	0	0	0
AT1G07340	ATSTP2, STP2, sugar transporter 2	0	0	0	0	0	0	0	0	0	0	0	0	0	0	1	0	0	0	0	0	0	0	0	0	0	0	0
AT1G07350	RNA-binding (RRM/RBD/RNP motifs) family protein	28	35	15	25	1	1	0	0	0	0	0	0	0	0	1	1	1	1	103	0	0	0	0	0	0	0	0
AT1G07360	CCCH-type zinc fingerfamily protein with RNA-binding domain	12	29	10	13	1	1	0	0	0	0	0	0	0	0	1	1	1	1	64	0	0	0	0	0	0	0	0
AT1G07370	ATPCNA1, PCNA1, proliferating cellular nuclear antigen 1	4	11	4	5	1	1	0	0	0	0	0	0	0	0	1	1	1	1	24	0	0	0	0	0	0	0	0
AT1G07380	Neutral/alkaline non-lysosomal ceramidase	17	21	13	6	1	1	0	0	0	0	0	0	0	0	1	1	1	1	57	0	0	0	0	0	0	0	0
AT1G07390	AtRLP1, RLP1, receptor like protein 1	0	1	0	1	1	1	0	0	0	0	0	0	0	0	1	1	1	1	2	0	0	0	0	0	0	0	0
AT1G07400	HSP20-like chaperones superfamily protein	35	80	132	42	1	1	0	0	0	0	0	0	0	0	0	0	0	0	289	0	0	0	0	0	0	0	0
AT1G07410	ATRAB-A2B, ATRABA2B, RAB-A2B, RABA2b, RAB GTPase homolog A2B	6	13	6	6	1	1	0	0	0	0	0	0	0	0	1	1	1	1	31	0	0	0	0	0	0	0	0
AT1G07420	ATSMO2, SMO2-1, sterol 4-alpha-methyl-oxidase 2-1	12	21	14	11	1	1	0	0	0	0	0	0	0	0	1	1	1	1	58	0	0	0	0	0	0	0	0
AT1G07430	HAI2, highly ABA-induced PP2C gene 2	0	0	0	0	0	0	0	0	0	0	0	0	0	0	1	0	0	0	0	0	0	0	0	0	0	0	0
AT1G07440	NAD(P)-binding Rossmann-fold superfamily protein	0	0	1	0	1	1	0	0	0	0	0	0	0	0	1	1	0	0	1	0	0	0	0	0	0	0	0
AT1G07450	NAD(P)-binding Rossmann-fold superfamily protein	0	0	0	0	0	0	0	0	0	0	0	0	0	0	1	0	0	0	0	0	0	0	0	0	0	0	0
AT1G07460	Concanavalin A-like lectin family protein	1	0	0	0	1	1	0	0	0	0	0	0	0	0	1	1	0	0	1	0	0	0	0	0	0	0	0
AT1G07470	Transcription factor IIA, alpha/beta subunit	3	3	5	0	1	1	0	0	0	0	0	0	0	0	0	0	0	0	11	0	0	0	0	0	0	0	0
AT1G07473	unknown protein; BEST Arabidopsis thaliana protein match is: unknown protein (TAIR:AT1G07476.1); Has 22 Blast hits to 22 proteins in 6 species: Archae - 0; Bacteria - 0; Metazoa - 0; Fungi - 0; Plants - 22; Viruses - 0; Other Eukaryotes - 0 (source: NCBI BLink).	0	0	0	0	0	0	0	0	0	0	0	0	0	0	0	0	0	0	0	0	0	0	0	0	0	0	0
AT1G07476	unknown protein; FUNCTIONS IN: molecular_function unknown; INVOLVED IN: biological_process unknown; LOCATED IN: chloroplast; BEST Arabidopsis thaliana protein match is: unknown protein (TAIR:AT1G07473.1); Has 23 Blast hits to 23 proteins in 6 species: Archae - 0; Bacteria - 0; Metazoa - 0; Fungi - 0; Plants - 23; Viruses - 0; Other Eukaryotes - 0 (source: NCBI BLink).	0	0	0	0	0	0	0	0	0	0	0	0	0	0	0	0	0	0	0	0	0	0	0	0	0	0	0
AT1G07480	Transcription factor IIA, alpha/beta subunit	6	6	3	1	1	1	0	0	0	0	0	0	0	0	0	0	0	0	16	0	0	0	0	0	0	0	0
AT1G07485	unknown protein; FUNCTIONS IN: molecular_function unknown; INVOLVED IN: biological_process unknown; LOCATED IN: cellular_component unknown; EXPRESSED IN: shoot apex, embryo, leaf whorl, pedicel; EXPRESSED DURING: 4 anthesis, D bilateral stage; Has 5 Blast hits to 5 proteins in 3 species: Archae - 0; Bacteria - 0; Metazoa - 0; Fungi - 0; Plants - 5; Viruses - 0; Other Eukaryotes - 0 (source: NCBI …	0	0	0	0	0	0	0	0	0	0	0	0	0	0	1	0	0	0	0	0	0	0	0	0	0	0	0
AT1G07490	DVL9, RTFL3, ROTUNDIFOLIA like 3	0	0	0	0	0	0	0	0	0	0	0	0	0	0	0	0	0	0	0	0	0	0	0	0	0	0	0
AT1G07500	unknown protein; Has 4 Blast hits to 4 proteins in 3 species: Archae - 0; Bacteria - 0; Metazoa - 0; Fungi - 0; Plants - 4; Viruses - 0; Other Eukaryotes - 0 (source: NCBI BLink).	35	16	12	15	1	1	0	0	0	0	0	0	0	0	1	1	1	1	78	0	0	0	0	0	0	0	0
AT1G07510	ftsh10, FTSH protease 10	55	61	33	29	1	1	0	0	0	0	0	0	0	0	1	1	1	1	178	0	0	0	0	0	0	0	0
AT1G07520	GRAS family transcription factor	27	30	13	20	1	1	0	0	0	0	0	0	0	0	1	1	1	1	90	0	0	0	0	0	0	0	0
AT1G07530	ATGRAS2, GRAS2, SCL14, SCARECROW-like 14	48	50	45	27	1	1	0	0	0	0	0	0	0	0	1	1	1	1	170	0	0	0	0	0	0	0	0
AT1G07540	TRFL2, TRF-like 2	0	0	0	0	0	0	0	0	0	0	0	0	0	0	1	0	0	0	0	0	0	0	0	0	0	0	0
AT1G07550	Leucine-rich repeat protein kinase family protein	20	17	13	9	1	1	0	0	0	0	0	0	0	0	1	1	1	1	59	0	0	0	0	0	0	0	0
AT1G07560	Leucine-rich repeat protein kinase family protein	15	16	5	1	1	1	0	0	0	0	0	0	0	0	1	1	1	1	37	0	0	0	0	0	0	0	0
AT1G07570	APK1, APK1A, Protein kinase superfamily protein	16	23	11	4	1	1	0	0	0	0	0	0	0	0	1	1	1	1	54	0	0	0	0	0	0	0	0
AT1G07580	pre-tRNA	0	0	0	0	0	0	0	0	0	0	0	0	0	0	0	0	0	0	0	0	0	0	0	0	0	0	0
AT1G07590	Tetratricopeptide repeat (TPR)-like superfamily protein	2256	2149.5	1881.5	1610	1	1	0	0	0	0	0	0	0	0	1	1	1	1	7897	0	0	0	0	0	0	0	0
AT1G07600	ATMT-2, ATMT-Q, ATMT1, LSR4, MT-Q, MT1, MT1A, metallothionein 1A	552	583.5	468.5	445	1	1	0	0	0	0	0	0	0	0	0	0	0	0	2049	0	0	0	0	0	0	0	0
AT1G07610	MT1C, metallothionein 1C	236	241	327	320	1	1	0	0	0	0	0	0	0	0	1	1	1	1	1124	0	0	0	0	0	0	0	0
AT1G07615	GTP-binding protein Obg/CgtA	17	10	21	8	1	1	0	0	0	0	0	0	0	0	1	1	1	1	56	0	0	0	0	0	0	0	0
AT1G07620	ATOBGM, GTP-binding protein Obg/CgtA	9	10	6	4	1	1	0	0	0	0	0	0	0	0	0	0	0	0	29	0	0	0	0	0	0	0	0
AT1G07630	PLL5, pol-like 5	42	43	42	31	1	1	0	0	0	0	0	0	0	0	1	1	1	1	158	0	0	0	0	0	0	0	0
AT1G07640	OBP2, Dof-type zinc finger DNA-binding family protein	22	23	14	24	1	1	0	0	0	0	0	0	0	0	1	1	1	1	83	0	0	0	0	0	0	0	0
AT1G07645	ATDSI-1VOC, DSI-1VOC, dessication-induced 1VOC superfamily protein	0	0	0	0	0	0	0	0	0	0	0	0	0	0	0	0	0	0	0	0	0	0	0	0	0	0	0
AT1G07650	Leucine-rich repeat transmembrane protein kinase	12	20	12	6	1	1	0	0	0	0	0	0	0	0	1	1	1	1	50	0	0	0	0	0	0	0	0
AT1G07660	Histone superfamily protein	14	15	10	6	1	1	0	0	0	0	0	0	0	0	0	0	0	0	45	0	0	0	0	0	0	0	0
AT1G07670	ATECA4, ECA4, endomembrane-type CA-ATPase 4	81	82	46	52	1	1	0	0	0	0	0	0	0	0	0	0	0	0	261	0	0	0	0	0	0	0	0
AT1G07680	unknown protein; FUNCTIONS IN: molecular_function unknown; INVOLVED IN: biological_process unknown; LOCATED IN: endomembrane system; BEST Arabidopsis thaliana protein match is: unknown protein (TAIR:AT5G23903.1); Has 7 Blast hits to 7 proteins in 2 species: Archae - 0; Bacteria - 0; Metazoa - 0; Fungi - 0; Plants - 7; Viruses - 0; Other Eukaryotes - 0 (source: NCBI BLink).	1	5	2	1	1	1	0	0	0	0	0	0	0	0	1	1	0	0	9	0	0	0	0	0	0	0	0
AT1G07690	FUNCTIONS IN: molecular_function unknown; INVOLVED IN: biological_process unknown; LOCATED IN: endomembrane system; EXPRESSED IN: root; CONTAINS InterPro DOMAIN/s: Orthoreovirus membrane fusion p10 (InterPro:IPR009854); BEST Arabidopsis thaliana protein match is: unknown protein (TAIR:AT1G54950.1); Has 11 Blast hits to 11 proteins in 4 species: Archae - 0; Bacteria - 2; Metazoa - 0; Fungi - 0; Pl…	0	0	0	0	0	0	0	0	0	0	0	0	0	0	1	0	1	0	0	0	0	0	0	0	0	0	0
AT1G07700	Thioredoxin superfamily protein	7	11	3	6	1	1	0	0	0	0	0	0	0	0	1	1	1	1	27	0	0	0	0	0	0	0	0
AT1G07702	snoRNA	0	0	0	0	0	0	0	0	0	0	0	0	0	0	0	0	0	0	0	0	0	0	0	0	0	0	0
AT1G07705	NOT2 / NOT3 / NOT5 family	5	7	5	7	1	1	0	0	0	0	0	0	0	0	1	1	1	1	24	0	0	0	0	0	0	0	0
AT1G07710	Ankyrin repeat family protein	4	5	0	2	1	1	0	0	0	0	0	0	0	0	0	0	0	0	11	0	0	0	0	0	0	0	0
AT1G07720	KCS3, 3-ketoacyl-CoA synthase 3	12	4	2	2	1	1	0	0	0	0	0	0	0	0	1	1	1	1	20	0	0	0	0	0	0	0	0
AT1G07725	ATEXO70H6, EXO70H6, exocyst subunit exo70 family protein H6	0	0	0	0	0	0	0	0	0	0	0	0	0	0	0	0	0	0	0	0	0	0	0	0	0	0	0
AT1G07728	other RNA	0	0	0	0	0	0	0	0	0	0	0	0	0	0	0	0	0	0	0	0	0	0	0	0	0	0	0
AT1G07730	Disease resistance-responsive (dirigent-like protein) family protein	6.5	7	2.5	3	1	1	0	0	0	0	0	0	0	0	0	0	0	0	19	0	0	0	0	0	0	0	0
AT1G07740	Tetratricopeptide repeat (TPR)-like superfamily protein	10.5	14	5.5	3	1	1	0	0	0	0	0	0	0	0	1	1	0	0	33	0	0	0	0	0	0	0	0
AT1G07745	ATRAD51D, RAD51D, SSN1, homolog of RAD51 D	1	2	3	1	1	1	0	0	0	0	0	0	0	0	1	1	0	0	7	0	0	0	0	0	0	0	0
AT1G07747	Bifunctional inhibitor/lipid-transfer protein/seed storage 2S albumin superfamily protein	0	0	0	0	0	0	0	0	0	0	0	0	0	0	0	0	0	0	0	0	0	0	0	0	0	0	0
AT1G07750	RmlC-like cupins superfamily protein	73	75	34	31	1	1	0	0	0	0	0	0	0	0	1	1	1	1	213	0	0	0	0	0	0	0	0
AT1G07760	pre-tRNA	0	0	0	0	0	0	0	0	0	0	0	0	0	0	0	0	0	0	0	0	0	0	0	0	0	0	0
AT1G07770	RPS15A, ribosomal protein S15A	400	440	284	260	1	1	0	0	0	0	0	0	0	0	1	1	1	1	1384	0	0	0	0	0	0	0	0
AT1G07780	PAI1, TRP6, phosphoribosylanthranilate isomerase 1	0	3	0	1	1	1	0	0	0	0	0	0	0	0	0	0	0	0	4	0	0	0	0	0	0	0	0
AT1G07790	HTB1, Histone superfamily protein	16	20	12	10	1	1	0	0	0	0	0	0	0	0	1	1	1	1	58	0	0	0	0	0	0	0	0
AT1G07795	unknown protein; BEST Arabidopsis thaliana protein match is: unknown protein (TAIR:AT2G28725.1); Has 38 Blast hits to 38 proteins in 11 species: Archae - 0; Bacteria - 0; Metazoa - 0; Fungi - 0; Plants - 38; Viruses - 0; Other Eukaryotes - 0 (source: NCBI BLink).	5	5	1	0	1	1	0	0	0	0	0	0	0	0	1	1	1	1	11	0	0	0	0	0	0	0	0
AT1G07800	transposable element gene	0	0	0	0	0	0	0	0	0	0	0	0	0	0	0	0	0	0	0	0	0	0	0	0	0	0	0
AT1G07810	ACA3, ATECA1, ECA1, ER-type Ca2+-ATPase 1	53	61	33	34	1	1	0	0	0	0	0	0	0	0	0	0	0	0	181	0	0	0	0	0	0	0	0
AT1G07820	Histone superfamily protein	64	64	60	46	1	1	0	0	0	0	0	0	0	0	0	0	0	0	234	0	0	0	0	0	0	0	0
AT1G07830	ribosomal protein L29 family protein	35	53	25	22	1	1	0	0	0	0	0	0	0	0	1	1	1	1	135	0	0	0	0	0	0	0	0
AT1G07840	Sas10/Utp3/C1D family	4	11	10	7	1	1	0	0	0	0	0	0	0	0	1	1	1	1	32	0	0	0	0	0	0	0	0
AT1G07850	Protein of unknown function (DUF604)	0	0	0	0	0	0	0	0	0	0	0	0	0	0	1	0	0	0	0	0	0	0	0	0	0	0	0
AT1G07860	BEST Arabidopsis thaliana protein match is: Protein kinase superfamily protein (TAIR:AT1G07870.2); Has 7 Blast hits to 7 proteins in 4 species: Archae - 0; Bacteria - 0; Metazoa - 0; Fungi - 0; Plants - 7; Viruses - 0; Other Eukaryotes - 0 (source: NCBI BLink).	0	0	0	0	0	0	0	0	0	0	0	0	0	0	0	0	0	0	0	0	0	0	0	0	0	0	0
AT1G07870	Protein kinase superfamily protein	37	42	16	11	1	1	0	0	0	0	0	0	0	0	1	1	1	1	106	0	0	0	0	0	0	0	0
AT1G07880	ATMPK13, Protein kinase superfamily protein	4	3	3	3	1	1	0	0	0	0	0	0	0	0	1	1	0	0	13	0	0	0	0	0	0	0	0
AT1G07885	unknown protein; FUNCTIONS IN: molecular_function unknown; INVOLVED IN: biological_process unknown; LOCATED IN: cellular_component unknown; Has 0 Blast hits to 0 proteins in 0 species (source: NCBI BLink).	0	0	0	0	0	0	0	0	0	0	0	0	0	0	0	0	0	0	0	0	0	0	0	0	0	0	0
AT1G07890	APX1, ATAPX01, ATAPX1, CS1, MEE6, ascorbate peroxidase 1	582	649	358	306	1	1	0	0	0	0	0	0	0	0	1	1	1	1	1895	0	0	0	0	0	0	0	0
AT1G07900	LBD1, LOB domain-containing protein 1	0	1	0	0	1	1	0	0	0	0	0	0	0	0	0	0	0	0	1	0	0	0	0	0	0	0	0
AT1G07901	unknown protein; Has 30201 Blast hits to 17322 proteins in 780 species: Archae - 12; Bacteria - 1396; Metazoa - 17338; Fungi - 3422; Plants - 5037; Viruses - 0; Other Eukaryotes - 2996 (source: NCBI BLink).	0	0	0	0	0	0	0	0	0	0	0	0	0	0	0	0	0	0	0	0	0	0	0	0	0	0	0
AT1G07910	ATRNL, RNL, RNAligase	10	7	10	2	1	1	0	0	0	0	0	0	0	0	1	1	1	1	29	0	0	0	0	0	0	0	0
AT1G07920	GTP binding Elongation factor Tu family protein	115	194	113	120	1	1	0	0	0	0	0	0	0	0	0	0	0	0	542	0	0	0	0	0	0	0	0
AT1G07930	GTP binding Elongation factor Tu family protein	218	340	204	224	1	1	0	0	0	0	0	0	0	0	0	0	0	0	986	0	0	0	0	0	0	0	0
AT1G07940	GTP binding Elongation factor Tu family protein	146	188	138	114	1	1	0	0	0	0	0	0	0	0	0	0	0	0	586	0	0	0	0	0	0	0	0
AT1G07950	MED22B, Surfeit locus protein 5 subunit 22 of Mediator complex	9	16	10	7	1	1	0	0	0	0	0	0	0	0	0	0	0	0	42	0	0	0	0	0	0	0	0
AT1G07960	ATPDIL5-1, PDIL5-1, PDI-like 5-1	32	35	26	10	1	1	0	0	0	0	0	0	0	0	1	1	1	1	103	0	0	0	0	0	0	0	0
AT1G07970	CONTAINS InterPro DOMAIN/s: Cytochrome B561-related, N-terminal (InterPro:IPR019176); Has 215 Blast hits to 213 proteins in 79 species: Archae - 0; Bacteria - 6; Metazoa - 131; Fungi - 22; Plants - 42; Viruses - 0; Other Eukaryotes - 14 (source: NCBI BLink).	4	15	6	5	1	1	0	0	0	0	0	0	0	0	1	1	1	1	30	0	0	0	0	0	0	0	0
AT1G07980	NF-YC10, nuclear factor Y, subunit C10	13	12	9	3	1	1	0	0	0	0	0	0	0	0	1	1	1	1	37	0	0	0	0	0	0	0	0
AT1G07985	Expressed protein	1	0	3	2	1	1	0	0	0	0	0	0	0	0	0	0	0	0	6	0	0	0	0	0	0	0	0
AT1G07990	SIT4 phosphatase-associated family protein	34	49	31	26	1	1	0	0	0	0	0	0	0	0	1	1	1	1	140	0	0	0	0	0	0	0	0
AT1G08000	GATA10, GATA transcription factor 10	2	1	3	4	1	1	0	0	0	0	0	0	0	0	0	0	0	0	10	0	0	0	0	0	0	0	0
AT1G08005	BEST Arabidopsis thaliana protein match is: SIT4 phosphatase-associated family protein (TAIR:AT1G07990.1); Has 17 Blast hits to 17 proteins in 3 species: Archae - 0; Bacteria - 0; Metazoa - 0; Fungi - 0; Plants - 17; Viruses - 0; Other Eukaryotes - 0 (source: NCBI BLink).	0	0	0	0	0	0	0	0	0	0	0	0	0	0	0	0	0	0	0	0	0	0	0	0	0	0	0
AT1G08010	GATA11, GATA transcription factor 11	14	19	4	7	1	1	0	0	0	0	0	0	0	0	0	0	0	0	44	0	0	0	0	0	0	0	0
AT1G08030	TPST, tyrosylprotein sulfotransferase	10	17	13	8	1	1	0	0	0	0	0	0	0	0	1	1	1	1	48	0	0	0	0	0	0	0	0
AT1G08032	unknown protein; FUNCTIONS IN: molecular_function unknown; INVOLVED IN: biological_process unknown; LOCATED IN: cellular_component unknown; Has 0 Blast hits to 0 proteins in 0 species (source: NCBI BLink).	0	0	0	0	0	0	0	0	0	0	0	0	0	0	0	0	0	0	0	0	0	0	0	0	0	0	0
AT1G08035	unknown protein; BEST Arabidopsis thaliana protein match is: unknown protein (TAIR:AT2G28330.1); Has 10 Blast hits to 10 proteins in 3 species: Archae - 0; Bacteria - 0; Metazoa - 0; Fungi - 0; Plants - 10; Viruses - 0; Other Eukaryotes - 0 (source: NCBI BLink).	0	0	0	0	0	0	0	0	0	0	0	0	0	0	0	0	0	0	0	0	0	0	0	0	0	0	0
AT1G08040	Protein of unknown function (DUF707)	13	17	10	4	1	1	0	0	0	0	0	0	0	0	1	1	1	1	44	0	0	0	0	0	0	0	0
AT1G08050	Zinc finger (C3HC4-type RING finger) family protein	23	44	17	23	1	1	0	0	0	0	0	0	0	0	1	1	1	1	107	0	0	0	0	0	0	0	0
AT1G08060	MOM, MOM, MOM1, ATP-dependent helicase family protein	15	13	7	9	1	1	0	0	0	0	0	0	0	0	1	1	0	0	44	0	0	0	0	0	0	0	0
AT1G08065	ACA5, ATACA5, alpha carbonic anhydrase 5	0	0	0	0	0	0	0	0	0	0	0	0	0	0	1	0	1	0	0	0	0	0	0	0	0	0	0
AT1G08070	OTP82, Tetratricopeptide repeat (TPR)-like superfamily protein	0	1	1	1	1	1	0	0	0	0	0	0	0	0	1	1	0	0	3	0	0	0	0	0	0	0	0
AT1G08080	ACA7, ATACA7, alpha carbonic anhydrase 7	0	0	0	0	0	0	0	0	0	0	0	0	0	0	1	0	0	0	0	0	0	0	0	0	0	0	0
AT1G08090	ACH1, ATNRT2.1, ATNRT2:1, LIN1, NRT2, NRT2.1, NRT2:1, NRT2;1AT, nitrate transporter 2:1	33	154	816	1110	1	1	0	0	0	0	0	0	0	0	1	1	1	1	2113	0	0	0	0	0	0	0	0
AT1G08100	ACH2, ATNRT2.2, NRT2.2, NRT2;2AT, nitrate transporter 2.2	2	7	56	56	1	1	0	0	0	0	0	0	0	0	1	1	1	1	121	0	0	0	0	0	0	0	0
AT1G08105	transposable element gene	0	0	0	0	0	0	0	0	0	0	0	0	0	0	0	0	0	0	0	0	0	0	0	0	0	0	0
AT1G08110	lactoylglutathione lyase family protein / glyoxalase I family protein	16	33	18	22	1	1	0	0	0	0	0	0	0	0	1	1	1	1	89	0	0	0	0	0	0	0	0
AT1G08115	snRNA	84	204	95	95	1	0	0	0	1	0	0	0	0	0	0	0	0	0	0	0	0	478	0	0	0	0	0
AT1G08120	BEST Arabidopsis thaliana protein match is: Protein kinase superfamily protein (TAIR:AT5G26110.1); Has 235 Blast hits to 235 proteins in 96 species: Archae - 21; Bacteria - 0; Metazoa - 117; Fungi - 8; Plants - 47; Viruses - 0; Other Eukaryotes - 42 (source: NCBI BLink).	0	0	0	0	0	0	0	0	0	0	0	0	0	0	0	0	0	0	0	0	0	0	0	0	0	0	0
AT1G08125	S-adenosyl-L-methionine-dependent methyltransferases superfamily protein	4	23	12	11	1	1	0	0	0	0	0	0	0	0	0	0	0	0	50	0	0	0	0	0	0	0	0
AT1G08130	ATLIG1, LIG1, DNA ligase 1	6	11	5	10	1	1	0	0	0	0	0	0	0	0	1	1	1	1	32	0	0	0	0	0	0	0	0
AT1G08135	ATCHX6B, CHX6B, cation/H+ exchanger 6B	0	0	0	0	0	0	0	0	0	0	0	0	0	0	1	0	0	0	0	0	0	0	0	0	0	0	0
AT1G08140	ATCHX6A, CHX6A, cation/H+ exchanger 6A	0	0	0	0	0	0	0	0	0	0	0	0	0	0	0	0	0	0	0	0	0	0	0	0	0	0	0
AT1G08150	ATCHX5, CHX5, Cation/hydrogen exchanger family protein	0	0	0	0	0	0	0	0	0	0	0	0	0	0	0	0	0	0	0	0	0	0	0	0	0	0	0
AT1G08160	Late embryogenesis abundant (LEA) hydroxyproline-rich glycoprotein family	10	17	8	7	1	1	0	0	0	0	0	0	0	0	0	0	0	0	42	0	0	0	0	0	0	0	0
AT1G08165	unknown protein; FUNCTIONS IN: molecular_function unknown; INVOLVED IN: biological_process unknown; LOCATED IN: cellular_component unknown; Has 30201 Blast hits to 17322 proteins in 780 species: Archae - 12; Bacteria - 1396; Metazoa - 17338; Fungi - 3422; Plants - 5037; Viruses - 0; Other Eukaryotes - 2996 (source: NCBI BLink).	0	0	0	0	0	0	0	0	0	0	0	0	0	0	0	0	0	0	0	0	0	0	0	0	0	0	0
AT1G08170	Histone superfamily protein	0	0	0	0	0	0	0	0	0	0	0	0	0	0	1	0	0	0	0	0	0	0	0	0	0	0	0
AT1G08180	unknown protein; Has 53 Blast hits to 53 proteins in 9 species: Archae - 0; Bacteria - 0; Metazoa - 1; Fungi - 0; Plants - 52; Viruses - 0; Other Eukaryotes - 0 (source: NCBI BLink).	4	4	0	0	1	1	0	0	0	0	0	0	0	0	1	1	1	1	8	0	0	0	0	0	0	0	0
AT1G08190	ATVAM2, ATVPS41, VAM2, VPS41, ZIP2, vacuolar protein sorting 41	110	153	110	82	1	1	0	0	0	0	0	0	0	0	1	1	1	1	455	0	0	0	0	0	0	0	0
AT1G08200	AXS2, UDP-D-apiose/UDP-D-xylose synthase 2	157	174	66	73	1	1	0	0	0	0	0	0	0	0	0	0	0	0	470	0	0	0	0	0	0	0	0
AT1G08210	Eukaryotic aspartyl protease family protein	3	12	3	8	1	1	0	0	0	0	0	0	0	0	1	1	1	1	26	0	0	0	0	0	0	0	0
AT1G08220	FUNCTIONS IN: molecular_function unknown; INVOLVED IN: mitochondrial proton-transporting ATP synthase complex assembly; LOCATED IN: mitochondrial inner membrane; EXPRESSED IN: 18 plant structures; EXPRESSED DURING: 7 growth stages; CONTAINS InterPro DOMAIN/s: ATPase assembly factor ATP10, mitochondria (InterPro:IPR007849); Has 168 Blast hits to 168 proteins in 86 species: Archae - 6; Bacteria - 0…	2	3	1	2	1	1	0	0	0	0	0	0	0	0	1	1	1	1	8	0	0	0	0	0	0	0	0
AT1G08230	ATGAT1, GAT1, Transmembrane amino acid transporter family protein	2	7	0	1	1	1	0	0	0	0	0	0	0	0	1	1	0	0	10	0	0	0	0	0	0	0	0
AT1G08240	pre-tRNA	0	0	0	0	0	0	0	0	0	0	0	0	0	0	0	0	0	0	0	0	0	0	0	0	0	0	0
AT1G08250	ADT6, arogenate dehydratase 6	23	44	14	16	1	1	0	0	0	0	0	0	0	0	1	1	1	1	97	0	0	0	0	0	0	0	0
AT1G08260	ABO4, EMB142, EMB2284, EMB529, ESD7, POL2A, TIL1, DNA polymerase epsilon catalytic subunit	16	11	5	7	1	1	0	0	0	0	0	0	0	0	0	0	0	0	39	0	0	0	0	0	0	0	0
AT1G08270	CONTAINS InterPro DOMAIN/s: MIT (InterPro:IPR007330); BEST Arabidopsis thaliana protein match is: AAA-type ATPase family protein (TAIR:AT2G27600.1); Has 1133 Blast hits to 1133 proteins in 252 species: Archae - 47; Bacteria - 0; Metazoa - 540; Fungi - 145; Plants - 223; Viruses - 0; Other Eukaryotes - 178 (source: NCBI BLink).	0	1	1	0	1	1	0	0	0	0	0	0	0	0	1	1	0	0	2	0	0	0	0	0	0	0	0
AT1G08280	Glycosyltransferase family 29 (sialyltransferase) family protein	10	14	10	1	1	1	0	0	0	0	0	0	0	0	1	1	1	1	35	0	0	0	0	0	0	0	0
AT1G08290	WIP3, WIP domain protein 3	7	20	4	3	1	1	0	0	0	0	0	0	0	0	0	0	0	0	34	0	0	0	0	0	0	0	0
AT1G08300	NVL, no vein-like	2	4	1	2	1	1	0	0	0	0	0	0	0	0	0	0	0	0	9	0	0	0	0	0	0	0	0
AT1G08310	alpha/beta-Hydrolases superfamily protein	1	1	1	0	1	1	0	0	0	0	0	0	0	0	1	1	0	0	3	0	0	0	0	0	0	0	0
AT1G08315	ARM repeat superfamily protein	19	36	22	13	1	1	0	0	0	0	0	0	0	0	1	1	1	1	90	0	0	0	0	0	0	0	0
AT1G08320	bZIP21, TGA9, bZIP transcription factor family protein	30	19	16	13	1	1	0	0	0	0	0	0	0	0	1	1	1	1	78	0	0	0	0	0	0	0	0
AT1G08340	Rho GTPase activating protein with PAK-box/P21-Rho-binding domain	23	12	15	9	1	1	0	0	0	0	0	0	0	0	1	1	1	1	59	0	0	0	0	0	0	0	0
AT1G08350	Endomembrane protein 70 protein family	5	6	1	2	1	1	0	0	0	0	0	0	0	0	1	1	1	1	14	0	0	0	0	0	0	0	0
AT1G08360	Ribosomal protein L1p/L10e family	188	249	158	94	1	1	0	0	0	0	0	0	0	0	1	1	1	1	689	0	0	0	0	0	0	0	0
AT1G08370	ATDCP1, DCP1, decapping 1	4	14	6	3	1	1	0	0	0	0	0	0	0	0	1	1	1	1	27	0	0	0	0	0	0	0	0
AT1G08380	PSAO, photosystem I subunit O	6	3	4	8	1	1	0	0	0	0	0	0	0	0	1	1	1	1	21	0	0	0	0	0	0	0	0
AT1G08390	unknown protein; Has 62 Blast hits to 62 proteins in 27 species: Archae - 0; Bacteria - 0; Metazoa - 34; Fungi - 0; Plants - 28; Viruses - 0; Other Eukaryotes - 0 (source: NCBI BLink).	1	3	0	1	1	1	0	0	0	0	0	0	0	0	1	1	1	1	5	0	0	0	0	0	0	0	0
AT1G08400	RINT-1 / TIP-1 family	3	12	12	7	1	1	0	0	0	0	0	0	0	0	0	0	0	0	34	0	0	0	0	0	0	0	0
AT1G08410	P-loop containing nucleoside triphosphate hydrolases superfamily protein	15	21	20	15	1	1	0	0	0	0	0	0	0	0	1	1	0	0	71	0	0	0	0	0	0	0	0
AT1G08420	BSL2, BRI1 suppressor 1 (BSU1)-like 2	81	85	47	57	1	1	0	0	0	0	0	0	0	0	0	0	0	0	270	0	0	0	0	0	0	0	0
AT1G08430	ALMT1, ATALMT1, aluminum-activated malate transporter 1	28	32	40	32	1	1	0	0	0	0	0	0	0	0	1	1	1	1	132	0	0	0	0	0	0	0	0
AT1G08440	Aluminium activated malate transporter family protein	0	0	0	0	0	0	0	0	0	0	0	0	0	0	0	0	0	0	0	0	0	0	0	0	0	0	0
AT1G08450	AtCRT3, CRT3, EBS2, PSL1, calreticulin 3	10	16	7	5	1	1	0	0	0	0	0	0	0	0	1	1	1	1	38	0	0	0	0	0	0	0	0
AT1G08460	ATHDA8, HDA08, HDA8, histone deacetylase 8	17	22	5	9	1	1	0	0	0	0	0	0	0	0	1	1	1	1	53	0	0	0	0	0	0	0	0
AT1G08465	YAB2, Plant-specific transcription factor YABBY family protein	0	0	0	0	0	0	0	0	0	0	0	0	0	0	0	0	0	0	0	0	0	0	0	0	0	0	0
AT1G08470	SSL3, strictosidine synthase-like 3	21	27	15	12	1	1	0	0	0	0	0	0	0	0	1	1	1	1	75	0	0	0	0	0	0	0	0
AT1G08480	unknown protein; FUNCTIONS IN: molecular_function unknown; INVOLVED IN: biological_process unknown; LOCATED IN: mitochondrion, plasma membrane, plastid, vacuole; EXPRESSED IN: 27 plant structures; EXPRESSED DURING: 15 growth stages; Has 39 Blast hits to 39 proteins in 13 species: Archae - 0; Bacteria - 0; Metazoa - 0; Fungi - 0; Plants - 39; Viruses - 0; Other Eukaryotes - 0 (source: NCBI BLink).	73	68	42	38	1	1	0	0	0	0	0	0	0	0	1	1	1	1	221	0	0	0	0	0	0	0	0
AT1G08490	ATCPNIFS, ATNFS2, ATSUFS, CPNIFS, SUFS, chloroplastic NIFS-like cysteine desulfurase	16	7	6	6	1	1	0	0	0	0	0	0	0	0	1	1	0	0	35	0	0	0	0	0	0	0	0
AT1G08500	AtENODL18, ENODL18, early nodulin-like protein 18	2	5	2	3	1	1	0	0	0	0	0	0	0	0	1	1	1	1	12	0	0	0	0	0	0	0	0
AT1G08510	FATB, fatty acyl-ACP thioesterases B	143	152	66	39	1	1	0	0	0	0	0	0	0	0	1	1	1	1	400	0	0	0	0	0	0	0	0
AT1G08520	ALB-1V, ALB1, CHLD, PDE166, V157, ALBINA 1	9	8	4	1	1	1	0	0	0	0	0	0	0	0	1	1	1	1	22	0	0	0	0	0	0	0	0
AT1G08530	unknown protein; FUNCTIONS IN: molecular_function unknown; INVOLVED IN: biological_process unknown; LOCATED IN: chloroplast; BEST Arabidopsis thaliana protein match is: unknown protein (TAIR:AT5G09995.2); Has 140 Blast hits to 140 proteins in 53 species: Archae - 0; Bacteria - 63; Metazoa - 0; Fungi - 0; Plants - 76; Viruses - 0; Other Eukaryotes - 1 (source: NCBI BLink).	2	0	0	4	1	1	0	0	0	0	0	0	0	0	0	0	0	0	6	0	0	0	0	0	0	0	0
AT1G08540	ABC1, ATSIG1, ATSIG2, SIG1, SIG2, SIGA, SIGB, RNApolymerase sigma subunit 2	4	6	3	2	1	1	0	0	0	0	0	0	0	0	1	1	0	0	15	0	0	0	0	0	0	0	0
AT1G08550	AVDE1, NPQ1, non-photochemical quenching 1	3	3	1	3	1	1	0	0	0	0	0	0	0	0	1	1	0	0	10	0	0	0	0	0	0	0	0
AT1G08560	ATSYP111, KN, SYP111, syntaxin of plants 111	44	19	30	15	1	1	0	0	0	0	0	0	0	0	1	1	1	1	108	0	0	0	0	0	0	0	0
AT1G08570	ACHT4, atypical CYS HIS rich thioredoxin 4	41	42	36	29	1	1	0	0	0	0	0	0	0	0	1	1	1	1	148	0	0	0	0	0	0	0	0
AT1G08580	unknown protein; Has 39 Blast hits to 39 proteins in 15 species: Archae - 0; Bacteria - 0; Metazoa - 0; Fungi - 0; Plants - 35; Viruses - 0; Other Eukaryotes - 4 (source: NCBI BLink).	30	33	39	25	1	1	0	0	0	0	0	0	0	0	1	1	1	1	127	0	0	0	0	0	0	0	0
AT1G08590	Leucine-rich receptor-like protein kinase family protein	5	4	9	2	1	1	0	0	0	0	0	0	0	0	1	1	1	1	20	0	0	0	0	0	0	0	0
AT1G08592	Potential natural antisense gene, locus overlaps with AT1G08590	0	0	0	0	0	0	0	0	0	0	0	0	0	0	0	0	0	0	0	0	0	0	0	0	0	0	0
AT1G08600	ATRX, CHR20, P-loop containing nucleoside triphosphate hydrolases superfamily protein	40	34	27	29	1	1	0	0	0	0	0	0	0	0	1	1	1	1	130	0	0	0	0	0	0	0	0
AT1G08610	Pentatricopeptide repeat (PPR) superfamily protein	7	5	2	1	1	1	0	0	0	0	0	0	0	0	1	1	1	1	15	0	0	0	0	0	0	0	0
AT1G08620	PKDM7D, Transcription factor jumonji (jmj) family protein / zinc finger (C5HC2 type) family protein	42	59	24	42	1	1	0	0	0	0	0	0	0	0	1	1	1	1	167	0	0	0	0	0	0	0	0
AT1G08630	THA1, threonine aldolase 1	5	2	0	0	1	1	0	0	0	0	0	0	0	0	1	1	0	0	7	0	0	0	0	0	0	0	0
AT1G08640	CJD1, Chloroplast J-like domain 1	15	12	6	10	1	1	0	0	0	0	0	0	0	0	1	1	1	1	43	0	0	0	0	0	0	0	0
AT1G08650	ATPPCK1, PPCK1, phosphoenolpyruvate carboxylase kinase 1	20	33	52	44	1	1	0	0	0	0	0	0	0	0	1	1	1	1	149	0	0	0	0	0	0	0	0
AT1G08660	MGP2, MALE GAMETOPHYTE DEFECTIVE 2	25	27	9	9	1	1	0	0	0	0	0	0	0	0	1	1	1	1	70	0	0	0	0	0	0	0	0
AT1G08670	ENTH/VHS family protein	3	7	10	4	1	1	0	0	0	0	0	0	0	0	1	1	1	1	24	0	0	0	0	0	0	0	0
AT1G08680	AGD14, ZIGA4, ARF GAP-like zinc finger-containing protein ZIGA4	12	16	6	5	1	1	0	0	0	0	0	0	0	0	1	1	1	1	39	0	0	0	0	0	0	0	0
AT1G08695	SCRL3, SCR-like 3	0	0	0	0	0	0	0	0	0	0	0	0	0	0	0	0	0	0	0	0	0	0	0	0	0	0	0
AT1G08700	PS1, Presenilin-1	18	37	16	24	1	1	0	0	0	0	0	0	0	0	1	1	1	1	95	0	0	0	0	0	0	0	0
AT1G08710	F-box family protein	7	10	4	11	1	1	0	0	0	0	0	0	0	0	1	1	1	1	32	0	0	0	0	0	0	0	0
AT1G08720	ATEDR1, EDR1, Protein kinase superfamily protein	13	24	9	9	1	1	0	0	0	0	0	0	0	0	1	1	1	1	55	0	0	0	0	0	0	0	0
AT1G08730	ATXIC, XIC, Myosin family protein with Dil domain	0	0	0	0	0	0	0	0	0	0	0	0	0	0	1	0	1	0	0	0	0	0	0	0	0	0	0
AT1G08735	transposable element gene	0	0	0	0	0	0	0	0	0	0	0	0	0	0	0	0	0	0	0	0	0	0	0	0	0	0	0
AT1G08740	transposable element gene	0	0	0	0	0	0	0	0	0	0	0	0	0	0	0	0	0	0	0	0	0	0	0	0	0	0	0
AT1G08750	Peptidase C13 family	7	2	4	2	1	1	0	0	0	0	0	0	0	0	1	1	1	1	15	0	0	0	0	0	0	0	0
AT1G08760	Plant protein of unknown function (DUF936)	26	26	26	18	1	1	0	0	0	0	0	0	0	0	0	0	0	0	96	0	0	0	0	0	0	0	0
AT1G08770	PRA1.E, prenylated RAB acceptor 1.E	26	27	11	11	1	1	0	0	0	0	0	0	0	0	1	1	1	1	75	0	0	0	0	0	0	0	0
AT1G08780	AIP3, PFD4, ABI3-interacting protein 3	18	16	20	12	1	1	0	0	0	0	0	0	0	0	1	1	1	1	66	0	0	0	0	0	0	0	0
AT1G08790	Protein of unknown function (DUF1685)	0	0	0	0	0	0	0	0	0	0	0	0	0	0	0	0	0	0	0	0	0	0	0	0	0	0	0
AT1G08800	Protein of unknown function, DUF593	39	43	28	29	1	1	0	0	0	0	0	0	0	0	1	1	1	1	139	0	0	0	0	0	0	0	0
AT1G08810	AtMYB60, MYB60, myb domain protein 60	0	1	1	0	1	1	0	0	0	0	0	0	0	0	1	1	0	0	2	0	0	0	0	0	0	0	0
AT1G08820	VAP27-2, vamp/synaptobrevin-associated protein 27-2	65	79	33	20	1	1	0	0	0	0	0	0	0	0	0	0	0	0	197	0	0	0	0	0	0	0	0
AT1G08830	CSD1, copper/zinc superoxide dismutase 1	254	349	137	197	1	1	0	0	0	0	0	0	0	0	1	1	1	1	937	0	0	0	0	0	0	0	0
AT1G08840	emb2411, DNA replication helicase, putative	1	2	3	2	1	1	0	0	0	0	0	0	0	0	1	1	0	0	8	0	0	0	0	0	0	0	0
AT1G08845	Ribosomal L18p/L5e family protein	4	3	1	3	1	1	0	0	0	0	0	0	0	0	0	0	0	0	11	0	0	0	0	0	0	0	0
AT1G08860	BON3, Calcium-dependent phospholipid-binding Copine family protein	0	0	0	0	0	0	0	0	0	0	0	0	0	0	1	0	0	0	0	0	0	0	0	0	0	0	0
AT1G08870	pre-tRNA	0	1	0	0	1	0	0	1	0	0	0	0	0	0	0	0	0	0	0	0	1	0	0	0	0	0	0
AT1G08880	G-H2AX, GAMMA-H2AX, H2AXA, HTA5, Histone superfamily protein	32	59	35	42	1	1	0	0	0	0	0	0	0	0	1	1	1	1	168	0	0	0	0	0	0	0	0
AT1G08890	Major facilitator superfamily protein	3	2	3	0	1	1	0	0	0	0	0	0	0	0	0	0	0	0	8	0	0	0	0	0	0	0	0
AT1G08900	Major facilitator superfamily protein	1	0	0	0	1	1	0	0	0	0	0	0	0	0	0	0	0	0	1	0	0	0	0	0	0	0	0
AT1G08910	EMB3001, zinc ion binding;zinc ion binding	2	2	1	5	1	1	0	0	0	0	0	0	0	0	0	0	0	0	10	0	0	0	0	0	0	0	0
AT1G08920	ESL1, ERD (early response to dehydration) six-like 1	11	10	3	5	1	1	0	0	0	0	0	0	0	0	1	1	1	1	29	0	0	0	0	0	0	0	0
AT1G08930	ERD6, Major facilitator superfamily protein	111	155	64	63	1	1	0	0	0	0	0	0	0	0	1	1	1	1	393	0	0	0	0	0	0	0	0
AT1G08940	Phosphoglycerate mutase family protein	38	57	42	33	1	1	0	0	0	0	0	0	0	0	1	1	1	1	170	0	0	0	0	0	0	0	0
AT1G08950	pre-tRNA	0	0	0	0	0	0	0	0	0	0	0	0	0	0	0	0	0	0	0	0	0	0	0	0	0	0	0
AT1G08960	ATCAX11, CAX11, cation exchanger 11	5	11	3	5	1	1	0	0	0	0	0	0	0	0	1	1	1	1	24	0	0	0	0	0	0	0	0
AT1G08970	HAP5C, NF-YC9, nuclear factor Y, subunit C9	47	67	27	22	1	1	0	0	0	0	0	0	0	0	1	1	1	1	163	0	0	0	0	0	0	0	0
AT1G08980	AMI1, ATAMI1, ATTOC64-I, TOC64-I, amidase 1	7	4	1	3	1	1	0	0	0	0	0	0	0	0	1	1	1	1	15	0	0	0	0	0	0	0	0
AT1G08985	AP2/B3-like transcriptional factor family protein	0	0	0	0	0	0	0	0	0	0	0	0	0	0	0	0	0	0	0	0	0	0	0	0	0	0	0
AT1G08990	PGSIP5, plant glycogenin-like starch initiation protein 5	32	34	31	28	1	1	0	0	0	0	0	0	0	0	1	1	1	1	125	0	0	0	0	0	0	0	0
AT1G09000	ANP1, MAPKKK1, NP1, NPK1-related protein kinase 1	7	6	4	2	1	1	0	0	0	0	0	0	0	0	1	1	0	0	19	0	0	0	0	0	0	0	0
AT1G09010	glycoside hydrolase family 2 protein	13	26	10	8	1	1	0	0	0	0	0	0	0	0	1	1	1	1	57	0	0	0	0	0	0	0	0
AT1G09020	ATSNF4, SNF4, homolog of yeast sucrose nonfermenting 4	24	30	10	13	1	1	0	0	0	0	0	0	0	0	1	1	1	1	77	0	0	0	0	0	0	0	0
AT1G09026	unknown protein; LOCATED IN: endomembrane system; Has 30201 Blast hits to 17322 proteins in 780 species: Archae - 12; Bacteria - 1396; Metazoa - 17338; Fungi - 3422; Plants - 5037; Viruses - 0; Other Eukaryotes - 2996 (source: NCBI BLink).	0	0	0	0	0	0	0	0	0	0	0	0	0	0	0	0	0	0	0	0	0	0	0	0	0	0	0
AT1G09030	NF-YB4, nuclear factor Y, subunit B4	0	0	0	0	0	0	0	0	0	0	0	0	0	0	1	0	1	0	0	0	0	0	0	0	0	0	0
AT1G09040	unknown protein; FUNCTIONS IN: molecular_function unknown; INVOLVED IN: biological_process unknown; LOCATED IN: membrane; EXPRESSED IN: leaf; BEST Arabidopsis thaliana protein match is: unknown protein (TAIR:AT1G09050.1); Has 614 Blast hits to 567 proteins in 104 species: Archae - 2; Bacteria - 12; Metazoa - 344; Fungi - 31; Plants - 81; Viruses - 0; Other Eukaryotes - 144 (source: NCBI BLink).	1	1	1	0	1	1	0	0	0	0	0	0	0	0	0	0	0	0	3	0	0	0	0	0	0	0	0
AT1G09050	unknown protein; BEST Arabidopsis thaliana protein match is: unknown protein (TAIR:AT1G09040.1); Has 552 Blast hits to 499 proteins in 115 species: Archae - 0; Bacteria - 86; Metazoa - 259; Fungi - 14; Plants - 77; Viruses - 0; Other Eukaryotes - 116 (source: NCBI BLink).	3	2	2	0	1	1	0	0	0	0	0	0	0	0	0	0	0	0	7	0	0	0	0	0	0	0	0
AT1G09060	Zinc finger, RING-type;Transcription factor jumonji/aspartyl beta-hydroxylase	34	22	12	21	1	1	0	0	0	0	0	0	0	0	1	1	1	1	89	0	0	0	0	0	0	0	0
AT1G09070	(AT)SRC2, SRC2, soybean gene regulated by cold-2	223	181	79	82	1	1	0	0	0	0	0	0	0	0	1	1	1	1	565	0	0	0	0	0	0	0	0
AT1G09080	BIP3, Heat shock protein 70 (Hsp 70) family protein	0	2	2	0	1	1	0	0	0	0	0	0	0	0	1	1	1	1	4	0	0	0	0	0	0	0	0
AT1G09090	ATRBOHB, ATRBOHB-BETA, RBOHB, respiratory burst oxidase homolog B	6	13	9	10	1	1	0	0	0	0	0	0	0	0	1	1	1	1	38	0	0	0	0	0	0	0	0
AT1G09100	RPT5B, 26S proteasome AAA-ATPase subunit RPT5B	23	13	13	20	1	1	0	0	0	0	0	0	0	0	1	1	1	1	69	0	0	0	0	0	0	0	0
AT1G09110	pre-tRNA	0	0	0	0	0	0	0	0	0	0	0	0	0	0	0	0	0	0	0	0	0	0	0	0	0	0	0
AT1G09130	ATP-dependent caseinolytic (Clp) protease/crotonase family protein	11	22	9	5	1	1	0	0	0	0	0	0	0	0	1	1	1	1	47	0	0	0	0	0	0	0	0
AT1G09140	ATSRP30, ATSRP30.1, ATSRP30.2, SERINE-ARGININE PROTEIN 30	45	43	26	26	1	1	0	0	0	0	0	0	0	0	1	1	1	1	140	0	0	0	0	0	0	0	0
AT1G09150	pseudouridine synthase and archaeosine transglycosylase (PUA) domain-containing protein	13	12	4	3	1	1	0	0	0	0	0	0	0	0	1	1	1	1	32	0	0	0	0	0	0	0	0
AT1G09155	AtPP2-B15, PP2-B15, phloem protein 2-B15	2	3	3	0	1	1	0	0	0	0	0	0	0	0	1	1	0	0	8	0	0	0	0	0	0	0	0
AT1G09157	Protein of unknown function (DUF679)	0	0	0	0	0	0	0	0	0	0	0	0	0	0	0	0	0	0	0	0	0	0	0	0	0	0	0
AT1G09160	Protein phosphatase 2C family protein	16	28	14	10	1	1	0	0	0	0	0	0	0	0	1	1	1	1	68	0	0	0	0	0	0	0	0
AT1G09170	P-loop nucleoside triphosphate hydrolases superfamily protein with CH (Calponin Homology) domain	5	4	1	1	1	1	0	0	0	0	0	0	0	0	1	1	1	1	11	0	0	0	0	0	0	0	0
AT1G09176	unknown protein; FUNCTIONS IN: molecular_function unknown; INVOLVED IN: biological_process unknown; LOCATED IN: endomembrane system; Has 30201 Blast hits to 17322 proteins in 780 species: Archae - 12; Bacteria - 1396; Metazoa - 17338; Fungi - 3422; Plants - 5037; Viruses - 0; Other Eukaryotes - 2996 (source: NCBI BLink).	0	1	0	0	1	1	0	0	0	0	0	0	0	0	0	0	0	0	1	0	0	0	0	0	0	0	0
AT1G09180	ATSAR1, ATSARA1A, SARA1A, secretion-associated RAS super family 1	0	0	1	0	1	1	0	0	0	0	0	0	0	0	1	1	0	0	1	0	0	0	0	0	0	0	0
AT1G09190	Tetratricopeptide repeat (TPR)-like superfamily protein	3	2	2	7	1	1	0	0	0	0	0	0	0	0	1	1	0	0	14	0	0	0	0	0	0	0	0
AT1G09195	FUNCTIONS IN: molecular_function unknown; INVOLVED IN: biological_process unknown; LOCATED IN: mitochondrion; CONTAINS InterPro DOMAIN/s: Metal-dependent phosphohydrolase, HD subdomain (InterPro:IPR006674), Ppx/GppA phosphatase (InterPro:IPR003695); Has 30201 Blast hits to 17322 proteins in 780 species: Archae - 12; Bacteria - 1396; Metazoa - 17338; Fungi - 3422; Plants - 5037; Viruses - 0; Other…	1	5	2	3	1	1	0	0	0	0	0	0	0	0	0	0	0	0	11	0	0	0	0	0	0	0	0
AT1G09200	Histone superfamily protein	16	20	13	7	1	1	0	0	0	0	0	0	0	0	1	1	1	1	56	0	0	0	0	0	0	0	0
AT1G09210	AtCRT1b, CRT1b, calreticulin 1b	48	90	51	21	1	1	0	0	0	0	0	0	0	0	1	1	1	1	210	0	0	0	0	0	0	0	0
AT1G09220	Pentatricopeptide repeat (PPR) superfamily protein	0	2	1	1	1	1	0	0	0	0	0	0	0	0	1	1	0	0	4	0	0	0	0	0	0	0	0
AT1G09230	RNA-binding (RRM/RBD/RNP motifs) family protein	5	4	1	6	1	1	0	0	0	0	0	0	0	0	1	1	1	1	16	0	0	0	0	0	0	0	0
AT1G09240	ATNAS3, NAS3, nicotianamine synthase 3	0	1	0	0	1	1	0	0	0	0	0	0	0	0	1	1	1	1	1	0	0	0	0	0	0	0	0
AT1G09245	Plant self-incompatibility protein S1 family	0	0	0	0	0	0	0	0	0	0	0	0	0	0	0	0	0	0	0	0	0	0	0	0	0	0	0
AT1G09250	basic helix-loop-helix (bHLH) DNA-binding superfamily protein	60	68	54	44	1	1	0	0	0	0	0	0	0	0	1	1	1	1	226	0	0	0	0	0	0	0	0
AT1G09260	Chaperone DnaJ-domain superfamily protein	0	0	0	0	0	0	0	0	0	0	0	0	0	0	0	0	0	0	0	0	0	0	0	0	0	0	0
AT1G09270	IMPA-4, importin alpha isoform 4	72	100	64	48	1	1	0	0	0	0	0	0	0	0	1	1	1	1	284	0	0	0	0	0	0	0	0
AT1G09280	CONTAINS InterPro DOMAIN/s: Rhodanese-like (InterPro:IPR001763), Serine hydrolase (InterPro:IPR005645); BEST Arabidopsis thaliana protein match is: Rhodanese/Cell cycle control phosphatase superfamily protein (TAIR:AT2G40760.1); Has 5925 Blast hits to 5912 proteins in 1592 species: Archae - 0; Bacteria - 2946; Metazoa - 156; Fungi - 408; Plants - 229; Viruses - 0; Other Eukaryotes - 2186 (source:…	15	11	9	11	1	1	0	0	0	0	0	0	0	0	1	1	1	1	46	0	0	0	0	0	0	0	0
AT1G09290	unknown protein; Has 73 Blast hits to 71 proteins in 26 species: Archae - 0; Bacteria - 0; Metazoa - 5; Fungi - 11; Plants - 54; Viruses - 0; Other Eukaryotes - 3 (source: NCBI BLink).	4	8	6	1	1	1	0	0	0	0	0	0	0	0	1	1	1	1	19	0	0	0	0	0	0	0	0
AT1G09300	Metallopeptidase M24 family protein	3	9	3	9	1	1	0	0	0	0	0	0	0	0	1	1	1	1	24	0	0	0	0	0	0	0	0
AT1G09310	Protein of unknown function, DUF538	13	16	15	5	1	1	0	0	0	0	0	0	0	0	1	1	1	1	49	0	0	0	0	0	0	0	0
AT1G09320	agenet domain-containing protein	5	11	8	3	1	1	0	0	0	0	0	0	0	0	1	1	1	1	27	0	0	0	0	0	0	0	0
AT1G09330	unknown protein; FUNCTIONS IN: molecular_function unknown; INVOLVED IN: biological_process unknown; LOCATED IN: integral to membrane; EXPRESSED IN: 24 plant structures; EXPRESSED DURING: 15 growth stages; CONTAINS InterPro DOMAIN/s: Protein of unknown function DUF846, eukaryotic (InterPro:IPR008564); Has 518 Blast hits to 518 proteins in 206 species: Archae - 0; Bacteria - 0; Metazoa - 193; Fungi…	32	27	9	16	1	1	0	0	0	0	0	0	0	0	1	1	1	1	84	0	0	0	0	0	0	0	0
AT1G09340	CRB, CSP41B, chloroplast RNA binding	3	2	2	1	1	1	0	0	0	0	0	0	0	0	1	1	0	0	8	0	0	0	0	0	0	0	0
AT1G09350	AtGolS3, GolS3, galactinol synthase 3	11	9	4	2	1	1	0	0	0	0	0	0	0	0	1	1	1	1	26	0	0	0	0	0	0	0	0
AT1G09360	Plant invertase/pectin methylesterase inhibitor superfamily protein	0	0	0	0	0	0	0	0	0	0	0	0	0	0	1	0	0	0	0	0	0	0	0	0	0	0	0
AT1G09370	Plant invertase/pectin methylesterase inhibitor superfamily protein	0	0	0	0	0	0	0	0	0	0	0	0	0	0	1	0	0	0	0	0	0	0	0	0	0	0	0
AT1G09380	nodulin MtN21 /EamA-like transporter family protein	1	0	1	0	1	1	0	0	0	0	0	0	0	0	1	1	1	1	2	0	0	0	0	0	0	0	0
AT1G09390	GDSL-like Lipase/Acylhydrolase superfamily protein	2	5	0	1	1	1	0	0	0	0	0	0	0	0	1	1	1	1	8	0	0	0	0	0	0	0	0
AT1G09400	FMN-linked oxidoreductases superfamily protein	0	0	0	0	0	0	0	0	0	0	0	0	0	0	1	0	0	0	0	0	0	0	0	0	0	0	0
AT1G09410	pentatricopeptide (PPR) repeat-containing protein	3	2	0	0	1	1	0	0	0	0	0	0	0	0	1	1	0	0	5	0	0	0	0	0	0	0	0
AT1G09415	NIMIN-3, NIM1-interacting 3	3	1	3	1	1	1	0	0	0	0	0	0	0	0	1	1	0	0	8	0	0	0	0	0	0	0	0
AT1G09420	G6PD4, glucose-6-phosphate dehydrogenase 4	0	2	1	0	1	1	0	0	0	0	0	0	0	0	1	1	0	0	3	0	0	0	0	0	0	0	0
AT1G09421	other RNA	0	0	0	0	0	0	0	0	0	0	0	0	0	0	0	0	0	0	0	0	0	0	0	0	0	0	0
AT1G09430	ACLA-3, ATP-citrate lyase A-3	49	75	41	40	1	1	0	0	0	0	0	0	0	0	1	1	1	1	205	0	0	0	0	0	0	0	0
AT1G09440	Protein kinase superfamily protein	5	5	1	1	1	1	0	0	0	0	0	0	0	0	1	1	1	1	12	0	0	0	0	0	0	0	0
AT1G09450	Protein kinase superfamily protein	1	1	0	0	1	1	0	0	0	0	0	0	0	0	1	1	0	0	2	0	0	0	0	0	0	0	0
AT1G09460	Carbohydrate-binding X8 domain superfamily protein	1	4	0	4	1	1	0	0	0	0	0	0	0	0	1	1	1	1	9	0	0	0	0	0	0	0	0
AT1G09470	unknown protein; FUNCTIONS IN: molecular_function unknown; EXPRESSED IN: cotyledon; BEST Arabidopsis thaliana protein match is: unknown protein (TAIR:AT5G26770.1); Has 55019 Blast hits to 30094 proteins in 2088 species: Archae - 730; Bacteria - 6553; Metazoa - 28961; Fungi - 4800; Plants - 2559; Viruses - 111; Other Eukaryotes - 11305 (source: NCBI BLink).	3	1	0	1	1	1	0	0	0	0	0	0	0	0	0	0	0	0	5	0	0	0	0	0	0	0	0
AT1G09480	NAD(P)-binding Rossmann-fold superfamily protein	1	4	0	2	1	1	0	0	0	0	0	0	0	0	0	0	0	0	7	0	0	0	0	0	0	0	0
AT1G09483	unknown protein; BEST Arabidopsis thaliana protein match is: unknown protein (TAIR:AT1G09470.1); Has 48 Blast hits to 48 proteins in 9 species: Archae - 0; Bacteria - 0; Metazoa - 0; Fungi - 0; Plants - 48; Viruses - 0; Other Eukaryotes - 0 (source: NCBI BLink).	0	0	0	0	0	0	0	0	0	0	0	0	0	0	0	0	0	0	0	0	0	0	0	0	0	0	0
AT1G09486	pseudogene, 60S ribosomal protein L21 (RPL21B), temporary automated functional assignment; blastp match of 67% identity and 2.0e-52 P-value to GP|3885884|gb|AAC78102.1||AF093630 60S ribosomal protein L21 {Oryza sativa}	1	4	1	1	1	0	0	0	0	0	0	1	0	0	0	0	0	0	0	0	0	0	0	0	7	0	0
AT1G09490	NAD(P)-binding Rossmann-fold superfamily protein	13	14	5	1	1	1	0	0	0	0	0	0	0	0	0	0	0	0	33	0	0	0	0	0	0	0	0
AT1G09500	NAD(P)-binding Rossmann-fold superfamily protein	0	0	0	0	0	0	0	0	0	0	0	0	0	0	1	0	0	0	0	0	0	0	0	0	0	0	0
AT1G09510	NAD(P)-binding Rossmann-fold superfamily protein	0	0	0	0	0	0	0	0	0	0	0	0	0	0	1	0	1	0	0	0	0	0	0	0	0	0	0
AT1G09520	LOCATED IN: chloroplast; EXPRESSED IN: 21 plant structures; EXPRESSED DURING: 12 growth stages; CONTAINS InterPro DOMAIN/s: Zinc finger, PHD-type, conserved site (InterPro:IPR019786); BEST Arabidopsis thaliana protein match is: PHD finger family protein (TAIR:AT3G17460.1); Has 56 Blast hits to 56 proteins in 17 species: Archae - 0; Bacteria - 2; Metazoa - 0; Fungi - 4; Plants - 46; Viruses - 0; O…	10	13	8	9	1	1	0	0	0	0	0	0	0	0	1	1	1	1	40	0	0	0	0	0	0	0	0
AT1G09530	PAP3, PIF3, POC1, phytochrome interacting factor 3	1	0	0	1	1	1	0	0	0	0	0	0	0	0	1	1	0	0	2	0	0	0	0	0	0	0	0
AT1G09540	ATMYB61, MYB61, myb domain protein 61	3	4	1	0	1	1	0	0	0	0	0	0	0	0	0	0	0	0	8	0	0	0	0	0	0	0	0
AT1G09550	Pectinacetylesterase family protein	0	0	0	0	0	0	0	0	0	0	0	0	0	0	1	0	0	0	0	0	0	0	0	0	0	0	0
AT1G09560	GLP5, germin-like protein 5	10	14	4	5	1	1	0	0	0	0	0	0	0	0	1	1	1	1	33	0	0	0	0	0	0	0	0
AT1G09570	FHY2, FRE1, HY8, PHYA, phytochrome A	161	180	82	51	1	1	0	0	0	0	0	0	0	0	1	1	1	1	474	0	0	0	0	0	0	0	0
AT1G09575	Protein of unknown function (DUF607)	8	5	1	2	1	1	0	0	0	0	0	0	0	0	1	1	0	0	16	0	0	0	0	0	0	0	0
AT1G09580	emp24/gp25L/p24 family/GOLD family protein	1	6	2	5	1	1	0	0	0	0	0	0	0	0	0	0	0	0	14	0	0	0	0	0	0	0	0
AT1G09590	Translation protein SH3-like family protein	197	220	164	126	1	1	0	0	0	0	0	0	0	0	0	0	0	0	707	0	0	0	0	0	0	0	0
AT1G09600	Protein kinase superfamily protein	0	1	0	1	1	1	0	0	0	0	0	0	0	0	1	1	1	1	2	0	0	0	0	0	0	0	0
AT1G09610	Protein of unknown function (DUF579)	2	0	1	1	1	1	0	0	0	0	0	0	0	0	1	1	0	0	4	0	0	0	0	0	0	0	0
AT1G09620	ATP binding;leucine-tRNA ligases;aminoacyl-tRNA ligases;nucleotide binding;ATP binding;aminoacyl-tRNA ligases	87	141	59	67	1	1	0	0	0	0	0	0	0	0	1	1	1	1	354	0	0	0	0	0	0	0	0
AT1G09625	unknown protein; LOCATED IN: endomembrane system; Has 4 Blast hits to 4 proteins in 2 species: Archae - 0; Bacteria - 0; Metazoa - 0; Fungi - 0; Plants - 4; Viruses - 0; Other Eukaryotes - 0 (source: NCBI BLink).	0	0	0	0	0	0	0	0	0	0	0	0	0	0	0	0	0	0	0	0	0	0	0	0	0	0	0
AT1G09630	ATRAB-A2A, ATRAB11C, ATRABA2A, RAB-A2A, RAB11c, RAB GTPase 11C	17	16	7	5	1	1	0	0	0	0	0	0	0	0	1	1	1	1	45	0	0	0	0	0	0	0	0
AT1G09640	Translation elongation factor EF1B, gamma chain	313	402	251	232	1	1	0	0	0	0	0	0	0	0	0	0	0	0	1198	0	0	0	0	0	0	0	0
AT1G09645	unknown protein; BEST Arabidopsis thaliana protein match is: unknown protein (TAIR:AT1G57765.1); Has 35333 Blast hits to 34131 proteins in 2444 species: Archae - 798; Bacteria - 22429; Metazoa - 974; Fungi - 991; Plants - 531; Viruses - 0; Other Eukaryotes - 9610 (source: NCBI BLink).	18	21	19	13	1	1	0	0	0	0	0	0	0	0	0	0	0	0	71	0	0	0	0	0	0	0	0
AT1G09650	F-box and associated interaction domains-containing protein	0	0	0	0	0	0	0	0	0	0	0	0	0	0	0	0	0	0	0	0	0	0	0	0	0	0	0
AT1G09660	RNA-binding KH domain-containing protein	17	36	18	17	1	1	0	0	0	0	0	0	0	0	1	1	1	1	88	0	0	0	0	0	0	0	0
AT1G09665	Toll-Interleukin-Resistance (TIR) domain family protein	0	0	0	0	0	0	0	0	0	0	0	0	0	0	0	0	0	0	0	0	0	0	0	0	0	0	0
AT1G09680	Pentatricopeptide repeat (PPR) superfamily protein	2	1	2	1	1	1	0	0	0	0	0	0	0	0	1	1	1	1	6	0	0	0	0	0	0	0	0
AT1G09690	Translation protein SH3-like family protein	320	394	280	196	1	1	0	0	0	0	0	0	0	0	0	0	0	0	1190	0	0	0	0	0	0	0	0
AT1G09700	DRB1, HYL1, dsRNA-binding domain-like superfamily protein	9	7	2	4	1	1	0	0	0	0	0	0	0	0	1	1	1	1	22	0	0	0	0	0	0	0	0
AT1G09710	Homeodomain-like superfamily protein	2	2	1	1	1	1	0	0	0	0	0	0	0	0	0	0	0	0	6	0	0	0	0	0	0	0	0
AT1G09720	Kinase interacting (KIP1-like) family protein	0	0	0	0	0	0	0	0	0	0	0	0	0	0	1	0	0	0	0	0	0	0	0	0	0	0	0
AT1G09730	Cysteine proteinases superfamily protein	50	30	37	18	1	1	0	0	0	0	0	0	0	0	1	1	1	1	135	0	0	0	0	0	0	0	0
AT1G09740	Adenine nucleotide alpha hydrolases-like superfamily protein	28	39	45	37	1	1	0	0	0	0	0	0	0	0	1	1	1	1	149	0	0	0	0	0	0	0	0
AT1G09750	Eukaryotic aspartyl protease family protein	0	1	3	1	1	1	0	0	0	0	0	0	0	0	1	1	1	1	5	0	0	0	0	0	0	0	0
AT1G09760	U2A', U2 small nuclear ribonucleoprotein A	16	19	2	9	1	1	0	0	0	0	0	0	0	0	1	1	1	1	46	0	0	0	0	0	0	0	0
AT1G09770	ATCDC5, ATMYBCDC5, CDC5, cell division cycle 5	107	150	85	67	1	1	0	0	0	0	0	0	0	0	1	1	1	1	409	0	0	0	0	0	0	0	0
AT1G09780	Phosphoglycerate mutase, 2,3-bisphosphoglycerate-independent	244	358	337	352	1	1	0	0	0	0	0	0	0	0	1	1	1	1	1291	0	0	0	0	0	0	0	0
AT1G09790	COBL6, COBRA-like protein 6 precursor	0	0	0	0	0	0	0	0	0	0	0	0	0	0	1	0	0	0	0	0	0	0	0	0	0	0	0
AT1G09794	Cox19 family protein (CHCH motif)	1	5	5	1	1	1	0	0	0	0	0	0	0	0	0	0	0	0	12	0	0	0	0	0	0	0	0
AT1G09795	ATATP-PRT2, ATP-PRT2, HISN1B, ATP phosphoribosyl transferase 2	3	5	2	4	1	1	0	0	0	0	0	0	0	0	1	1	1	1	14	0	0	0	0	0	0	0	0
AT1G09800	Pseudouridine synthase family protein	2	1	2	2	1	1	0	0	0	0	0	0	0	0	1	1	1	1	7	0	0	0	0	0	0	0	0
AT1G09810	ECT11, evolutionarily conserved C-terminal region 11	3	6	6	0	1	1	0	0	0	0	0	0	0	0	1	1	1	1	15	0	0	0	0	0	0	0	0
AT1G09812	unknown protein; BEST Arabidopsis thaliana protein match is: unknown protein (TAIR:AT1G58007.2); Has 93 Blast hits to 93 proteins in 13 species: Archae - 0; Bacteria - 0; Metazoa - 0; Fungi - 0; Plants - 93; Viruses - 0; Other Eukaryotes - 0 (source: NCBI BLink).	3	3	0	0	1	1	0	0	0	0	0	0	0	0	0	0	0	0	6	0	0	0	0	0	0	0	0
AT1G09815	POLD4, polymerase delta 4	21	35	18	12	1	1	0	0	0	0	0	0	0	0	1	1	1	1	86	0	0	0	0	0	0	0	0
AT1G09820	Pentatricopeptide repeat (PPR-like) superfamily protein	8	7	2	4	1	1	0	0	0	0	0	0	0	0	1	1	1	1	21	0	0	0	0	0	0	0	0
AT1G09830	Glycinamide ribonucleotide (GAR) synthetase	25	36	25	19	1	1	0	0	0	0	0	0	0	0	1	1	1	1	105	0	0	0	0	0	0	0	0
AT1G09840	ATSK41, SK41, shaggy-like protein kinase 41	13	32	24	20	1	1	0	0	0	0	0	0	0	0	1	1	1	1	89	0	0	0	0	0	0	0	0
AT1G09850	XBCP3, xylem bark cysteine peptidase 3	7	12	6	6	1	1	0	0	0	0	0	0	0	0	1	1	1	1	31	0	0	0	0	0	0	0	0
AT1G09860	ATPUP16, PUP16, purine permease 16	0	0	0	0	0	0	0	0	0	0	0	0	0	0	0	0	0	0	0	0	0	0	0	0	0	0	0
AT1G09870	histidine acid phosphatase family protein	9	22	7	8	1	1	0	0	0	0	0	0	0	0	1	1	1	1	46	0	0	0	0	0	0	0	0
AT1G09880	Rhamnogalacturonate lyase family protein	0	0	0	1	1	1	0	0	0	0	0	0	0	0	0	0	0	0	1	0	0	0	0	0	0	0	0
AT1G09890	Rhamnogalacturonate lyase family protein	0	0	0	0	0	0	0	0	0	0	0	0	0	0	1	0	0	0	0	0	0	0	0	0	0	0	0
AT1G09900	Pentatricopeptide repeat (PPR-like) superfamily protein	6	9	9	6	1	1	0	0	0	0	0	0	0	0	1	1	1	1	30	0	0	0	0	0	0	0	0
AT1G09910	Rhamnogalacturonate lyase family protein	4	8	4	2	1	1	0	0	0	0	0	0	0	0	1	1	1	1	18	0	0	0	0	0	0	0	0
AT1G09920	TRAF-type zinc finger-related	24	23	16	14	1	1	0	0	0	0	0	0	0	0	1	1	1	1	77	0	0	0	0	0	0	0	0
AT1G09930	ATOPT2, OPT2, oligopeptide transporter 2	0	0	0	0	0	0	0	0	0	0	0	0	0	0	1	0	0	0	0	0	0	0	0	0	0	0	0
AT1G09932	Phosphoglycerate mutase family protein	1	1	3	3	1	1	0	0	0	0	0	0	0	0	0	0	0	0	8	0	0	0	0	0	0	0	0
AT1G09935	Phosphoglycerate mutase family protein	0	0	0	0	0	0	0	0	0	0	0	0	0	0	0	0	0	0	0	0	0	0	0	0	0	0	0
AT1G09940	HEMA2, Glutamyl-tRNA reductase family protein	24	40	18	13	1	1	0	0	0	0	0	0	0	0	1	1	1	1	95	0	0	0	0	0	0	0	0
AT1G09950	RAS1, RESPONSE TO ABA AND SALT 1	4	4	2	1	1	1	0	0	0	0	0	0	0	0	1	1	0	0	11	0	0	0	0	0	0	0	0
AT1G09960	ATSUC4, ATSUT4, SUC4, SUT4, sucrose transporter 4	11	14	7	1	1	1	0	0	0	0	0	0	0	0	1	1	1	1	33	0	0	0	0	0	0	0	0
AT1G09970	LRR XI-23, RLK7, Leucine-rich receptor-like protein kinase family protein	556	748	447	443	1	1	0	0	0	0	0	0	0	0	1	1	1	1	2194	0	0	0	0	0	0	0	0
AT1G09980	Putative serine esterase family protein	27	20	15	10	1	1	0	0	0	0	0	0	0	0	1	1	0	0	72	0	0	0	0	0	0	0	0
AT1G09995	DNA repair DEAD helicase RAD3/XP-D subfamily protein	2	0	3	1	1	1	0	0	0	0	0	0	0	0	0	0	0	0	6	0	0	0	0	0	0	0	0
AT1G10000	Ribonuclease H-like superfamily protein	0	0	0	0	0	0	0	0	0	0	0	0	0	0	1	0	1	0	0	0	0	0	0	0	0	0	0
AT1G10010	AAP8, ATAAP8, amino acid permease 8	0	0	0	0	0	0	0	0	0	0	0	0	0	0	1	0	0	0	0	0	0	0	0	0	0	0	0
AT1G10020	Protein of unknown function (DUF1005)	53	36	21	19	1	1	0	0	0	0	0	0	0	0	1	1	1	1	129	0	0	0	0	0	0	0	0
AT1G10030	ERG28, homolog of yeast ergosterol28	10	8	5	9	1	1	0	0	0	0	0	0	0	0	1	1	1	1	32	0	0	0	0	0	0	0	0
AT1G10040	alpha/beta-Hydrolases superfamily protein	14	7	6	1	1	1	0	0	0	0	0	0	0	0	0	0	0	0	28	0	0	0	0	0	0	0	0
AT1G10050	glycosyl hydrolase family 10 protein / carbohydrate-binding domain-containing protein	31	23	23	19	1	1	0	0	0	0	0	0	0	0	1	1	1	1	96	0	0	0	0	0	0	0	0
AT1G10060	ATBCAT-1, BCAT-1, branched-chain amino acid transaminase 1	0	0	0	0	0	0	0	0	0	0	0	0	0	0	1	0	0	0	0	0	0	0	0	0	0	0	0
AT1G10070	ATBCAT-2, BCAT-2, branched-chain amino acid transaminase 2	1	0	0	0	1	1	0	0	0	0	0	0	0	0	1	1	0	0	1	0	0	0	0	0	0	0	0
AT1G10090	Early-responsive to dehydration stress protein (ERD4)	24	18	3	2	1	1	0	0	0	0	0	0	0	0	1	1	1	1	47	0	0	0	0	0	0	0	0
AT1G10095	Protein prenylyltransferase superfamily protein	2	7	2	2	1	1	0	0	0	0	0	0	0	0	0	0	0	0	13	0	0	0	0	0	0	0	0
AT1G10100	unknown protein; Has 9 Blast hits to 9 proteins in 2 species: Archae - 0; Bacteria - 0; Metazoa - 0; Fungi - 0; Plants - 9; Viruses - 0; Other Eukaryotes - 0 (source: NCBI BLink).	0	0	0	0	0	0	0	0	0	0	0	0	0	0	0	0	0	0	0	0	0	0	0	0	0	0	0
AT1G10110	F-box family protein	1	2	1	2	1	1	0	0	0	0	0	0	0	0	1	1	0	0	6	0	0	0	0	0	0	0	0
AT1G10120	basic helix-loop-helix (bHLH) DNA-binding superfamily protein	15	26	7	4	1	1	0	0	0	0	0	0	0	0	1	1	1	1	52	0	0	0	0	0	0	0	0
AT1G10130	ATECA3, ECA3, endoplasmic reticulum-type calcium-transporting ATPase 3	18	28	12	8	1	1	0	0	0	0	0	0	0	0	1	1	1	1	66	0	0	0	0	0	0	0	0
AT1G10140	Uncharacterised conserved protein UCP031279	62	62	26	39	1	1	0	0	0	0	0	0	0	0	1	1	1	1	189	0	0	0	0	0	0	0	0
AT1G10150	Carbohydrate-binding protein	17	19	11	3	1	1	0	0	0	0	0	0	0	0	1	1	1	1	50	0	0	0	0	0	0	0	0
AT1G10155	ATPP2-A10, PP2-A10, phloem protein 2-A10	1	0	0	0	1	1	0	0	0	0	0	0	0	0	0	0	0	0	1	0	0	0	0	0	0	0	0
AT1G10160	transposable element gene	2	2	2	3	1	0	0	0	0	0	0	0	0	1	1	0	0	0	0	0	0	0	0	0	0	0	9
AT1G10170	ATNFXL1, NFXL1, NF-X-like 1	92	147	79	77	1	1	0	0	0	0	0	0	0	0	1	1	1	1	395	0	0	0	0	0	0	0	0
AT1G10180	BEST Arabidopsis thaliana protein match is: exocyst complex component 84B (TAIR:AT5G49830.1); Has 132 Blast hits to 132 proteins in 25 species: Archae - 0; Bacteria - 0; Metazoa - 7; Fungi - 0; Plants - 117; Viruses - 0; Other Eukaryotes - 8 (source: NCBI BLink).	19	25	14	8	1	1	0	0	0	0	0	0	0	0	1	1	1	1	66	0	0	0	0	0	0	0	0
AT1G10190	Protein of Unknown Function (DUF239)	0	0	0	0	0	0	0	0	0	0	0	0	0	0	0	0	0	0	0	0	0	0	0	0	0	0	0
AT1G10200	WLIM1, GATA type zinc finger transcription factor family protein	36	56	23	23	1	1	0	0	0	0	0	0	0	0	1	1	1	1	138	0	0	0	0	0	0	0	0
AT1G10210	ATMPK1, MPK1, mitogen-activated protein kinase 1	6	10	2	2	1	1	0	0	0	0	0	0	0	0	1	1	0	0	20	0	0	0	0	0	0	0	0
AT1G10220	BEST Arabidopsis thaliana protein match is: ZCF37 (TAIR:AT1G59590.1); Has 43 Blast hits to 43 proteins in 15 species: Archae - 0; Bacteria - 2; Metazoa - 7; Fungi - 0; Plants - 27; Viruses - 0; Other Eukaryotes - 7 (source: NCBI BLink).	1	2	0	0	1	1	0	0	0	0	0	0	0	0	0	0	0	0	3	0	0	0	0	0	0	0	0
AT1G10230	ASK18, SK18, SKP1-like 18	12	17	7	7	1	1	0	0	0	0	0	0	0	0	1	1	1	1	43	0	0	0	0	0	0	0	0
AT1G10240	FRS11, FAR1-related sequence 11	5	5	6	0	1	1	0	0	0	0	0	0	0	0	1	1	1	1	16	0	0	0	0	0	0	0	0
AT1G10250	BEST Arabidopsis thaliana protein match is: SIN3-like 6 (TAIR:AT1G10450.1); Has 310 Blast hits to 310 proteins in 86 species: Archae - 0; Bacteria - 0; Metazoa - 174; Fungi - 23; Plants - 97; Viruses - 0; Other Eukaryotes - 16 (source: NCBI BLink).	0	0	0	0	0	0	0	0	0	0	0	0	0	0	0	0	0	0	0	0	0	0	0	0	0	0	0
AT1G10260	transposable element gene	0	0	0	0	0	0	0	0	0	0	0	0	0	0	0	0	0	0	0	0	0	0	0	0	0	0	0
AT1G10270	GRP23, glutamine-rich protein 23	12	28	8	10	1	1	0	0	0	0	0	0	0	0	1	1	1	1	58	0	0	0	0	0	0	0	0
AT1G10280	Core-2/I-branching beta-1,6-N-acetylglucosaminyltransferase family protein	2	5	4	0	1	1	0	0	0	0	0	0	0	0	0	0	0	0	11	0	0	0	0	0	0	0	0
AT1G10290	ADL6, DRP2A, dynamin-like protein 6	59	96	28	42	1	1	0	0	0	0	0	0	0	0	1	1	1	1	225	0	0	0	0	0	0	0	0
AT1G10300	Nucleolar GTP-binding protein	4	7	4	0	1	1	0	0	0	0	0	0	0	0	1	1	0	0	15	0	0	0	0	0	0	0	0
AT1G10310	NAD(P)-binding Rossmann-fold superfamily protein	6	5	6	4	1	1	0	0	0	0	0	0	0	0	1	1	1	1	21	0	0	0	0	0	0	0	0
AT1G10320	Zinc finger C-x8-C-x5-C-x3-H type family protein	9	8	16	10	1	1	0	0	0	0	0	0	0	0	1	1	1	1	43	0	0	0	0	0	0	0	0
AT1G10330	Tetratricopeptide repeat (TPR)-like superfamily protein	2	2	1	3	1	1	0	0	0	0	0	0	0	0	1	1	0	0	8	0	0	0	0	0	0	0	0
AT1G10340	Ankyrin repeat family protein	11	10	9	3	1	1	0	0	0	0	0	0	0	0	1	1	1	1	33	0	0	0	0	0	0	0	0
AT1G10350	DNAJ heat shock family protein	16	20	10	8	1	1	0	0	0	0	0	0	0	0	1	1	1	1	54	0	0	0	0	0	0	0	0
AT1G10360	ATGSTU18, GST29, GSTU18, glutathione S-transferase TAU 18	1	8	2	0	1	1	0	0	0	0	0	0	0	0	1	1	1	1	11	0	0	0	0	0	0	0	0
AT1G10370	ATGSTU17, ERD9, GST30, GST30B, Glutathione S-transferase family protein	57	58	29	28	1	1	0	0	0	0	0	0	0	0	1	1	1	1	172	0	0	0	0	0	0	0	0
AT1G10380	Putative membrane lipoprotein	2	11	5	5	1	1	0	0	0	0	0	0	0	0	1	1	1	1	23	0	0	0	0	0	0	0	0
AT1G10385	Vps51/Vps67 family (components of vesicular transport) protein	3	1	3	0	1	1	0	0	0	0	0	0	0	0	0	0	0	0	7	0	0	0	0	0	0	0	0
AT1G10390	Nucleoporin autopeptidase	54	79	40	52	1	1	0	0	0	0	0	0	0	0	1	1	1	1	225	0	0	0	0	0	0	0	0
AT1G10400	UDP-Glycosyltransferase superfamily protein	23	19	18	17	1	1	0	0	0	0	0	0	0	0	1	1	1	1	77	0	0	0	0	0	0	0	0
AT1G10410	Protein of unknown function (DUF1336)	34	40	25	11	1	1	0	0	0	0	0	0	0	0	1	1	1	1	110	0	0	0	0	0	0	0	0
AT1G10417	Encodes protein with unknown function whose expression is repressed by inoculation with Agrobacterium tumerifaciens.	0	0	1	0	1	1	0	0	0	0	0	0	0	0	1	1	0	0	1	0	0	0	0	0	0	0	0
AT1G10419	Pseudogene of AT1G10419	0	0	0	0	0	0	0	0	0	0	0	0	0	0	0	0	0	0	0	0	0	0	0	0	0	0	0
AT1G10430	PP2A-2, protein phosphatase 2A-2	20	34	21	17	1	1	0	0	0	0	0	0	0	0	1	1	1	1	92	0	0	0	0	0	0	0	0
AT1G10440	pre-tRNA	0	0	0	0	0	0	0	0	0	0	0	0	0	0	0	0	0	0	0	0	0	0	0	0	0	0	0
AT1G10450	SNL6, SIN3-like 6	20	19	15	11	1	1	0	0	0	0	0	0	0	0	0	0	0	0	65	0	0	0	0	0	0	0	0
AT1G10455	unknown protein; BEST Arabidopsis thaliana protein match is: unknown protein (TAIR:AT1G51970.1); Has 75 Blast hits to 73 proteins in 5 species: Archae - 0; Bacteria - 0; Metazoa - 0; Fungi - 0; Plants - 75; Viruses - 0; Other Eukaryotes - 0 (source: NCBI BLink).	0	0	0	0	0	0	0	0	0	0	0	0	0	0	0	0	0	0	0	0	0	0	0	0	0	0	0
AT1G10460	GLP7, germin-like protein 7	1	1	0	0	1	1	0	0	0	0	0	0	0	0	1	1	1	1	2	0	0	0	0	0	0	0	0
AT1G10470	ARR4, ATRR1, IBC7, MEE7, response regulator 4	69	59	68	57	1	1	0	0	0	0	0	0	0	0	1	1	1	1	253	0	0	0	0	0	0	0	0
AT1G10480	ZFP5, zinc finger protein 5	23	16	26	13	1	1	0	0	0	0	0	0	0	0	1	1	1	1	78	0	0	0	0	0	0	0	0
AT1G10490	Domain of unknown function (DUF1726) ;Putative ATPase (DUF699)	9	14	15	6	1	1	0	0	0	0	0	0	0	0	1	1	1	1	44	0	0	0	0	0	0	0	0
AT1G10500	ATCPISCA, CPISCA, chloroplast-localized ISCA-like protein	11	18	16	11	1	1	0	0	0	0	0	0	0	0	1	1	1	1	56	0	0	0	0	0	0	0	0
AT1G10510	emb2004, RNI-like superfamily protein	9	9	5	8	1	1	0	0	0	0	0	0	0	0	1	1	1	1	31	0	0	0	0	0	0	0	0
AT1G10520	DNA polymerase lambda (POLL)	0	1	1	0	1	1	0	0	0	0	0	0	0	0	1	1	0	0	2	0	0	0	0	0	0	0	0
AT1G10522	unknown protein; FUNCTIONS IN: molecular_function unknown; INVOLVED IN: biological_process unknown; LOCATED IN: chloroplast; EXPRESSED IN: 23 plant structures; EXPRESSED DURING: 13 growth stages; Has 24 Blast hits to 24 proteins in 8 species: Archae - 0; Bacteria - 0; Metazoa - 0; Fungi - 0; Plants - 24; Viruses - 0; Other Eukaryotes - 0 (source: NCBI BLink).	65	128	93	68	1	1	0	0	0	0	0	0	0	0	1	1	1	1	354	0	0	0	0	0	0	0	0
AT1G10530	unknown protein; FUNCTIONS IN: molecular_function unknown; INVOLVED IN: N-terminal protein myristoylation; BEST Arabidopsis thaliana protein match is: unknown protein (TAIR:AT1G60010.1); Has 143 Blast hits to 143 proteins in 14 species: Archae - 0; Bacteria - 0; Metazoa - 0; Fungi - 0; Plants - 143; Viruses - 0; Other Eukaryotes - 0 (source: NCBI BLink).	2	3	3	4	1	1	0	0	0	0	0	0	0	0	1	1	0	0	12	0	0	0	0	0	0	0	0
AT1G10538	pseudogene of CPL4 (phosphoprotein phosphatase)	0	0	0	0	0	0	0	0	0	0	0	0	0	0	0	0	0	0	0	0	0	0	0	0	0	0	0
AT1G10540	ATNAT8, NAT8, nucleobase-ascorbate transporter 8	0	0	0	0	0	0	0	0	0	0	0	0	0	0	1	0	0	0	0	0	0	0	0	0	0	0	0
AT1G10550	XET, XTH33, xyloglucan:xyloglucosyl transferase 33	2	2	2	0	1	1	0	0	0	0	0	0	0	0	1	1	1	1	6	0	0	0	0	0	0	0	0
AT1G10560	ATPUB18, PUB18, plant U-box 18	6	2	2	1	1	1	0	0	0	0	0	0	0	0	1	1	1	1	11	0	0	0	0	0	0	0	0
AT1G10570	OTS2, ULP1C, Cysteine proteinases superfamily protein	6	10	7	2	1	1	0	0	0	0	0	0	0	0	1	1	1	1	25	0	0	0	0	0	0	0	0
AT1G10580	Transducin/WD40 repeat-like superfamily protein	54	67	32	41	1	1	0	0	0	0	0	0	0	0	0	0	0	0	194	0	0	0	0	0	0	0	0
AT1G10585	basic helix-loop-helix (bHLH) DNA-binding superfamily protein	0	2	0	0	1	1	0	0	0	0	0	0	0	0	1	1	1	1	2	0	0	0	0	0	0	0	0
AT1G10586	basic helix-loop-helix (bHLH) DNA-binding superfamily protein	0	0	0	0	0	0	0	0	0	0	0	0	0	0	0	0	0	0	0	0	0	0	0	0	0	0	0
AT1G10588	Gibberellin-regulated family protein	0	0	0	0	0	0	0	0	0	0	0	0	0	0	0	0	0	0	0	0	0	0	0	0	0	0	0
AT1G10590	Nucleic acid-binding, OB-fold-like protein	146	202	115	88	1	1	0	0	0	0	0	0	0	0	1	1	1	1	551	0	0	0	0	0	0	0	0
AT1G10600	AMSH2, associated molecule with the SH3 domain of STAM 2	3	3	1	3	1	1	0	0	0	0	0	0	0	0	0	0	0	0	10	0	0	0	0	0	0	0	0
AT1G10610	basic helix-loop-helix (bHLH) DNA-binding superfamily protein	3	3	0	2	1	1	0	0	0	0	0	0	0	0	1	1	1	1	8	0	0	0	0	0	0	0	0
AT1G10620	Protein kinase superfamily protein	0	1	0	0	1	1	0	0	0	0	0	0	0	0	1	1	0	0	1	0	0	0	0	0	0	0	0
AT1G10630	ARFA1F, ATARFA1F, ADP-ribosylation factor A1F	40	77	22	23	1	1	0	0	0	0	0	0	0	0	1	1	1	1	162	0	0	0	0	0	0	0	0
AT1G10640	Pectin lyase-like superfamily protein	1	2	0	0	1	1	0	0	0	0	0	0	0	0	1	1	0	0	3	0	0	0	0	0	0	0	0
AT1G10650	SBP (S-ribonuclease binding protein) family protein	13	18	8	8	1	1	0	0	0	0	0	0	0	0	1	1	1	1	47	0	0	0	0	0	0	0	0
AT1G10652	unknown protein; LOCATED IN: mitochondrion; Has 30201 Blast hits to 17322 proteins in 780 species: Archae - 12; Bacteria - 1396; Metazoa - 17338; Fungi - 3422; Plants - 5037; Viruses - 0; Other Eukaryotes - 2996 (source: NCBI BLink).	0	0	0	0	0	0	0	0	0	0	0	0	0	0	0	0	0	0	0	0	0	0	0	0	0	0	0
AT1G10657	Plant protein 1589 of unknown function	0	0	0	0	0	0	0	0	0	0	0	0	0	0	0	0	0	0	0	0	0	0	0	0	0	0	0
AT1G10660	unknown protein; LOCATED IN: endomembrane system; EXPRESSED IN: 24 plant structures; EXPRESSED DURING: 15 growth stages; BEST Arabidopsis thaliana protein match is: unknown protein (TAIR:AT5G62960.1); Has 155 Blast hits to 154 proteins in 22 species: Archae - 0; Bacteria - 0; Metazoa - 10; Fungi - 4; Plants - 139; Viruses - 0; Other Eukaryotes - 2 (source: NCBI BLink).	3	8	2	0	1	1	0	0	0	0	0	0	0	0	1	1	1	1	13	0	0	0	0	0	0	0	0
AT1G10670	ACLA-1, ATP-citrate lyase A-1	98	110	74	41	1	1	0	0	0	0	0	0	0	0	1	1	1	1	323	0	0	0	0	0	0	0	0
AT1G10680	PGP10, P-glycoprotein 10	0	0	1	0	1	1	0	0	0	0	0	0	0	0	1	1	0	0	1	0	0	0	0	0	0	0	0
AT1G10682	other RNA	21	26	14	12	1	0	0	0	0	0	0	0	1	0	0	0	0	0	0	0	0	0	0	0	0	73	0
AT1G10690	unknown protein; BEST Arabidopsis thaliana protein match is: unknown protein (TAIR:AT1G60783.1); Has 59 Blast hits to 59 proteins in 9 species: Archae - 0; Bacteria - 0; Metazoa - 0; Fungi - 0; Plants - 59; Viruses - 0; Other Eukaryotes - 0 (source: NCBI BLink).	3	2	1	0	1	1	0	0	0	0	0	0	0	0	1	1	1	1	6	0	0	0	0	0	0	0	0
AT1G10700	PRS3, phosphoribosyl pyrophosphate (PRPP) synthase 3	15	23	12	9	1	1	0	0	0	0	0	0	0	0	1	1	1	1	59	0	0	0	0	0	0	0	0
AT1G10705	Encodes a Maternally expressed gene (MEG) family protein [pseudogene]	0	0	0	0	0	0	0	0	0	0	0	0	0	0	0	0	0	0	0	0	0	0	0	0	0	0	0
AT1G10710	PHS1, poor homologous synapsis 1	0	0	0	0	0	0	0	0	0	0	0	0	0	0	1	0	0	0	0	0	0	0	0	0	0	0	0
AT1G10717	Encodes a Maternally expressed gene (MEG) family protein	0	0	0	0	0	0	0	0	0	0	0	0	0	0	0	0	0	0	0	0	0	0	0	0	0	0	0
AT1G10720	BSD domain-containing protein	33	41	29	12	1	1	0	0	0	0	0	0	0	0	1	1	1	1	115	0	0	0	0	0	0	0	0
AT1G10730	Clathrin adaptor complexes medium subunit family protein	5	9	3	1	1	1	0	0	0	0	0	0	0	0	1	1	0	0	18	0	0	0	0	0	0	0	0
AT1G10740	alpha/beta-Hydrolases superfamily protein	22	23	11	8	1	1	0	0	0	0	0	0	0	0	1	1	1	1	64	0	0	0	0	0	0	0	0
AT1G10745	Maternally expressed gene (MEG) family protein	0	0	0	0	0	0	0	0	0	0	0	0	0	0	0	0	0	0	0	0	0	0	0	0	0	0	0
AT1G10747	Maternally expressed gene (MEG) family protein	0	0	0	0	0	0	0	0	0	0	0	0	0	0	0	0	0	0	0	0	0	0	0	0	0	0	0
AT1G10750	Protein of Unknown Function (DUF239)	1	6	2	1	1	1	0	0	0	0	0	0	0	0	1	1	1	1	10	0	0	0	0	0	0	0	0
AT1G10760	GWD, GWD1, SEX1, SOP, SOP1, Pyruvate phosphate dikinase, PEP/pyruvate binding domain	29	34	6	12	1	1	0	0	0	0	0	0	0	0	1	1	1	1	81	0	0	0	0	0	0	0	0
AT1G10770	Plant invertase/pectin methylesterase inhibitor superfamily protein	0	0	0	0	0	0	0	0	0	0	0	0	0	0	1	0	0	0	0	0	0	0	0	0	0	0	0
AT1G10780	F-box/RNI-like superfamily protein	1	1	3	2	1	1	0	0	0	0	0	0	0	0	1	1	1	1	7	0	0	0	0	0	0	0	0
AT1G10790	BEST Arabidopsis thaliana protein match is: hydroxyproline-rich glycoprotein family protein (TAIR:AT3G56590.2); Has 78 Blast hits to 78 proteins in 11 species: Archae - 0; Bacteria - 0; Metazoa - 0; Fungi - 0; Plants - 78; Viruses - 0; Other Eukaryotes - 0 (source: NCBI BLink).	0	1	0	0	1	1	0	0	0	0	0	0	0	0	0	0	0	0	1	0	0	0	0	0	0	0	0
AT1G10800	unknown protein; FUNCTIONS IN: molecular_function unknown; INVOLVED IN: biological_process unknown; LOCATED IN: endomembrane system; EXPRESSED IN: inflorescence meristem, hypocotyl, root, flower; EXPRESSED DURING: petal differentiation and expansion stage; Has 23 Blast hits to 23 proteins in 9 species: Archae - 0; Bacteria - 0; Metazoa - 0; Fungi - 0; Plants - 22; Viruses - 0; Other Eukaryotes - …	1	0	0	1	1	1	0	0	0	0	0	0	0	0	1	1	0	0	2	0	0	0	0	0	0	0	0
AT1G10810	NAD(P)-linked oxidoreductase superfamily protein	4	2	1	1	1	1	0	0	0	0	0	0	0	0	1	1	0	0	8	0	0	0	0	0	0	0	0
AT1G10820	Protein of unknown function (DUF3755)	6	8	3	2	1	1	0	0	0	0	0	0	0	0	0	0	0	0	19	0	0	0	0	0	0	0	0
AT1G10830	Z-ISO, Z-ISO1.1, Z-ISO1.2, 15-cis-zeta-carotene isomerase	2	3	2	3	1	1	0	0	0	0	0	0	0	0	1	1	1	1	10	0	0	0	0	0	0	0	0
AT1G10840	TIF3H1, translation initiation factor 3 subunit H1	35	49	40	28	1	1	0	0	0	0	0	0	0	0	1	1	1	1	152	0	0	0	0	0	0	0	0
AT1G10850	Leucine-rich repeat protein kinase family protein	18	34	15	13	1	1	0	0	0	0	0	0	0	0	1	1	1	1	80	0	0	0	0	0	0	0	0
AT1G10865	FUNCTIONS IN: molecular_function unknown; INVOLVED IN: biological_process unknown; LOCATED IN: cellular_component unknown; CONTAINS InterPro DOMAIN/s: Cytochrome c oxidase assembly protein PET191, N-terminal (InterPro:IPR018793); Has 241 Blast hits to 241 proteins in 124 species: Archae - 0; Bacteria - 0; Metazoa - 100; Fungi - 94; Plants - 38; Viruses - 0; Other Eukaryotes - 9 (source: NCBI BLin…	18	10	4	5	1	1	0	0	0	0	0	0	0	0	0	0	0	0	37	0	0	0	0	0	0	0	0
AT1G10870	AGD4, ARF-GAP domain 4	16	14	9	11	1	1	0	0	0	0	0	0	0	0	1	1	1	1	50	0	0	0	0	0	0	0	0
AT1G10880	Core-2/I-branching beta-1,6-N-acetylglucosaminyltransferase family protein	0	0	0	0	0	0	0	0	0	0	0	0	0	0	1	0	0	0	0	0	0	0	0	0	0	0	0
AT1G10890	unknown protein; FUNCTIONS IN: molecular_function unknown; INVOLVED IN: biological_process unknown; LOCATED IN: chloroplast; EXPRESSED IN: petal, flower, leaf; EXPRESSED DURING: LP.04 four leaves visible, 4 anthesis, petal differentiation and expansion stage; BEST Arabidopsis thaliana protein match is: unknown protein (TAIR:AT5G13340.1); Has 11769 Blast hits to 8435 proteins in 698 species: Archa…	23	31	29	20	1	1	0	0	0	0	0	0	0	0	0	0	0	0	103	0	0	0	0	0	0	0	0
AT1G10900	Phosphatidylinositol-4-phosphate 5-kinase family protein	14	27	14	11	1	1	0	0	0	0	0	0	0	0	1	1	1	1	66	0	0	0	0	0	0	0	0
AT1G10910	Pentatricopeptide repeat (PPR) superfamily protein	1	6	3	1	1	1	0	0	0	0	0	0	0	0	1	1	0	0	11	0	0	0	0	0	0	0	0
AT1G10920	LOV1, NB-ARC domain-containing disease resistance protein	5	1	5	0	1	1	0	0	0	0	0	0	0	0	1	1	0	0	11	0	0	0	0	0	0	0	0
AT1G10930	ATRECQ4A, ATSGS1, RECQ4A, DNA helicase (RECQl4A)	2	3	2	1	1	1	0	0	0	0	0	0	0	0	0	0	0	0	8	0	0	0	0	0	0	0	0
AT1G10940	ASK1, SNRK2-4, SNRK2.4, SRK2A, Protein kinase superfamily protein	80	77	60	36	1	1	0	0	0	0	0	0	0	0	1	1	1	1	253	0	0	0	0	0	0	0	0
AT1G10950	AtTMN1, TMN1, transmembrane nine 1	77	105	44	51	1	1	0	0	0	0	0	0	0	0	1	1	1	1	277	0	0	0	0	0	0	0	0
AT1G10960	ATFD1, FD1, ferredoxin 1	19	21	5	8	1	1	0	0	0	0	0	0	0	0	1	1	1	1	53	0	0	0	0	0	0	0	0
AT1G10970	ATZIP4, ZIP4, zinc transporter 4 precursor	6	5	0	1	1	1	0	0	0	0	0	0	0	0	1	1	1	1	12	0	0	0	0	0	0	0	0
AT1G10980	Lung seven transmembrane receptor family protein	0	0	1	0	1	1	0	0	0	0	0	0	0	0	1	1	0	0	1	0	0	0	0	0	0	0	0
AT1G10990	unknown protein; Has 4 Blast hits to 4 proteins in 1 species: Archae - 0; Bacteria - 0; Metazoa - 0; Fungi - 0; Plants - 4; Viruses - 0; Other Eukaryotes - 0 (source: NCBI BLink).	7	9	4	2	1	1	0	0	0	0	0	0	0	0	1	1	1	1	22	0	0	0	0	0	0	0	0
AT1G11000	ATMLO4, MLO4, Seven transmembrane MLO family protein	17	14	12	9	1	1	0	0	0	0	0	0	0	0	1	1	1	1	52	0	0	0	0	0	0	0	0
AT1G11010	pre-tRNA	0	0	0	0	0	0	0	0	0	0	0	0	0	0	0	0	0	0	0	0	0	0	0	0	0	0	0
AT1G11020	RING/FYVE/PHD zinc finger superfamily protein	17	18	14	6	1	1	0	0	0	0	0	0	0	0	1	1	1	1	55	0	0	0	0	0	0	0	0
AT1G11030	pre-tRNA	0	0	0	0	0	0	0	0	0	0	0	0	0	0	0	0	0	0	0	0	0	0	0	0	0	0	0
AT1G11040	HSP40/DnaJ peptide-binding protein	0	0	0	0	0	0	0	0	0	0	0	0	0	0	1	0	0	0	0	0	0	0	0	0	0	0	0
AT1G11050	Protein kinase superfamily protein	20	19	9	6	1	1	0	0	0	0	0	0	0	0	1	1	1	1	54	0	0	0	0	0	0	0	0
AT1G11055	Encodes a defensin-like (DEFL) family protein.	0	0	0	0	0	0	0	0	0	0	0	0	0	0	0	0	0	0	0	0	0	0	0	0	0	0	0
AT1G11060	WAPL (Wings apart-like protein regulation of heterochromatin) protein	18	18	8	12	1	1	0	0	0	0	0	0	0	0	1	1	1	1	56	0	0	0	0	0	0	0	0
AT1G11070	BEST Arabidopsis thaliana protein match is: Hydroxyproline-rich glycoprotein family protein (TAIR:AT1G61080.1); Has 579 Blast hits to 567 proteins in 152 species: Archae - 0; Bacteria - 68; Metazoa - 159; Fungi - 113; Plants - 172; Viruses - 0; Other Eukaryotes - 67 (source: NCBI BLink).	0	0	0	0	0	0	0	0	0	0	0	0	0	0	1	0	0	0	0	0	0	0	0	0	0	0	0
AT1G11080	scpl31, serine carboxypeptidase-like 31	2	3	6	1	1	1	0	0	0	0	0	0	0	0	1	1	1	1	12	0	0	0	0	0	0	0	0
AT1G11090	alpha/beta-Hydrolases superfamily protein	11	10	11	3	1	1	0	0	0	0	0	0	0	0	1	1	1	1	35	0	0	0	0	0	0	0	0
AT1G11100	SNF2 domain-containing protein / helicase domain-containing protein / zinc finger protein-related	14	20	11	10	1	1	0	0	0	0	0	0	0	0	1	1	1	1	55	0	0	0	0	0	0	0	0
AT1G11110	LisH and RanBPM domains containing protein	0	0	0	0	0	0	0	0	0	0	0	0	0	0	0	0	0	0	0	0	0	0	0	0	0	0	0
AT1G11112	unknown protein; FUNCTIONS IN: molecular_function unknown; INVOLVED IN: biological_process unknown; LOCATED IN: cellular_component unknown; Has 30201 Blast hits to 17322 proteins in 780 species: Archae - 12; Bacteria - 1396; Metazoa - 17338; Fungi - 3422; Plants - 5037; Viruses - 0; Other Eukaryotes - 2996 (source: NCBI BLink).	0	0	0	0	0	0	0	0	0	0	0	0	0	0	0	0	0	0	0	0	0	0	0	0	0	0	0
AT1G11120	unknown protein; BEST Arabidopsis thaliana protein match is: unknown protein (TAIR:AT1G09812.1); Has 270 Blast hits to 255 proteins in 62 species: Archae - 0; Bacteria - 2; Metazoa - 93; Fungi - 14; Plants - 126; Viruses - 0; Other Eukaryotes - 35 (source: NCBI BLink).	0	0	0	0	0	0	0	0	0	0	0	0	0	0	0	0	0	0	0	0	0	0	0	0	0	0	0
AT1G11125	unknown protein; BEST Arabidopsis thaliana protein match is: unknown protein (TAIR:AT1G61170.1).	4	4	2	2	1	1	0	0	0	0	0	0	0	0	1	1	0	0	12	0	0	0	0	0	0	0	0
AT1G11130	SCM, SRF9, SUB, Leucine-rich repeat protein kinase family protein	21	23	8	8	1	1	0	0	0	0	0	0	0	0	1	1	1	1	60	0	0	0	0	0	0	0	0
AT1G11145	Protein of unknown function (DUF674)	0	0	0	0	0	0	0	0	0	0	0	0	0	0	0	0	0	0	0	0	0	0	0	0	0	0	0
AT1G11150	transposable element gene	2	1	0	0	1	0	0	0	0	0	0	0	0	1	0	0	0	0	0	0	0	0	0	0	0	0	3
AT1G11160	Transducin/WD40 repeat-like superfamily protein	5	6	2	0	1	1	0	0	0	0	0	0	0	0	1	1	0	0	13	0	0	0	0	0	0	0	0
AT1G11170	Protein of unknown function (DUF707)	1	1	0	1	1	1	0	0	0	0	0	0	0	0	1	1	1	1	3	0	0	0	0	0	0	0	0
AT1G11175	other RNA	9	13	2	6	1	0	0	0	0	0	0	0	1	0	0	0	0	0	0	0	0	0	0	0	0	30	0
AT1G11180	Secretory carrier membrane protein (SCAMP) family protein	0	1	0	1	1	1	0	0	0	0	0	0	0	0	0	0	0	0	2	0	0	0	0	0	0	0	0
AT1G11185	other RNA	14	20	12	15	1	0	0	0	0	0	0	0	1	0	0	0	0	0	0	0	0	0	0	0	0	61	0
AT1G11190	BFN1, ENDO1, bifunctional nuclease i	3	2	1	1	1	1	0	0	0	0	0	0	0	0	1	1	1	1	7	0	0	0	0	0	0	0	0
AT1G11200	Protein of unknown function (DUF300)	7	9	3	2	1	1	0	0	0	0	0	0	0	0	1	1	1	1	21	0	0	0	0	0	0	0	0
AT1G11210	Protein of unknown function (DUF761)	3	0	3	2	1	1	0	0	0	0	0	0	0	0	1	1	0	0	8	0	0	0	0	0	0	0	0
AT1G11220	Protein of unknown function (DUF761)	4	4	3	1	1	1	0	0	0	0	0	0	0	0	1	1	0	0	12	0	0	0	0	0	0	0	0
AT1G11230	Protein of unknown function (DUF761)	0	0	0	0	0	0	0	0	0	0	0	0	0	0	0	0	0	0	0	0	0	0	0	0	0	0	0
AT1G11240	CONTAINS InterPro DOMAIN/s: Nucleolar protein 12 (InterPro:IPR019186); Has 2484 Blast hits to 1934 proteins in 262 species: Archae - 0; Bacteria - 90; Metazoa - 921; Fungi - 378; Plants - 144; Viruses - 18; Other Eukaryotes - 933 (source: NCBI BLink).	23	34	27	18	1	1	0	0	0	0	0	0	0	0	1	1	1	1	102	0	0	0	0	0	0	0	0
AT1G11250	ATSYP125, SYP125, syntaxin of plants 125	0	0	0	0	0	0	0	0	0	0	0	0	0	0	1	0	0	0	0	0	0	0	0	0	0	0	0
AT1G11260	ATSTP1, STP1, sugar transporter 1	114	148	74	67	1	1	0	0	0	0	0	0	0	0	1	1	1	1	403	0	0	0	0	0	0	0	0
AT1G11265	transposable element gene	0	0	0	0	0	0	0	0	0	0	0	0	0	0	0	0	0	0	0	0	0	0	0	0	0	0	0
AT1G11270	F-box and associated interaction domains-containing protein	5	3	1	0	1	1	0	0	0	0	0	0	0	0	1	1	0	0	9	0	0	0	0	0	0	0	0
AT1G11280	S-locus lectin protein kinase family protein	14	20	8	7	1	1	0	0	0	0	0	0	0	0	1	1	1	1	49	0	0	0	0	0	0	0	0
AT1G11290	CRR22, Pentatricopeptide repeat (PPR) superfamily protein	0	2	3	2	1	1	0	0	0	0	0	0	0	0	1	1	0	0	7	0	0	0	0	0	0	0	0
AT1G11300	protein serine/threonine kinases;protein kinases;ATP binding;sugar binding;kinases;carbohydrate binding	15	17	2	5	1	1	0	0	0	0	0	0	0	0	1	1	0	0	39	0	0	0	0	0	0	0	0
AT1G11310	ATMLO2, MLO2, PMR2, Seven transmembrane MLO family protein	41	51	27	20	1	1	0	0	0	0	0	0	0	0	1	1	1	1	139	0	0	0	0	0	0	0	0
AT1G11320	unknown protein; FUNCTIONS IN: molecular_function unknown; INVOLVED IN: biological_process unknown; LOCATED IN: mitochondrion, plastid; EXPRESSED IN: 7 plant structures; EXPRESSED DURING: C globular stage, F mature embryo stage, petal differentiation and expansion stage, E expanded cotyledon stage, D bilateral stage; Has 46 Blast hits to 46 proteins in 14 species: Archae - 0; Bacteria - 2; Metazo…	3	6	6	4	1	1	0	0	0	0	0	0	0	0	1	1	0	0	19	0	0	0	0	0	0	0	0
AT1G11330	S-locus lectin protein kinase family protein	61	71	29	22	1	1	0	0	0	0	0	0	0	0	1	1	1	1	183	0	0	0	0	0	0	0	0
AT1G11340	S-locus lectin protein kinase family protein	0	0	0	0	0	0	0	0	0	0	0	0	0	0	1	0	1	0	0	0	0	0	0	0	0	0	0
AT1G11350	CBRLK1, RKS2, SD1-13, S-domain-1 13	1	4	3	1	1	1	0	0	0	0	0	0	0	0	1	1	0	0	9	0	0	0	0	0	0	0	0
AT1G11360	Adenine nucleotide alpha hydrolases-like superfamily protein	61	50	47	36	1	1	0	0	0	0	0	0	0	0	1	1	1	1	194	0	0	0	0	0	0	0	0
AT1G11362	Plant invertase/pectin methylesterase inhibitor superfamily protein	0	0	0	0	0	0	0	0	0	0	0	0	0	0	0	0	0	0	0	0	0	0	0	0	0	0	0
AT1G11370	Pectin lyase-like superfamily protein	0	0	0	0	0	0	0	0	0	0	0	0	0	0	1	0	0	0	0	0	0	0	0	0	0	0	0
AT1G11380	PLAC8 family protein	9	16	13	6	1	1	0	0	0	0	0	0	0	0	1	1	1	1	44	0	0	0	0	0	0	0	0
AT1G11390	Protein kinase superfamily protein	18	12	8	14	1	1	0	0	0	0	0	0	0	0	1	1	1	1	52	0	0	0	0	0	0	0	0
AT1G11400	PYM, partner of Y14-MAGO	28	34	28	15	1	1	0	0	0	0	0	0	0	0	1	1	1	1	105	0	0	0	0	0	0	0	0
AT1G11410	S-locus lectin protein kinase family protein	17	12	3	4	1	1	0	0	0	0	0	0	0	0	1	1	1	1	36	0	0	0	0	0	0	0	0
AT1G11420	ATDUF2, DUF2, DOMAIN OF UNKNOWN FUNCTION 724 2	2	4	4	1	1	1	0	0	0	0	0	0	0	0	1	1	1	1	11	0	0	0	0	0	0	0	0
AT1G11430	plastid developmental protein DAG, putative	4	9	3	0	1	1	0	0	0	0	0	0	0	0	1	1	1	1	16	0	0	0	0	0	0	0	0
AT1G11440	BEST Arabidopsis thaliana protein match is: glycine-rich protein (TAIR:AT3G29075.1); Has 19337 Blast hits to 8589 proteins in 488 species: Archae - 26; Bacteria - 641; Metazoa - 7852; Fungi - 2167; Plants - 955; Viruses - 616; Other Eukaryotes - 7080 (source: NCBI BLink).	7	8	15	9	1	1	0	0	0	0	0	0	0	0	1	1	1	1	39	0	0	0	0	0	0	0	0
AT1G11450	nodulin MtN21 /EamA-like transporter family protein	14	6	5	3	1	1	0	0	0	0	0	0	0	0	0	0	0	0	28	0	0	0	0	0	0	0	0
AT1G11460	nodulin MtN21 /EamA-like transporter family protein	0	2	2	0	1	1	0	0	0	0	0	0	0	0	0	0	0	0	4	0	0	0	0	0	0	0	0
AT1G11470	Pentatricopeptide repeat (PPR) superfamily protein	0	0	0	0	0	0	0	0	0	0	0	0	0	0	1	0	0	0	0	0	0	0	0	0	0	0	0
AT1G11475	NRPB10, NRPD10, NRPE10, RNA polymerases N / 8 kDa subunit	8	13	5	7	1	1	0	0	0	0	0	0	0	0	0	0	0	0	33	0	0	0	0	0	0	0	0
AT1G11480	eukaryotic translation initiation factor-related	64	86	36	22	1	1	0	0	0	0	0	0	0	0	1	1	1	1	208	0	0	0	0	0	0	0	0
AT1G11482	unknown pseudogene	0	0	1	0	1	0	0	0	0	0	0	1	0	0	0	0	0	0	0	0	0	0	0	0	1	0	0
AT1G11490	zinc finger (C2H2 type) family protein	1	0	1	0	1	1	0	0	0	0	0	0	0	0	0	0	0	0	2	0	0	0	0	0	0	0	0
AT1G11500	Protein of unknown function (DUF1218)	0	1	0	0	1	1	0	0	0	0	0	0	0	0	0	0	0	0	1	0	0	0	0	0	0	0	0
AT1G11510	DNA-binding storekeeper protein-related transcriptional regulator	0	0	0	0	0	0	0	0	0	0	0	0	0	0	0	0	0	0	0	0	0	0	0	0	0	0	0
AT1G11520	pliceosome associated protein-related	0	0	2	0	1	1	0	0	0	0	0	0	0	0	0	0	0	0	2	0	0	0	0	0	0	0	0
AT1G11530	ATCXXS1, CXXS1, C-terminal cysteine residue is changed to a serine 1	4	2	3	2	1	1	0	0	0	0	0	0	0	0	1	1	1	1	11	0	0	0	0	0	0	0	0
AT1G11540	Sulfite exporter TauE/SafE family protein	21	20	14	4	1	1	0	0	0	0	0	0	0	0	1	1	1	1	59	0	0	0	0	0	0	0	0
AT1G11545	XTH8, xyloglucan endotransglucosylase/hydrolase 8	27	45	15	26	1	1	0	0	0	0	0	0	0	0	1	1	1	1	113	0	0	0	0	0	0	0	0
AT1G11550	pre-tRNA	0	0	0	0	0	0	0	0	0	0	0	0	0	0	0	0	0	0	0	0	0	0	0	0	0	0	0
AT1G11560	Oligosaccharyltransferase complex/magnesium transporter family protein	0	0	0	0	0	0	0	0	0	0	0	0	0	0	1	0	0	0	0	0	0	0	0	0	0	0	0
AT1G11570	NTL, NTF2-like	0	1	0	2	1	1	0	0	0	0	0	0	0	0	1	1	1	1	3	0	0	0	0	0	0	0	0
AT1G11572	Plant thionin family protein	0	0	0	0	0	0	0	0	0	0	0	0	0	0	0	0	0	0	0	0	0	0	0	0	0	0	0
AT1G11580	ATPMEPCRA, PMEPCRA, methylesterase PCR A	877	1276	559	451	1	1	0	0	0	0	0	0	0	0	1	1	1	1	3163	0	0	0	0	0	0	0	0
AT1G11590	Plant invertase/pectin methylesterase inhibitor superfamily	0	0	0	0	0	0	0	0	0	0	0	0	0	0	1	0	1	0	0	0	0	0	0	0	0	0	0
AT1G11592	other RNA	4	5	2	3	1	0	0	0	0	0	0	0	1	0	0	0	0	0	0	0	0	0	0	0	0	14	0
AT1G11593	Plant invertase/pectin methylesterase inhibitor superfamily protein	0	0	0	0	0	0	0	0	0	0	0	0	0	0	0	0	0	0	0	0	0	0	0	0	0	0	0
AT1G11595	pseudogene, putative glucose 6 phosphate/phosphate translocator, blastp match of 60% identity and 2.3e-78 P-value to GP|2997593|gb|AAC08526.1||AF020816 glucose-6-phosphate/phosphate-translocator precursor {Solanum tuberosum}	0	0	0	0	0	0	0	0	0	0	0	0	0	0	0	0	0	0	0	0	0	0	0	0	0	0	0
AT1G11600	CYP77B1, cytochrome P450, family 77, subfamily B, polypeptide 1	0	9	2	3	1	1	0	0	0	0	0	0	0	0	1	1	1	1	14	0	0	0	0	0	0	0	0
AT1G11608	F-box associated ubiquitination effector family protein	0	0	0	0	0	0	0	0	0	0	0	0	0	0	0	0	0	0	0	0	0	0	0	0	0	0	0
AT1G11610	CYP71A18, cytochrome P450, family 71, subfamily A, polypeptide 18	0	0	0	0	0	0	0	0	0	0	0	0	0	0	1	0	0	0	0	0	0	0	0	0	0	0	0
AT1G11620	F-box and associated interaction domains-containing protein	0	0	0	0	0	0	0	0	0	0	0	0	0	0	0	0	0	0	0	0	0	0	0	0	0	0	0
AT1G11630	Tetratricopeptide repeat (TPR)-like superfamily protein	8	12	9	1	1	1	0	0	0	0	0	0	0	0	1	1	1	1	30	0	0	0	0	0	0	0	0
AT1G11640	pre-tRNA	0	0	0	0	0	0	0	0	0	0	0	0	0	0	0	0	0	0	0	0	0	0	0	0	0	0	0
AT1G11650	ATRBP45B, RBP45B, RNA-binding (RRM/RBD/RNP motifs) family protein	118	172	78	101	1	1	0	0	0	0	0	0	0	0	1	1	1	1	469	0	0	0	0	0	0	0	0
AT1G11655	unknown protein; BEST Arabidopsis thaliana protein match is: unknown protein (TAIR:AT4G21902.1); Has 22 Blast hits to 22 proteins in 6 species: Archae - 0; Bacteria - 0; Metazoa - 0; Fungi - 0; Plants - 22; Viruses - 0; Other Eukaryotes - 0 (source: NCBI BLink).	2	0	15	9	1	1	0	0	0	0	0	0	0	0	0	0	0	0	26	0	0	0	0	0	0	0	0
AT1G11660	heat shock protein 70 (Hsp 70) family protein	41	48	44	27	1	1	0	0	0	0	0	0	0	0	1	1	1	1	160	0	0	0	0	0	0	0	0
AT1G11670	MATE efflux family protein	44	57	34	36	1	1	0	0	0	0	0	0	0	0	1	1	1	1	171	0	0	0	0	0	0	0	0
AT1G11680	CYP51, CYP51A2, CYP51G1, EMB1738, CYTOCHROME P450 51G1	156	175	56	77	1	1	0	0	0	0	0	0	0	0	1	1	1	1	464	0	0	0	0	0	0	0	0
AT1G11684	unknown protein; Has 30201 Blast hits to 17322 proteins in 780 species: Archae - 12; Bacteria - 1396; Metazoa - 17338; Fungi - 3422; Plants - 5037; Viruses - 0; Other Eukaryotes - 2996 (source: NCBI BLink).	0	0	0	0	0	0	0	0	0	0	0	0	0	0	0	0	0	0	0	0	0	0	0	0	0	0	0
AT1G11690	unknown protein; BEST Arabidopsis thaliana protein match is: unknown protein (TAIR:AT3G20350.1); Has 5959 Blast hits to 4807 proteins in 476 species: Archae - 156; Bacteria - 436; Metazoa - 2789; Fungi - 309; Plants - 336; Viruses - 9; Other Eukaryotes - 1924 (source: NCBI BLink).	0	1	1	0	1	1	0	0	0	0	0	0	0	0	1	1	0	0	2	0	0	0	0	0	0	0	0
AT1G11700	Protein of unknown function, DUF584	191	171	124	73	1	1	0	0	0	0	0	0	0	0	1	1	1	1	559	0	0	0	0	0	0	0	0
AT1G11710	Pentatricopeptide repeat (PPR) superfamily protein	9	4	8	3	1	1	0	0	0	0	0	0	0	0	1	1	1	1	24	0	0	0	0	0	0	0	0
AT1G11720	ATSS3, SS3, starch synthase 3	5	5	4	1	1	1	0	0	0	0	0	0	0	0	1	1	0	0	15	0	0	0	0	0	0	0	0
AT1G11730	Galactosyltransferase family protein	1	0	1	0	1	1	0	0	0	0	0	0	0	0	1	1	0	0	2	0	0	0	0	0	0	0	0
AT1G11735	MIR171B, MIR171B; miRNA	0	0	0	0	0	0	0	0	0	0	0	0	0	0	0	0	0	0	0	0	0	0	0	0	0	0	0
AT1G11740	ankyrin repeat family protein	1	7	4	4	1	1	0	0	0	0	0	0	0	0	1	1	1	1	16	0	0	0	0	0	0	0	0
AT1G11750	CLPP6, NCLPP1, NCLPP6, CLP protease proteolytic subunit 6	8	10	3	4	1	1	0	0	0	0	0	0	0	0	1	1	1	1	25	0	0	0	0	0	0	0	0
AT1G11755	LEW1, Undecaprenyl pyrophosphate synthetase family protein	3	9	2	6	1	1	0	0	0	0	0	0	0	0	1	1	1	1	20	0	0	0	0	0	0	0	0
AT1G11760	MED32, MED32; Has 41 Blast hits to 40 proteins in 14 species: Archae - 0; Bacteria - 0; Metazoa - 0; Fungi - 0; Plants - 41; Viruses - 0; Other Eukaryotes - 0 (source: NCBI BLink).	15	13	3	8	1	1	0	0	0	0	0	0	0	0	0	0	0	0	39	0	0	0	0	0	0	0	0
AT1G11765	Plant self-incompatibility protein S1 family	0	0	0	0	0	0	0	0	0	0	0	0	0	0	0	0	0	0	0	0	0	0	0	0	0	0	0
AT1G11770	FAD-binding Berberine family protein	0	0	0	0	0	0	0	0	0	0	0	0	0	0	1	0	0	0	0	0	0	0	0	0	0	0	0
AT1G11780	oxidoreductase, 2OG-Fe(II) oxygenase family protein	5	10	5	2	1	1	0	0	0	0	0	0	0	0	1	1	1	1	22	0	0	0	0	0	0	0	0
AT1G11785	unknown protein; FUNCTIONS IN: molecular_function unknown; INVOLVED IN: biological_process unknown; LOCATED IN: cellular_component unknown; Has 2 Blast hits to 2 proteins in 1 species: Archae - 0; Bacteria - 0; Metazoa - 0; Fungi - 0; Plants - 2; Viruses - 0; Other Eukaryotes - 0 (source: NCBI BLink).	0	0	0	0	0	0	0	0	0	0	0	0	0	0	0	0	0	0	0	0	0	0	0	0	0	0	0
AT1G11790	ADT1, arogenate dehydratase 1	13	6	5	0	1	1	0	0	0	0	0	0	0	0	1	1	1	1	24	0	0	0	0	0	0	0	0
AT1G11800	endonuclease/exonuclease/phosphatase family protein	8	10	6	10	1	1	0	0	0	0	0	0	0	0	1	1	1	1	34	0	0	0	0	0	0	0	0
AT1G11803	pseudogene, auxin responsive protein, blastp match of 74% identity and 1.2e-15 P-value to GP|3043536|dbj|BAA25434.1||AB000708 SAUR {Raphanus sativus}	0	0	0	0	0	0	0	0	0	0	0	0	0	0	0	0	0	0	0	0	0	0	0	0	0	0	0
AT1G11806	pseudogene, hypothetical protein, likely a tandem duplication of the immediatly downstream hypothetical protein which has since degenerated.	0	0	0	0	0	0	0	0	0	0	0	0	0	0	0	0	0	0	0	0	0	0	0	0	0	0	0
AT1G11810	F-box associated ubiquitination effector family protein	0	0	0	0	0	0	0	0	0	0	0	0	0	0	0	0	0	0	0	0	0	0	0	0	0	0	0
AT1G11820	O-Glycosyl hydrolases family 17 protein	17	16	8	5	1	1	0	0	0	0	0	0	0	0	1	1	1	1	46	0	0	0	0	0	0	0	0
AT1G11840	ATGLX1, GLX1, glyoxalase I homolog	218	203	122	83	1	1	0	0	0	0	0	0	0	0	1	1	1	1	626	0	0	0	0	0	0	0	0
AT1G11850	unknown protein; FUNCTIONS IN: molecular_function unknown; INVOLVED IN: biological_process unknown; LOCATED IN: endomembrane system; EXPRESSED IN: 19 plant structures; EXPRESSED DURING: 12 growth stages; Has 38777 Blast hits to 8185 proteins in 741 species: Archae - 46; Bacteria - 14846; Metazoa - 13013; Fungi - 1392; Plants - 5894; Viruses - 543; Other Eukaryotes - 3043 (source: NCBI BLink).	0	0	0	0	0	0	0	0	0	0	0	0	0	0	1	0	0	0	0	0	0	0	0	0	0	0	0
AT1G11860	Glycine cleavage T-protein family	84	100	50	44	1	1	0	0	0	0	0	0	0	0	1	1	1	1	278	0	0	0	0	0	0	0	0
AT1G11870	ATSRS, OVA7, SRS, Seryl-tRNA synthetase	6	7	3	5	1	1	0	0	0	0	0	0	0	0	1	1	1	1	21	0	0	0	0	0	0	0	0
AT1G11880	transferases, transferring hexosyl groups	1	4	0	1	1	1	0	0	0	0	0	0	0	0	1	1	0	0	6	0	0	0	0	0	0	0	0
AT1G11890	ATSEC22, SEC22, Synaptobrevin family protein	20	28	10	11	1	1	0	0	0	0	0	0	0	0	1	1	1	1	69	0	0	0	0	0	0	0	0
AT1G11900	Tetratricopeptide repeat (TPR)-like superfamily protein	4	2	3	1	1	1	0	0	0	0	0	0	0	0	1	1	1	1	10	0	0	0	0	0	0	0	0
AT1G11905	B-cell receptor-associated protein 31-like	27	30	13	17	1	1	0	0	0	0	0	0	0	0	0	0	0	0	87	0	0	0	0	0	0	0	0
AT1G11910	APA1, ATAPA1, aspartic proteinase A1	812	776	398	300	1	1	0	0	0	0	0	0	0	0	1	1	1	1	2286	0	0	0	0	0	0	0	0
AT1G11915	unknown protein; FUNCTIONS IN: molecular_function unknown; INVOLVED IN: biological_process unknown; LOCATED IN: endomembrane system; EXPRESSED IN: root; BEST Arabidopsis thaliana protein match is: unknown protein (TAIR:AT3G17350.1); Has 261 Blast hits to 261 proteins in 13 species: Archae - 0; Bacteria - 0; Metazoa - 0; Fungi - 0; Plants - 261; Viruses - 0; Other Eukaryotes - 0 (source: NCBI BLin…	1	1	0	0	1	1	0	0	0	0	0	0	0	0	1	1	0	0	2	0	0	0	0	0	0	0	0
AT1G11920	Pectin lyase-like superfamily protein	1	3	3	0	1	1	0	0	0	0	0	0	0	0	1	1	0	0	7	0	0	0	0	0	0	0	0
AT1G11925	Stigma-specific Stig1 family protein	0	0	0	0	0	0	0	0	0	0	0	0	0	0	0	0	0	0	0	0	0	0	0	0	0	0	0
AT1G11930	Predicted pyridoxal phosphate-dependent enzyme, YBL036C type	24	30	18	13	1	1	0	0	0	0	0	0	0	0	1	1	1	1	85	0	0	0	0	0	0	0	0
AT1G11940	Core-2/I-branching beta-1,6-N-acetylglucosaminyltransferase family protein	2	1	0	0	1	1	0	0	0	0	0	0	0	0	1	1	1	1	3	0	0	0	0	0	0	0	0
AT1G11950	Transcription factor jumonji (jmjC) domain-containing protein	6	4	7	2	1	1	0	0	0	0	0	0	0	0	1	1	1	1	19	0	0	0	0	0	0	0	0
AT1G11960	ERD (early-responsive to dehydration stress) family protein	10	7	0	5	1	1	0	0	0	0	0	0	0	0	1	1	1	1	22	0	0	0	0	0	0	0	0
AT1G11970	Ubiquitin-like superfamily protein	0	0	0	0	0	0	0	0	0	0	0	0	0	0	1	0	0	0	0	0	0	0	0	0	0	0	0
AT1G11980	RUB3, ubiquitin-related protein 3	0	0	0	0	0	0	0	0	0	0	0	0	0	0	0	0	0	0	0	0	0	0	0	0	0	0	0
AT1G11990	O-fucosyltransferase family protein	0	0	0	0	0	0	0	0	0	0	0	0	0	0	1	0	0	0	0	0	0	0	0	0	0	0	0
AT1G12000	Phosphofructokinase family protein	108	139	56	56	1	1	0	0	0	0	0	0	0	0	1	1	1	1	359	0	0	0	0	0	0	0	0
AT1G12010	2-oxoglutarate (2OG) and Fe(II)-dependent oxygenase superfamily protein	64	60	26	16	1	1	0	0	0	0	0	0	0	0	1	1	1	1	166	0	0	0	0	0	0	0	0
AT1G12013	SNOR111, SNOR111; snoRNA	10	32	21	5	1	0	0	0	0	1	0	0	0	0	0	0	0	0	0	0	0	0	68	0	0	0	0
AT1G12015	snoRNA	0	3	3	0	1	0	0	0	0	1	0	0	0	0	0	0	0	0	0	0	0	0	6	0	0	0	0
AT1G12020	unknown protein; BEST Arabidopsis thaliana protein match is: unknown protein (TAIR:AT1G62422.1); Has 89 Blast hits to 88 proteins in 16 species: Archae - 0; Bacteria - 0; Metazoa - 0; Fungi - 0; Plants - 87; Viruses - 0; Other Eukaryotes - 2 (source: NCBI BLink).	1	5	4	2	1	1	0	0	0	0	0	0	0	0	1	1	1	1	12	0	0	0	0	0	0	0	0
AT1G12030	Protein of unknown function (DUF506)	0	0	0	0	0	0	0	0	0	0	0	0	0	0	1	0	0	0	0	0	0	0	0	0	0	0	0
AT1G12040	LRX1, leucine-rich repeat/extensin 1	4	9	4	5	1	1	0	0	0	0	0	0	0	0	1	1	1	1	22	0	0	0	0	0	0	0	0
AT1G12050	fumarylacetoacetase, putative	9	17	3	8	1	1	0	0	0	0	0	0	0	0	1	1	1	1	37	0	0	0	0	0	0	0	0
AT1G12060	ATBAG5, BAG5, BCL-2-associated athanogene 5	2	2	3	4	1	1	0	0	0	0	0	0	0	0	0	0	0	0	11	0	0	0	0	0	0	0	0
AT1G12064	unknown protein; LOCATED IN: endomembrane system; Has 35333 Blast hits to 34131 proteins in 2444 species: Archae - 798; Bacteria - 22429; Metazoa - 974; Fungi - 991; Plants - 531; Viruses - 0; Other Eukaryotes - 9610 (source: NCBI BLink).	1	0	0	0	1	1	0	0	0	0	0	0	0	0	0	0	0	0	1	0	0	0	0	0	0	0	0
AT1G12070	Immunoglobulin E-set superfamily protein	1	0	0	0	1	1	0	0	0	0	0	0	0	0	1	1	0	0	1	0	0	0	0	0	0	0	0
AT1G12080	Vacuolar calcium-binding protein-related	151	113	160	103	1	1	0	0	0	0	0	0	0	0	1	1	1	1	527	0	0	0	0	0	0	0	0
AT1G12090	ELP, extensin-like protein	12	24	8	9	1	1	0	0	0	0	0	0	0	0	1	1	1	1	53	0	0	0	0	0	0	0	0
AT1G12100	Bifunctional inhibitor/lipid-transfer protein/seed storage 2S albumin superfamily protein	0	0	0	0	0	0	0	0	0	0	0	0	0	0	1	0	0	0	0	0	0	0	0	0	0	0	0
AT1G12110	ATNRT1, B-1, CHL1, CHL1-1, NRT1, NRT1.1, nitrate transporter 1.1	105	248	362	578	1	1	0	0	0	0	0	0	0	0	1	1	1	1	1293	0	0	0	0	0	0	0	0
AT1G12120	Plant protein of unknown function (DUF863)	33	38	36	10	1	1	0	0	0	0	0	0	0	0	1	1	1	1	117	0	0	0	0	0	0	0	0
AT1G12130	Flavin-binding monooxygenase family protein	0	0	0	0	0	0	0	0	0	0	0	0	0	0	1	0	0	0	0	0	0	0	0	0	0	0	0
AT1G12140	FMO GS-OX5, flavin-monooxygenase glucosinolate S-oxygenase 5	28	42	15	25	1	1	0	0	0	0	0	0	0	0	1	1	1	1	110	0	0	0	0	0	0	0	0
AT1G12150	Plant protein of unknown function (DUF827)	0	0	0	1	1	1	0	0	0	0	0	0	0	0	1	1	0	0	1	0	0	0	0	0	0	0	0
AT1G12160	Flavin-binding monooxygenase family protein	36	50	31	24	1	1	0	0	0	0	0	0	0	0	1	1	1	1	141	0	0	0	0	0	0	0	0
AT1G12170	F-box family protein	0	0	0	0	0	0	0	0	0	0	0	0	0	0	0	0	0	0	0	0	0	0	0	0	0	0	0
AT1G12180	BEST Arabidopsis thaliana protein match is: HSP20-like chaperones superfamily protein (TAIR:AT5G47600.1); Has 8 Blast hits to 8 proteins in 3 species: Archae - 0; Bacteria - 0; Metazoa - 0; Fungi - 0; Plants - 8; Viruses - 0; Other Eukaryotes - 0 (source: NCBI BLink).	0	0	0	0	0	0	0	0	0	0	0	0	0	0	1	0	0	0	0	0	0	0	0	0	0	0	0
AT1G12190	F-box and associated interaction domains-containing protein	0	0	0	0	0	0	0	0	0	0	0	0	0	0	1	0	0	0	0	0	0	0	0	0	0	0	0
AT1G12200	Flavin-binding monooxygenase family protein	80	140	40	49	1	1	0	0	0	0	0	0	0	0	1	1	1	1	309	0	0	0	0	0	0	0	0
AT1G12210	RFL1, RPS5-like 1	2	0	2	0	1	1	0	0	0	0	0	0	0	0	1	1	0	0	4	0	0	0	0	0	0	0	0
AT1G12211	unknown protein; Has 30201 Blast hits to 17322 proteins in 780 species: Archae - 12; Bacteria - 1396; Metazoa - 17338; Fungi - 3422; Plants - 5037; Viruses - 0; Other Eukaryotes - 2996 (source: NCBI BLink).	0	0	0	0	0	0	0	0	0	0	0	0	0	0	0	0	0	0	0	0	0	0	0	0	0	0	0
AT1G12220	RPS5, Disease resistance protein (CC-NBS-LRR class) family	8	5	3	2	1	1	0	0	0	0	0	0	0	0	1	1	1	1	18	0	0	0	0	0	0	0	0
AT1G12230	Aldolase superfamily protein	11	11	9	4	1	1	0	0	0	0	0	0	0	0	1	1	1	1	35	0	0	0	0	0	0	0	0
AT1G12240	ATBETAFRUCT4, VAC-INV, Glycosyl hydrolases family 32 protein	72	75	38	44	1	1	0	0	0	0	0	0	0	0	1	1	1	1	229	0	0	0	0	0	0	0	0
AT1G12244	Polynucleotidyl transferase, ribonuclease H-like superfamily protein	3	1	2	2	1	1	0	0	0	0	0	0	0	0	0	0	0	0	8	0	0	0	0	0	0	0	0
AT1G12250	Pentapeptide repeat-containing protein	4	3	2	1	1	1	0	0	0	0	0	0	0	0	1	1	1	1	10	0	0	0	0	0	0	0	0
AT1G12260	ANAC007, EMB2749, NAC007, VND4, NAC 007	3	2	0	1	1	1	0	0	0	0	0	0	0	0	1	1	0	0	6	0	0	0	0	0	0	0	0
AT1G12270	stress-inducible protein, putative	27	40	21	20	1	1	0	0	0	0	0	0	0	0	1	1	1	1	108	0	0	0	0	0	0	0	0
AT1G12280	LRR and NB-ARC domains-containing disease resistance protein	8	5	3	3	1	1	0	0	0	0	0	0	0	0	1	1	0	0	19	0	0	0	0	0	0	0	0
AT1G12290	Disease resistance protein (CC-NBS-LRR class) family	18	21	18	8	1	1	0	0	0	0	0	0	0	0	1	1	1	1	65	0	0	0	0	0	0	0	0
AT1G12294	MIR472A, MIR472a; miRNA	0	0	1	0	1	0	1	0	0	0	0	0	0	0	0	0	0	0	0	1	0	0	0	0	0	0	0
AT1G12300	Tetratricopeptide repeat (TPR)-like superfamily protein	1	3	0	1	1	1	0	0	0	0	0	0	0	0	0	0	0	0	5	0	0	0	0	0	0	0	0
AT1G12310	Calcium-binding EF-hand family protein	198	192	172	104	1	1	0	0	0	0	0	0	0	0	1	1	1	1	666	0	0	0	0	0	0	0	0
AT1G12320	Protein of unknown function (DUF1442)	11	11	8	3	1	1	0	0	0	0	0	0	0	0	1	1	1	1	33	0	0	0	0	0	0	0	0
AT1G12330	unknown protein; INVOLVED IN: biological_process unknown; LOCATED IN: chloroplast; EXPRESSED IN: 21 plant structures; EXPRESSED DURING: 12 growth stages; BEST Arabidopsis thaliana protein match is: unknown protein (TAIR:AT5G12900.1); Has 249 Blast hits to 249 proteins in 27 species: Archae - 0; Bacteria - 0; Metazoa - 7; Fungi - 14; Plants - 217; Viruses - 0; Other Eukaryotes - 11 (source: NCBI B…	9	9	4	2	1	1	0	0	0	0	0	0	0	0	1	1	1	1	24	0	0	0	0	0	0	0	0
AT1G12340	Cornichon family protein	0	0	0	0	0	0	0	0	0	0	0	0	0	0	0	0	0	0	0	0	0	0	0	0	0	0	0
AT1G12350	ATCOAB, COAB, 4-phospho-panto-thenoylcysteine synthetase	6	11	7	8	1	1	0	0	0	0	0	0	0	0	0	0	0	0	32	0	0	0	0	0	0	0	0
AT1G12360	KEU, Sec1/munc18-like (SM) proteins superfamily	32	16	12	18	1	1	0	0	0	0	0	0	0	0	1	1	1	1	78	0	0	0	0	0	0	0	0
AT1G12370	PHR1, UVR2, photolyase 1	28	35	11	6	1	1	0	0	0	0	0	0	0	0	1	1	1	1	80	0	0	0	0	0	0	0	0
AT1G12380	unknown protein; BEST Arabidopsis thaliana protein match is: unknown protein (TAIR:AT1G62870.1); Has 173 Blast hits to 170 proteins in 34 species: Archae - 0; Bacteria - 4; Metazoa - 25; Fungi - 8; Plants - 123; Viruses - 7; Other Eukaryotes - 6 (source: NCBI BLink).	24	39	18	12	1	1	0	0	0	0	0	0	0	0	0	0	0	0	93	0	0	0	0	0	0	0	0
AT1G12390	Cornichon family protein	9	7	2	3	1	1	0	0	0	0	0	0	0	0	0	0	0	0	21	0	0	0	0	0	0	0	0
AT1G12400	Nucleotide excision repair, TFIIH, subunit TTDA	4	2	0	0	1	1	0	0	0	0	0	0	0	0	1	1	1	1	6	0	0	0	0	0	0	0	0
AT1G12410	CLP2, CLPR2, NCLPP2, CLP protease proteolytic subunit 2	25	24	12	16	1	1	0	0	0	0	0	0	0	0	1	1	1	1	77	0	0	0	0	0	0	0	0
AT1G12411	unknown protein; Has 30201 Blast hits to 17322 proteins in 780 species: Archae - 12; Bacteria - 1396; Metazoa - 17338; Fungi - 3422; Plants - 5037; Viruses - 0; Other Eukaryotes - 2996 (source: NCBI BLink).	0	0	0	0	0	0	0	0	0	0	0	0	0	0	0	0	0	0	0	0	0	0	0	0	0	0	0
AT1G12420	ACR8, ACT domain repeat 8	30	30	30	10	1	1	0	0	0	0	0	0	0	0	0	0	0	0	100	0	0	0	0	0	0	0	0
AT1G12423	unknown protein; Has 30201 Blast hits to 17322 proteins in 780 species: Archae - 12; Bacteria - 1396; Metazoa - 17338; Fungi - 3422; Plants - 5037; Viruses - 0; Other Eukaryotes - 2996 (source: NCBI BLink).	0	0	0	0	0	0	0	0	0	0	0	0	0	0	0	0	0	0	0	0	0	0	0	0	0	0	0
AT1G12430	ARK3, PAK, armadillo repeat kinesin 3	24	18	15	13	1	1	0	0	0	0	0	0	0	0	1	1	1	1	70	0	0	0	0	0	0	0	0
AT1G12440	A20/AN1-like zinc finger family protein	81	84	74	38	1	1	0	0	0	0	0	0	0	0	0	0	0	0	277	0	0	0	0	0	0	0	0
AT1G12450	SNARE associated Golgi protein family	8	5	1	1	1	1	0	0	0	0	0	0	0	0	1	1	1	1	15	0	0	0	0	0	0	0	0
AT1G12451	unknown protein; Has 30201 Blast hits to 17322 proteins in 780 species: Archae - 12; Bacteria - 1396; Metazoa - 17338; Fungi - 3422; Plants - 5037; Viruses - 0; Other Eukaryotes - 2996 (source: NCBI BLink).	0	0	0	0	0	0	0	0	0	0	0	0	0	0	0	0	0	0	0	0	0	0	0	0	0	0	0
AT1G12460	Leucine-rich repeat protein kinase family protein	3	3	2	2	1	1	0	0	0	0	0	0	0	0	1	1	0	0	10	0	0	0	0	0	0	0	0
AT1G12470	zinc ion binding	33	29	17	9	1	1	0	0	0	0	0	0	0	0	1	1	1	1	88	0	0	0	0	0	0	0	0
AT1G12480	CDI3, OZS1, RCD3, SLAC1, C4-dicarboxylate transporter/malic acid transport protein	0	0	0	0	0	0	0	0	0	0	0	0	0	0	1	0	0	0	0	0	0	0	0	0	0	0	0
AT1G12490	F-box associated ubiquitination effector family protein	0	0	0	0	0	0	0	0	0	0	0	0	0	0	1	0	0	0	0	0	0	0	0	0	0	0	0
AT1G12500	Nucleotide-sugar transporter family protein	26	33	15	17	1	1	0	0	0	0	0	0	0	0	1	1	1	1	91	0	0	0	0	0	0	0	0
AT1G12510	pre-tRNA	0	0	0	0	0	0	0	0	0	0	0	0	0	0	0	0	0	0	0	0	0	0	0	0	0	0	0
AT1G12520	ATCCS, CCS, copper chaperone for SOD1	26	41	15	31	1	1	0	0	0	0	0	0	0	0	1	1	1	1	113	0	0	0	0	0	0	0	0
AT1G12530	unknown protein; BEST Arabidopsis thaliana protein match is: unknown protein (TAIR:AT1G56420.1); Has 54 Blast hits to 53 proteins in 13 species: Archae - 0; Bacteria - 0; Metazoa - 0; Fungi - 0; Plants - 54; Viruses - 0; Other Eukaryotes - 0 (source: NCBI BLink).	10	10	10	5	1	1	0	0	0	0	0	0	0	0	1	1	1	1	35	0	0	0	0	0	0	0	0
AT1G12540	basic helix-loop-helix (bHLH) DNA-binding superfamily protein	0	0	0	0	0	0	0	0	0	0	0	0	0	0	0	0	0	0	0	0	0	0	0	0	0	0	0
AT1G12550	D-isomer specific 2-hydroxyacid dehydrogenase family protein	6	3	5	4	1	1	0	0	0	0	0	0	0	0	1	1	1	1	18	0	0	0	0	0	0	0	0
AT1G12560	ATEXP7, ATEXPA7, ATHEXP ALPHA 1.26, EXP7, EXPA7, expansin A7	4	10	4	8	1	1	0	0	0	0	0	0	0	0	1	1	1	1	26	0	0	0	0	0	0	0	0
AT1G12570	Glucose-methanol-choline (GMC) oxidoreductase family protein	0	0	0	0	0	0	0	0	0	0	0	0	0	0	1	0	0	0	0	0	0	0	0	0	0	0	0
AT1G12580	PEPKR1, phosphoenolpyruvate carboxylase-related kinase 1	33	36	45	54	1	1	0	0	0	0	0	0	0	0	1	1	1	1	168	0	0	0	0	0	0	0	0
AT1G12590	pre-tRNA	0	0	0	0	0	0	0	0	0	0	0	0	0	0	0	0	0	0	0	0	0	0	0	0	0	0	0
AT1G12600	UDP-N-acetylglucosamine (UAA) transporter family	1	0	0	0	1	1	0	0	0	0	0	0	0	0	1	1	1	1	1	0	0	0	0	0	0	0	0
AT1G12610	DDF1, Integrase-type DNA-binding superfamily protein	2	1	0	0	1	1	0	0	0	0	0	0	0	0	1	1	0	0	3	0	0	0	0	0	0	0	0
AT1G12620	Pentatricopeptide repeat (PPR) superfamily protein	4	2	5	0	1	1	0	0	0	0	0	0	0	0	1	1	0	0	11	0	0	0	0	0	0	0	0
AT1G12630	Integrase-type DNA-binding superfamily protein	0	4	2	1	1	1	0	0	0	0	0	0	0	0	1	1	0	0	7	0	0	0	0	0	0	0	0
AT1G12640	MBOAT (membrane bound O-acyl transferase) family protein	39	36	15	16	1	1	0	0	0	0	0	0	0	0	1	1	1	1	106	0	0	0	0	0	0	0	0
AT1G12650	unknown protein; CONTAINS InterPro DOMAIN/s: Protein of unknown function DUF947 (InterPro:IPR009292); Has 700 Blast hits to 631 proteins in 192 species: Archae - 0; Bacteria - 32; Metazoa - 138; Fungi - 168; Plants - 60; Viruses - 0; Other Eukaryotes - 302 (source: NCBI BLink).	16	9	10	11	1	1	0	0	0	0	0	0	0	0	1	1	1	1	46	0	0	0	0	0	0	0	0
AT1G12660	Predicted to encode a PR (pathogenesis-related) protein. Belongs to the plant thionin (PR-13) family with the following members: At1g66100, At5g36910, At1g72260, At2g15010, At1g12663, At1g12660.	0	0	0	0	0	0	0	0	0	0	0	0	0	0	0	0	0	0	0	0	0	0	0	0	0	0	0
AT1G12663	Predicted to encode a PR (pathogenesis-related) protein. Belongs to the plant thionin (PR-13) family with the following members: At1g66100, At5g36910, At1g72260, At2g15010, At1g12663, At1g12660.	0	0	0	0	0	0	0	0	0	0	0	0	0	0	0	0	0	0	0	0	0	0	0	0	0	0	0
AT1G12665	Encodes a Plant thionin family protein	0	0	0	0	0	0	0	0	0	0	0	0	0	0	0	0	0	0	0	0	0	0	0	0	0	0	0
AT1G12667	Encodes a Plant thionin family protein	0	0	0	0	0	0	0	0	0	0	0	0	0	0	0	0	0	0	0	0	0	0	0	0	0	0	0
AT1G12669	Encodes a Plant thionin family protein [pseudogene]	0	0	0	0	0	0	0	0	0	0	0	0	0	0	0	0	0	0	0	0	0	0	0	0	0	0	0
AT1G12670	Encodes a Plant thionin family protein [pseudogene]	0	0	0	0	0	0	0	0	0	0	0	0	0	0	0	0	0	0	0	0	0	0	0	0	0	0	0
AT1G12672	unknown protein; LOCATED IN: endomembrane system; BEST Arabidopsis thaliana protein match is: unknown protein (TAIR:AT1G12663.1); Has 4 Blast hits to 4 proteins in 1 species: Archae - 0; Bacteria - 0; Metazoa - 0; Fungi - 0; Plants - 4; Viruses - 0; Other Eukaryotes - 0 (source: NCBI BLink).	0	0	0	0	0	0	0	0	0	0	0	0	0	0	0	0	0	0	0	0	0	0	0	0	0	0	0
AT1G12680	PEPKR2, phosphoenolpyruvate carboxylase-related kinase 2	30	28	18	15	1	1	0	0	0	0	0	0	0	0	1	1	1	1	91	0	0	0	0	0	0	0	0
AT1G12700	ATP binding;nucleic acid binding;helicases	3	1	2	0	1	1	0	0	0	0	0	0	0	0	1	1	0	0	6	0	0	0	0	0	0	0	0
AT1G12710	AtPP2-A12, PP2-A12, phloem protein 2-A12	6	4	1	1	1	1	0	0	0	0	0	0	0	0	1	1	1	1	12	0	0	0	0	0	0	0	0
AT1G12720	transposable element gene	0	0	0	0	0	0	0	0	0	0	0	0	0	0	1	0	0	0	0	0	0	0	0	0	0	0	0
AT1G12725	transposable element gene	0	0	0	0	0	0	0	0	0	0	0	0	0	0	0	0	0	0	0	0	0	0	0	0	0	0	0
AT1G12730	GPI transamidase subunit PIG-U	2	2	1	0	1	1	0	0	0	0	0	0	0	0	1	1	0	0	5	0	0	0	0	0	0	0	0
AT1G12740	CYP87A2, cytochrome P450, family 87, subfamily A, polypeptide 2	3	10	4	6	1	1	0	0	0	0	0	0	0	0	1	1	1	1	23	0	0	0	0	0	0	0	0
AT1G12750	ATRBL6, RBL6, RHOMBOID-like protein 6	4	11	7	1	1	1	0	0	0	0	0	0	0	0	1	1	1	1	23	0	0	0	0	0	0	0	0
AT1G12760	Zinc finger, C3HC4 type (RING finger) family protein	75	75	74	63	1	1	0	0	0	0	0	0	0	0	0	0	0	0	287	0	0	0	0	0	0	0	0
AT1G12770	EMB1586, ISE1, P-loop containing nucleoside triphosphate hydrolases superfamily protein	4	15	8	7	1	1	0	0	0	0	0	0	0	0	0	0	0	0	34	0	0	0	0	0	0	0	0
AT1G12775	Pentatricopeptide repeat (PPR) superfamily protein	3	4	3	0	1	1	0	0	0	0	0	0	0	0	1	1	0	0	10	0	0	0	0	0	0	0	0
AT1G12780	ATUGE1, UGE1, UDP-D-glucose/UDP-D-galactose 4-epimerase 1	12	12	14	6	1	1	0	0	0	0	0	0	0	0	1	1	1	1	44	0	0	0	0	0	0	0	0
AT1G12790	CONTAINS InterPro DOMAIN/s: RuvA domain 2-like (InterPro:IPR010994); Has 29 Blast hits to 29 proteins in 9 species: Archae - 0; Bacteria - 2; Metazoa - 0; Fungi - 0; Plants - 27; Viruses - 0; Other Eukaryotes - 0 (source: NCBI BLink).	0	1	0	0	1	1	0	0	0	0	0	0	0	0	1	1	1	1	1	0	0	0	0	0	0	0	0
AT1G12800	Nucleic acid-binding, OB-fold-like protein	5	6	6	4	1	1	0	0	0	0	0	0	0	0	1	1	1	1	21	0	0	0	0	0	0	0	0
AT1G12805	nucleotide binding	22	15	13	7	1	1	0	0	0	0	0	0	0	0	0	0	0	0	57	0	0	0	0	0	0	0	0
AT1G12810	proline-rich family protein	17	10	3	10	1	1	0	0	0	0	0	0	0	0	1	1	1	1	40	0	0	0	0	0	0	0	0
AT1G12820	AFB3, auxin signaling F-box 3	47	58	67	70	1	1	0	0	0	0	0	0	0	0	1	1	1	1	242	0	0	0	0	0	0	0	0
AT1G12830	unknown protein; FUNCTIONS IN: molecular_function unknown; INVOLVED IN: biological_process unknown; LOCATED IN: cellular_component unknown; EXPRESSED IN: 23 plant structures; EXPRESSED DURING: 13 growth stages; Has 39778 Blast hits to 22088 proteins in 1060 species: Archae - 152; Bacteria - 6161; Metazoa - 14109; Fungi - 6144; Plants - 2156; Viruses - 601; Other Eukaryotes - 10455 (source: NCBI B…	28	25	41	10	1	1	0	0	0	0	0	0	0	0	1	1	1	1	104	0	0	0	0	0	0	0	0
AT1G12840	ATVHA-C, DET3, vacuolar ATP synthase subunit C (VATC) / V-ATPase C subunit / vacuolar proton pump C subunit (DET3)	114	128	65	50	1	1	0	0	0	0	0	0	0	0	1	1	1	1	357	0	0	0	0	0	0	0	0
AT1G12845	unknown protein; FUNCTIONS IN: molecular_function unknown; INVOLVED IN: biological_process unknown; LOCATED IN: endomembrane system; EXPRESSED IN: 22 plant structures; EXPRESSED DURING: 13 growth stages; Has 8 Blast hits to 8 proteins in 4 species: Archae - 0; Bacteria - 0; Metazoa - 0; Fungi - 0; Plants - 8; Viruses - 0; Other Eukaryotes - 0 (source: NCBI BLink).	0	0	0	0	0	0	0	0	0	0	0	0	0	0	1	0	1	0	0	0	0	0	0	0	0	0	0
AT1G12850	Phosphoglycerate mutase family protein	29	41	20	17	1	1	0	0	0	0	0	0	0	0	1	1	1	1	107	0	0	0	0	0	0	0	0
AT1G12855	F-box family protein	0	0	0	0	0	0	0	0	0	0	0	0	0	0	0	0	0	0	0	0	0	0	0	0	0	0	0
AT1G12860	ICE2, SCRM2, basic helix-loop-helix (bHLH) DNA-binding superfamily protein	1	3	1	2	1	1	0	0	0	0	0	0	0	0	1	1	0	0	7	0	0	0	0	0	0	0	0
AT1G12870	F-box and associated interaction domains-containing protein	0	0	0	0	0	0	0	0	0	0	0	0	0	0	0	0	0	0	0	0	0	0	0	0	0	0	0
AT1G12880	atnudt12, NUDT12, nudix hydrolase homolog 12	10	5	2	1	1	1	0	0	0	0	0	0	0	0	1	1	1	1	18	0	0	0	0	0	0	0	0
AT1G12890	Integrase-type DNA-binding superfamily protein	1	3	1	0	1	1	0	0	0	0	0	0	0	0	0	0	0	0	5	0	0	0	0	0	0	0	0
AT1G12900	GAPA-2, glyceraldehyde 3-phosphate dehydrogenase A subunit 2	1	5	4	4	1	1	0	0	0	0	0	0	0	0	1	1	1	1	14	0	0	0	0	0	0	0	0
AT1G12910	ATAN11, LWD1, Transducin/WD40 repeat-like superfamily protein	19	21	14	12	1	1	0	0	0	0	0	0	0	0	1	1	1	1	66	0	0	0	0	0	0	0	0
AT1G12920	ERF1-2, eukaryotic release factor 1-2	103	131	79	61	1	1	0	0	0	0	0	0	0	0	0	0	0	0	374	0	0	0	0	0	0	0	0
AT1G12930	ARM repeat superfamily protein	13	17	7	3	1	1	0	0	0	0	0	0	0	0	1	1	1	1	40	0	0	0	0	0	0	0	0
AT1G12935	transposable element gene	0	0	0	0	0	0	0	0	0	0	0	0	0	0	0	0	0	0	0	0	0	0	0	0	0	0	0
AT1G12938	unknown protein; Has 30201 Blast hits to 17322 proteins in 780 species: Archae - 12; Bacteria - 1396; Metazoa - 17338; Fungi - 3422; Plants - 5037; Viruses - 0; Other Eukaryotes - 2996 (source: NCBI BLink).	0	0	0	0	0	0	0	0	0	0	0	0	0	0	0	0	0	0	0	0	0	0	0	0	0	0	0
AT1G12940	ATNRT2.5, NRT2.5, nitrate transporter2.5	40	34	15	6	1	1	0	0	0	0	0	0	0	0	1	1	1	1	95	0	0	0	0	0	0	0	0
AT1G12950	RSH2, root hair specific 2	22	43	16	27	1	1	0	0	0	0	0	0	0	0	1	1	1	1	108	0	0	0	0	0	0	0	0
AT1G12960	Ribosomal protein L18e/L15 superfamily protein	0	0	0	0	0	0	0	0	0	0	0	0	0	0	1	0	1	0	0	0	0	0	0	0	0	0	0
AT1G12970	PIRL3, plant intracellular ras group-related LRR 3	14	21	6	9	1	1	0	0	0	0	0	0	0	0	1	1	1	1	50	0	0	0	0	0	0	0	0
AT1G12980	DRN, ESR1, Integrase-type DNA-binding superfamily protein	0	0	0	0	0	0	0	0	0	0	0	0	0	0	0	0	0	0	0	0	0	0	0	0	0	0	0
AT1G12990	beta-1,4-N-acetylglucosaminyltransferase family protein	13	11	10	7	1	1	0	0	0	0	0	0	0	0	1	1	1	1	41	0	0	0	0	0	0	0	0
AT1G13000	Protein of unknown function (DUF707)	10	13	7	6	1	1	0	0	0	0	0	0	0	0	1	1	1	1	36	0	0	0	0	0	0	0	0
AT1G13010	pre-tRNA	0	0	0	0	0	0	0	0	0	0	0	0	0	0	0	0	0	0	0	0	0	0	0	0	0	0	0
AT1G13020	EIF4B2, eukaryotic initiation factor 4B2	64	84	55	50	1	1	0	0	0	0	0	0	0	0	1	1	1	1	253	0	0	0	0	0	0	0	0
AT1G13030	sphere organelles protein-related	2	9	10	3	1	1	0	0	0	0	0	0	0	0	1	1	1	1	24	0	0	0	0	0	0	0	0
AT1G13040	Pentatricopeptide repeat (PPR-like) superfamily protein	2	1	4	2	1	1	0	0	0	0	0	0	0	0	1	1	0	0	9	0	0	0	0	0	0	0	0
AT1G13050	unknown protein; BEST Arabidopsis thaliana protein match is: unknown protein (TAIR:AT3G26350.1); Has 538 Blast hits to 510 proteins in 88 species: Archae - 0; Bacteria - 23; Metazoa - 81; Fungi - 36; Plants - 361; Viruses - 8; Other Eukaryotes - 29 (source: NCBI BLink).	0	0	0	0	0	0	0	0	0	0	0	0	0	0	1	0	0	0	0	0	0	0	0	0	0	0	0
AT1G13060	PBE1, 20S proteasome beta subunit E1	66	88	37	31	1	1	0	0	0	0	0	0	0	0	0	0	0	0	222	0	0	0	0	0	0	0	0
AT1G13070	CYP71B27, putative cytochrome P450	0	0	0	0	0	0	0	0	0	0	0	0	0	0	1	0	0	0	0	0	0	0	0	0	0	0	0
AT1G13080	CYP71B2, cytochrome P450, family 71, subfamily B, polypeptide 2	3	6	5	0	1	1	0	0	0	0	0	0	0	0	1	1	1	1	14	0	0	0	0	0	0	0	0
AT1G13090	CYP71B28, cytochrome P450, family 71, subfamily B, polypeptide 28	9	6	3	2	1	1	0	0	0	0	0	0	0	0	1	1	1	1	20	0	0	0	0	0	0	0	0
AT1G13100	CYP71B29, cytochrome P450, family 71, subfamily B, polypeptide 29	6	9	1	4	1	1	0	0	0	0	0	0	0	0	1	1	0	0	20	0	0	0	0	0	0	0	0
AT1G13110	CYP71B7, cytochrome P450, family 71 subfamily B, polypeptide 7	101	116	27	22	1	1	0	0	0	0	0	0	0	0	1	1	1	1	266	0	0	0	0	0	0	0	0
AT1G13120	emb1745, embryo defective 1745	12	17	12	10	1	1	0	0	0	0	0	0	0	0	1	1	1	1	51	0	0	0	0	0	0	0	0
AT1G13130	Cellulase (glycosyl hydrolase family 5) protein	1	1	0	0	1	1	0	0	0	0	0	0	0	0	1	1	0	0	2	0	0	0	0	0	0	0	0
AT1G13140	CYP86C3, cytochrome P450, family 86, subfamily C, polypeptide 3	0	0	0	0	0	0	0	0	0	0	0	0	0	0	1	0	0	0	0	0	0	0	0	0	0	0	0
AT1G13145	pseudogene of unknown protein	2	3	5	1	1	0	0	0	0	0	0	1	0	0	0	0	0	0	0	0	0	0	0	0	11	0	0
AT1G13150	CYP86C4, cytochrome P450, family 86, subfamily C, polypeptide 4	0	0	0	0	0	0	0	0	0	0	0	0	0	0	1	0	0	0	0	0	0	0	0	0	0	0	0
AT1G13160	ARM repeat superfamily protein	26	21	34	32	1	1	0	0	0	0	0	0	0	0	1	1	1	1	113	0	0	0	0	0	0	0	0
AT1G13170	ORP1D, OSBP(oxysterol binding protein)-related protein 1D	24	41	15	9	1	1	0	0	0	0	0	0	0	0	1	1	1	1	89	0	0	0	0	0	0	0	0
AT1G13180	ARP3, ATARP3, DIS1, Actin-like ATPase superfamily protein	6	13	9	5	1	1	0	0	0	0	0	0	0	0	1	1	1	1	33	0	0	0	0	0	0	0	0
AT1G13190	RNA-binding (RRM/RBD/RNP motifs) family protein	59	73	64	51	1	1	0	0	0	0	0	0	0	0	1	1	1	1	247	0	0	0	0	0	0	0	0
AT1G13195	RING/U-box superfamily protein	6	7	7	7	1	1	0	0	0	0	0	0	0	0	1	1	1	1	27	0	0	0	0	0	0	0	0
AT1G13200	F-box and associated interaction domains-containing protein	0	0	0	0	0	0	0	0	0	0	0	0	0	0	1	0	0	0	0	0	0	0	0	0	0	0	0
AT1G13210	ACA.l, autoinhibited Ca2+/ATPase II	19	22	15	10	1	1	0	0	0	0	0	0	0	0	1	1	1	1	66	0	0	0	0	0	0	0	0
AT1G13220	LINC2, nuclear matrix constituent protein-related	25	13	19	8	1	1	0	0	0	0	0	0	0	0	1	1	0	0	65	0	0	0	0	0	0	0	0
AT1G13230	Leucine-rich repeat (LRR) family protein	0	0	0	0	0	0	0	0	0	0	0	0	0	0	1	0	0	0	0	0	0	0	0	0	0	0	0
AT1G13240	pre-tRNA	0	0	0	0	0	0	0	0	0	0	0	0	0	0	0	0	0	0	0	0	0	0	0	0	0	0	0
AT1G13245	DVL4, RTFL17, ROTUNDIFOLIA like 17	27	27	76	54	1	1	0	0	0	0	0	0	0	0	0	0	0	0	184	0	0	0	0	0	0	0	0
AT1G13250	GATL3, galacturonosyltransferase-like 3	11	23	13	10	1	1	0	0	0	0	0	0	0	0	1	1	1	1	57	0	0	0	0	0	0	0	0
AT1G13260	EDF4, RAV1, related to ABI3/VP1 1	45	79	51	60	1	1	0	0	0	0	0	0	0	0	1	1	1	1	235	0	0	0	0	0	0	0	0
AT1G13270	MAP1B, MAP1C, methionine aminopeptidase 1B	3	0	0	3	1	1	0	0	0	0	0	0	0	0	1	1	1	1	6	0	0	0	0	0	0	0	0
AT1G13280	AOC4, allene oxide cyclase 4	16	27	12	17	1	1	0	0	0	0	0	0	0	0	1	1	1	1	72	0	0	0	0	0	0	0	0
AT1G13290	DOT5, WIP6, C2H2-like zinc finger protein	0	0	0	0	0	0	0	0	0	0	0	0	0	0	1	0	0	0	0	0	0	0	0	0	0	0	0
AT1G13300	HRS1, myb-like transcription factor family protein	11	9	127	88	1	1	0	0	0	0	0	0	0	0	1	1	1	1	235	0	0	0	0	0	0	0	0
AT1G13310	Endosomal targeting BRO1-like domain-containing protein	1	0	0	0	1	1	0	0	0	0	0	0	0	0	1	1	0	0	1	0	0	0	0	0	0	0	0
AT1G13320	PP2AA3, protein phosphatase 2A subunit A3	41	48	25	20	1	1	0	0	0	0	0	0	0	0	1	1	1	1	134	0	0	0	0	0	0	0	0
AT1G13330	AHP2, Arabidopsis Hop2 homolog	0	0	0	0	0	0	0	0	0	0	0	0	0	0	1	0	0	0	0	0	0	0	0	0	0	0	0
AT1G13340	Regulator of Vps4 activity in the MVB pathway protein	3	3	1	0	1	1	0	0	0	0	0	0	0	0	1	1	1	1	7	0	0	0	0	0	0	0	0
AT1G13350	Protein kinase superfamily protein	15	18	19	10	1	1	0	0	0	0	0	0	0	0	0	0	0	0	62	0	0	0	0	0	0	0	0
AT1G13360	unknown protein; BEST Arabidopsis thaliana protein match is: unknown protein (TAIR:AT3G25870.1); Has 69 Blast hits to 69 proteins in 16 species: Archae - 0; Bacteria - 0; Metazoa - 6; Fungi - 0; Plants - 63; Viruses - 0; Other Eukaryotes - 0 (source: NCBI BLink).	119	116	129	80	1	1	0	0	0	0	0	0	0	0	0	0	0	0	444	0	0	0	0	0	0	0	0
AT1G13370	Histone superfamily protein	0	0	0	0	0	0	0	0	0	0	0	0	0	0	1	0	0	0	0	0	0	0	0	0	0	0	0
AT1G13380	Protein of unknown function (DUF1218)	5	9	3	3	1	1	0	0	0	0	0	0	0	0	1	1	1	1	20	0	0	0	0	0	0	0	0
AT1G13390	unknown protein; BEST Arabidopsis thaliana protein match is: unknown protein (TAIR:AT1G68490.1); Has 114 Blast hits to 114 proteins in 18 species: Archae - 0; Bacteria - 0; Metazoa - 0; Fungi - 0; Plants - 114; Viruses - 0; Other Eukaryotes - 0 (source: NCBI BLink).	32	51	28	36	1	1	0	0	0	0	0	0	0	0	0	0	0	0	147	0	0	0	0	0	0	0	0
AT1G13400	JGL, NUB, C2H2 and C2HC zinc fingers superfamily protein	0	0	0	0	0	0	0	0	0	0	0	0	0	0	1	0	0	0	0	0	0	0	0	0	0	0	0
AT1G13410	Tetratricopeptide repeat (TPR)-like superfamily protein	1	5	1	1	1	1	0	0	0	0	0	0	0	0	1	1	1	1	8	0	0	0	0	0	0	0	0
AT1G13420	ATST4B, ST4B, sulfotransferase 4B	42	29	64	44	1	1	0	0	0	0	0	0	0	0	1	1	1	1	179	0	0	0	0	0	0	0	0
AT1G13430	ATST4C, ST4C, sulfotransferase 4C	2	4	16	7	1	1	0	0	0	0	0	0	0	0	0	0	0	0	29	0	0	0	0	0	0	0	0
AT1G13440	GAPC-2, GAPC2, glyceraldehyde-3-phosphate dehydrogenase C2	1972	3079	4759	3985	1	1	0	0	0	0	0	0	0	0	1	1	1	1	13795	0	0	0	0	0	0	0	0
AT1G13448	other RNA	2	0	0	2	1	0	0	0	0	0	0	0	1	0	0	0	0	0	0	0	0	0	0	0	0	4	0
AT1G13450	Homeodomain-like superfamily protein	11	16	23	13	1	1	0	0	0	0	0	0	0	0	1	1	1	1	63	0	0	0	0	0	0	0	0
AT1G13460	Protein phosphatase 2A regulatory B subunit family protein	16	16	15	7	1	1	0	0	0	0	0	0	0	0	1	1	1	1	54	0	0	0	0	0	0	0	0
AT1G13470	Protein of unknown function (DUF1262)	0	0	0	0	0	0	0	0	0	0	0	0	0	0	1	0	0	0	0	0	0	0	0	0	0	0	0
AT1G13480	Protein of unknown function (DUF1262)	17	25	15	12	1	1	0	0	0	0	0	0	0	0	0	0	0	0	69	0	0	0	0	0	0	0	0
AT1G13485	unknown protein; FUNCTIONS IN: molecular_function unknown; INVOLVED IN: biological_process unknown; LOCATED IN: cellular_component unknown; Has 0 Blast hits to 0 proteins in 0 species (source: NCBI BLink).	0	0	0	0	0	0	0	0	0	0	0	0	0	0	0	0	0	0	0	0	0	0	0	0	0	0	0
AT1G13490	Protein of unknown function (DUF1262)	3	1	5	2	1	1	0	0	0	0	0	0	0	0	0	0	0	0	11	0	0	0	0	0	0	0	0
AT1G13500	Protein of unknown function (DUF1262)	5	16.5	13	4	1	1	0	0	0	0	0	0	0	0	0	0	0	0	38.5	0	0	0	0	0	0	0	0
AT1G13510	Protein of unknown function (DUF1262)	32	21.5	27	14	1	1	0	0	0	0	0	0	0	0	0	0	0	0	94.5	0	0	0	0	0	0	0	0
AT1G13520	Protein of unknown function (DUF1262)	14	14	10	4	1	1	0	0	0	0	0	0	0	0	0	0	0	0	42	0	0	0	0	0	0	0	0
AT1G13530	Protein of unknown function (DUF1262)	17	8	11	6	1	1	0	0	0	0	0	0	0	0	0	0	0	0	42	0	0	0	0	0	0	0	0
AT1G13540	Protein of unknown function (DUF1262)	8	2	1	2	1	1	0	0	0	0	0	0	0	0	1	1	0	0	13	0	0	0	0	0	0	0	0
AT1G13550	Protein of unknown function (DUF1262)	0	0	1	0	1	1	0	0	0	0	0	0	0	0	0	0	0	0	1	0	0	0	0	0	0	0	0
AT1G13560	AAPT1, ATAAPT1, aminoalcoholphosphotransferase 1	17	31	8	4	1	1	0	0	0	0	0	0	0	0	1	1	1	1	60	0	0	0	0	0	0	0	0
AT1G13570	F-box/RNI-like superfamily protein	9	7	7	0	1	1	0	0	0	0	0	0	0	0	1	1	1	1	23	0	0	0	0	0	0	0	0
AT1G13580	LAG13, LAG1 longevity assurance homolog 3	11	7	9	4	1	1	0	0	0	0	0	0	0	0	1	1	1	1	31	0	0	0	0	0	0	0	0
AT1G13590	ATPSK1, PSK1, phytosulfokine 1 precursor	12	17	9	10	1	1	0	0	0	0	0	0	0	0	1	1	1	1	48	0	0	0	0	0	0	0	0
AT1G13600	AtbZIP58, bZIP58, basic leucine-zipper 58	3	2	1	0	1	1	0	0	0	0	0	0	0	0	1	1	1	1	6	0	0	0	0	0	0	0	0
AT1G13605	Encodes a defensin-like (DEFL) family protein.	0	0	0	0	0	0	0	0	0	0	0	0	0	0	0	0	0	0	0	0	0	0	0	0	0	0	0
AT1G13607	Defensin-like (DEFL) family protein	0	0	0	0	0	0	0	0	0	0	0	0	0	0	0	0	0	0	0	0	0	0	0	0	0	0	0
AT1G13608	Defensin-like (DEFL) family protein	0	0	0	0	0	0	0	0	0	0	0	0	0	0	0	0	0	0	0	0	0	0	0	0	0	0	0
AT1G13609	Defensin-like (DEFL) family protein	0	0	0	0	0	0	0	0	0	0	0	0	0	0	0	0	0	0	0	0	0	0	0	0	0	0	0
AT1G13610	alpha/beta-Hydrolases superfamily protein	2	1	0	2	1	1	0	0	0	0	0	0	0	0	1	1	0	0	5	0	0	0	0	0	0	0	0
AT1G13620	RGF2, Encodes a root meristem growth factor (RGF). Belongs to a family of functionally redundant homologous peptides that are secreted, tyrosine-sulfated, and expressed mainly in the stem cell area and the innermost layer of central columella cells. RGFs are required for maintenance of the root stem cell niche and transit amplifying cell proliferation. Members of this family include: At5g60810 (R…	1	2	2	1	1	1	0	0	0	0	0	0	0	0	0	0	0	0	6	0	0	0	0	0	0	0	0
AT1G13630	Tetratricopeptide repeat (TPR)-like superfamily protein	0	1	1	1	1	1	0	0	0	0	0	0	0	0	1	1	0	0	3	0	0	0	0	0	0	0	0
AT1G13635	DNA glycosylase superfamily protein	3	6	1	0	1	1	0	0	0	0	0	0	0	0	0	0	0	0	10	0	0	0	0	0	0	0	0
AT1G13640	Phosphatidylinositol 3- and 4-kinase family protein	55	65	46	24	1	1	0	0	0	0	0	0	0	0	1	1	1	1	190	0	0	0	0	0	0	0	0
AT1G13650	BEST Arabidopsis thaliana protein match is: 18S pre-ribosomal assembly protein gar2-related (TAIR:AT2G03810.4); Has 3688 Blast hits to 1629 proteins in 255 species: Archae - 22; Bacteria - 222; Metazoa - 684; Fungi - 292; Plants - 62; Viruses - 14; Other Eukaryotes - 2392 (source: NCBI BLink).	0	0	0	0	0	0	0	0	0	0	0	0	0	0	1	0	0	0	0	0	0	0	0	0	0	0	0
AT1G13660	transposable element gene	0	0	0	0	0	0	0	0	0	0	0	0	0	0	0	0	0	0	0	0	0	0	0	0	0	0	0
AT1G13670	unknown protein; Has 22 Blast hits to 22 proteins in 7 species: Archae - 0; Bacteria - 0; Metazoa - 0; Fungi - 0; Plants - 22; Viruses - 0; Other Eukaryotes - 0 (source: NCBI BLink).	28	24	26	15	1	1	0	0	0	0	0	0	0	0	1	1	1	1	93	0	0	0	0	0	0	0	0
AT1G13680	PLC-like phosphodiesterases superfamily protein	0	0	0	0	0	0	0	0	0	0	0	0	0	0	1	0	0	0	0	0	0	0	0	0	0	0	0
AT1G13690	ATE1, ATPase E1	20	21	18	11	1	1	0	0	0	0	0	0	0	0	1	1	1	1	70	0	0	0	0	0	0	0	0
AT1G13700	PGL1, 6-phosphogluconolactonase 1	1	1	2	1	1	1	0	0	0	0	0	0	0	0	1	1	0	0	5	0	0	0	0	0	0	0	0
AT1G13710	CYP78A5, KLU, cytochrome P450, family 78, subfamily A, polypeptide 5	0	2	1	0	1	1	0	0	0	0	0	0	0	0	1	1	0	0	3	0	0	0	0	0	0	0	0
AT1G13720	pre-tRNA	0	0	0	0	0	0	0	0	0	0	0	0	0	0	0	0	0	0	0	0	0	0	0	0	0	0	0
AT1G13730	Nuclear transport factor 2 (NTF2) family protein with RNA binding (RRM-RBD-RNP motifs) domain	34	19	14	10	1	1	0	0	0	0	0	0	0	0	1	1	1	1	77	0	0	0	0	0	0	0	0
AT1G13740	AFP2, ABI five binding protein 2	30	23	51	19	1	1	0	0	0	0	0	0	0	0	1	1	1	1	123	0	0	0	0	0	0	0	0
AT1G13750	Purple acid phosphatases superfamily protein	19	9	7	7	1	1	0	0	0	0	0	0	0	0	1	1	1	1	42	0	0	0	0	0	0	0	0
AT1G13755	Defensin-like (DEFL) family protein	0	0	0	0	0	0	0	0	0	0	0	0	0	0	0	0	0	0	0	0	0	0	0	0	0	0	0
AT1G13760	unknown protein; FUNCTIONS IN: molecular_function unknown; INVOLVED IN: biological_process unknown; LOCATED IN: endomembrane system; Has 30201 Blast hits to 17322 proteins in 780 species: Archae - 12; Bacteria - 1396; Metazoa - 17338; Fungi - 3422; Plants - 5037; Viruses - 0; Other Eukaryotes - 2996 (source: NCBI BLink).	0	0	0	0	0	0	0	0	0	0	0	0	0	0	0	0	0	0	0	0	0	0	0	0	0	0	0
AT1G13770	RUS3, Protein of unknown function, DUF647	2	6	1	2	1	1	0	0	0	0	0	0	0	0	0	0	0	0	11	0	0	0	0	0	0	0	0
AT1G13780	F-box/RNI-like/FBD-like domains-containing protein	3	6	1	1	1	1	0	0	0	0	0	0	0	0	0	0	0	0	11	0	0	0	0	0	0	0	0
AT1G13790	XH/XS domain-containing protein	0	0	0	1	1	1	0	0	0	0	0	0	0	0	1	1	0	0	1	0	0	0	0	0	0	0	0
AT1G13800	Tetratricopeptide repeat (TPR)-like superfamily protein	2	2	1	1	1	1	0	0	0	0	0	0	0	0	1	1	0	0	6	0	0	0	0	0	0	0	0
AT1G13810	Restriction endonuclease, type II-like superfamily protein	8	7	5	10	1	1	0	0	0	0	0	0	0	0	1	1	1	1	30	0	0	0	0	0	0	0	0
AT1G13820	alpha/beta-Hydrolases superfamily protein	7	2	3	2	1	1	0	0	0	0	0	0	0	0	0	0	0	0	14	0	0	0	0	0	0	0	0
AT1G13830	Carbohydrate-binding X8 domain superfamily protein	6	13	6	5	1	1	0	0	0	0	0	0	0	0	1	1	1	1	30	0	0	0	0	0	0	0	0
AT1G13840	pre-tRNA	0	0	0	0	0	0	0	0	0	0	0	0	0	0	0	0	0	0	0	0	0	0	0	0	0	0	0
AT1G13850	pre-tRNA	0	0	0	0	0	0	0	0	0	0	0	0	0	0	0	0	0	0	0	0	0	0	0	0	0	0	0
AT1G13860	QUL1, QUASIMODO2 LIKE 1	7	8	7	4	1	1	0	0	0	0	0	0	0	0	0	0	0	0	26	0	0	0	0	0	0	0	0
AT1G13870	DRL1, calmodulin binding;purine nucleotide binding	13	21	10	8	1	1	0	0	0	0	0	0	0	0	1	1	1	1	52	0	0	0	0	0	0	0	0
AT1G13880	ELM2 domain-containing protein	31	37	18	12	1	1	0	0	0	0	0	0	0	0	1	1	1	1	98	0	0	0	0	0	0	0	0
AT1G13890	ATSNAP30, SNAP30, soluble N-ethylmaleimide-sensitive factor adaptor protein 30	0	0	0	0	0	0	0	0	0	0	0	0	0	0	1	0	0	0	0	0	0	0	0	0	0	0	0
AT1G13900	Purple acid phosphatases superfamily protein	36	38	32	20	1	1	0	0	0	0	0	0	0	0	1	1	1	1	126	0	0	0	0	0	0	0	0
AT1G13910	Leucine-rich repeat (LRR) family protein	6	5	1	1	1	1	0	0	0	0	0	0	0	0	1	1	1	1	13	0	0	0	0	0	0	0	0
AT1G13920	Remorin family protein	5	5	5	2	1	1	0	0	0	0	0	0	0	0	1	1	1	1	17	0	0	0	0	0	0	0	0
AT1G13930	Involved in response to salt stress. Knockout mutants are hypersensitive to salt stress.	245	227	101	86	1	1	0	0	0	0	0	0	0	0	1	1	1	1	659	0	0	0	0	0	0	0	0
AT1G13940	Plant protein of unknown function (DUF863)	19	17	17	10	1	1	0	0	0	0	0	0	0	0	1	1	1	1	63	0	0	0	0	0	0	0	0
AT1G13950	ATELF5A-1, EIF-5A, EIF5A, ELF5A-1, eukaryotic elongation factor 5A-1	14	11	11	13	1	1	0	0	0	0	0	0	0	0	1	1	1	1	49	0	0	0	0	0	0	0	0
AT1G13960	WRKY4, WRKY DNA-binding protein 4	39	43	30	16	1	1	0	0	0	0	0	0	0	0	1	1	1	1	128	0	0	0	0	0	0	0	0
AT1G13970	Protein of unknown function (DUF1336)	9	7	10	7	1	1	0	0	0	0	0	0	0	0	1	1	1	1	33	0	0	0	0	0	0	0	0
AT1G13980	EMB30, GN, VAN7, sec7 domain-containing protein	38	48	17	19	1	1	0	0	0	0	0	0	0	0	1	1	1	1	122	0	0	0	0	0	0	0	0
AT1G13990	unknown protein; FUNCTIONS IN: molecular_function unknown; INVOLVED IN: biological_process unknown; LOCATED IN: chloroplast; EXPRESSED IN: 23 plant structures; EXPRESSED DURING: 13 growth stages; CONTAINS InterPro DOMAIN/s: Protein of unknown function DUF3110 (InterPro:IPR021503); Has 25 Blast hits to 25 proteins in 8 species: Archae - 0; Bacteria - 0; Metazoa - 0; Fungi - 0; Plants - 25; Viruses…	18	18	8	9	1	1	0	0	0	0	0	0	0	0	1	1	1	1	53	0	0	0	0	0	0	0	0
AT1G14000	VIK, VH1-interacting kinase	27	31	21	4	1	1	0	0	0	0	0	0	0	0	1	1	1	1	83	0	0	0	0	0	0	0	0
AT1G14010	emp24/gp25L/p24 family/GOLD family protein	13	27	15	6	1	1	0	0	0	0	0	0	0	0	0	0	0	0	61	0	0	0	0	0	0	0	0
AT1G14020	O-fucosyltransferase family protein	10	20	10	0	1	1	0	0	0	0	0	0	0	0	1	1	1	1	40	0	0	0	0	0	0	0	0
AT1G14030	Rubisco methyltransferase family protein	0	2	1	0	1	1	0	0	0	0	0	0	0	0	1	1	0	0	3	0	0	0	0	0	0	0	0
AT1G14040	EXS (ERD1/XPR1/SYG1) family protein	15	16	16	9	1	1	0	0	0	0	0	0	0	0	1	1	1	1	56	0	0	0	0	0	0	0	0
AT1G14048	GCK domain-containing protein	0	0	0	0	0	0	0	0	0	0	0	0	0	0	0	0	0	0	0	0	0	0	0	0	0	0	0
AT1G14060	GCK domain-containing protein	32	22	40	26	1	1	0	0	0	0	0	0	0	0	1	1	1	1	120	0	0	0	0	0	0	0	0
AT1G14070	FUT7, fucosyltransferase 7	11	16	5	10	1	1	0	0	0	0	0	0	0	0	1	1	1	1	42	0	0	0	0	0	0	0	0
AT1G14071	MIR830A, MIR830a; miRNA	0	0	0	0	0	0	0	0	0	0	0	0	0	0	0	0	0	0	0	0	0	0	0	0	0	0	0
AT1G14080	ATFUT6, FUT6, fucosyltransferase 6	24	28	14	9	1	1	0	0	0	0	0	0	0	0	1	1	1	1	75	0	0	0	0	0	0	0	0
AT1G14090	pseudogene, pentatricopeptide (PPR) repeat-containing protein, contains Pfam profile PF01535: PPR repeat; blastp match of 33% identity and 1.5e-16 P-value to GP|20219038|gb|AAM15782.1|AC104428_3|AC104428 Putative indole-3-acetate beta-glucosyltransferase {Oryza sativa (japonica cultivar-group)}	4	6	7	3	1	0	0	0	0	0	0	1	0	0	1	0	1	0	0	0	0	0	0	0	20	0	0
AT1G14100	FUT8, fucosyltransferase 8	0	0	0	0	0	0	0	0	0	0	0	0	0	0	1	0	0	0	0	0	0	0	0	0	0	0	0
AT1G14110	ATFUT9, FUT9, fucosyltransferase 9	0	0	0	0	0	0	0	0	0	0	0	0	0	0	1	0	0	0	0	0	0	0	0	0	0	0	0
AT1G14120	2-oxoglutarate (2OG) and Fe(II)-dependent oxygenase superfamily protein	35	26	23	15	1	1	0	0	0	0	0	0	0	0	1	1	1	1	99	0	0	0	0	0	0	0	0
AT1G14130	2-oxoglutarate (2OG) and Fe(II)-dependent oxygenase superfamily protein	14	22	12	10	1	1	0	0	0	0	0	0	0	0	1	1	1	1	58	0	0	0	0	0	0	0	0
AT1G14140	Mitochondrial substrate carrier family protein	6	13	10	4	1	1	0	0	0	0	0	0	0	0	1	1	1	1	33	0	0	0	0	0	0	0	0
AT1G14150	PQL1, PQL2, PsbQ-like 2	0	1	0	0	1	1	0	0	0	0	0	0	0	0	1	1	0	0	1	0	0	0	0	0	0	0	0
AT1G14160	Uncharacterised protein family (UPF0497)	4	2	3	9	1	1	0	0	0	0	0	0	0	0	0	0	0	0	18	0	0	0	0	0	0	0	0
AT1G14170	RNA-binding KH domain-containing protein	20	18	19	14	1	1	0	0	0	0	0	0	0	0	0	0	0	0	71	0	0	0	0	0	0	0	0
AT1G14180	RING/U-box superfamily protein	3	2	1	1	1	1	0	0	0	0	0	0	0	0	1	1	0	0	7	0	0	0	0	0	0	0	0
AT1G14182	SCRL28, Encodes a member of a family of small, secreted, cysteine rich proteins with sequence similarity to SCR (S locus cysteine-rich protein).	0	0	0	0	0	0	0	0	0	0	0	0	0	0	0	0	0	0	0	0	0	0	0	0	0	0	0
AT1G14185	Glucose-methanol-choline (GMC) oxidoreductase family protein	0	1	0	0	1	1	0	0	0	0	0	0	0	0	0	0	0	0	1	0	0	0	0	0	0	0	0
AT1G14190	Glucose-methanol-choline (GMC) oxidoreductase family protein	2	4	1	1	1	1	0	0	0	0	0	0	0	0	0	0	0	0	8	0	0	0	0	0	0	0	0
AT1G14200	RING/U-box superfamily protein	25	28	27	20	1	1	0	0	0	0	0	0	0	0	1	1	1	1	100	0	0	0	0	0	0	0	0
AT1G14205	Ribosomal L18p/L5e family protein	1	0	0	0	1	1	0	0	0	0	0	0	0	0	0	0	0	0	1	0	0	0	0	0	0	0	0
AT1G14210	Ribonuclease T2 family protein	18	32	15	15	1	1	0	0	0	0	0	0	0	0	1	1	1	1	80	0	0	0	0	0	0	0	0
AT1G14220	Ribonuclease T2 family protein	1	3	1	1	1	1	0	0	0	0	0	0	0	0	1	1	1	1	6	0	0	0	0	0	0	0	0
AT1G14225	unknown protein; Has 30201 Blast hits to 17322 proteins in 780 species: Archae - 12; Bacteria - 1396; Metazoa - 17338; Fungi - 3422; Plants - 5037; Viruses - 0; Other Eukaryotes - 2996 (source: NCBI BLink).	0	0	0	0	0	0	0	0	0	0	0	0	0	0	0	0	0	0	0	0	0	0	0	0	0	0	0
AT1G14230	GDA1/CD39 nucleoside phosphatase family protein	18	21	14	9	1	1	0	0	0	0	0	0	0	0	0	0	0	0	62	0	0	0	0	0	0	0	0
AT1G14240	GDA1/CD39 nucleoside phosphatase family protein	3	5	2	2	1	1	0	0	0	0	0	0	0	0	1	1	1	1	12	0	0	0	0	0	0	0	0
AT1G14250	GDA1/CD39 nucleoside phosphatase family protein	0	0	0	0	0	0	0	0	0	0	0	0	0	0	0	0	0	0	0	0	0	0	0	0	0	0	0
AT1G14260	RING/FYVE/PHD zinc finger superfamily protein	3	1	2	5	1	1	0	0	0	0	0	0	0	0	1	1	1	1	11	0	0	0	0	0	0	0	0
AT1G14270	CAAX amino terminal protease family protein	1	1	2	1	1	1	0	0	0	0	0	0	0	0	1	1	1	1	5	0	0	0	0	0	0	0	0
AT1G14280	PKS2, phytochrome kinase substrate 2	4	1	3	0	1	1	0	0	0	0	0	0	0	0	1	1	0	0	8	0	0	0	0	0	0	0	0
AT1G14290	SBH2, sphingoid base hydroxylase 2	8	14	4	5	1	1	0	0	0	0	0	0	0	0	1	1	1	1	31	0	0	0	0	0	0	0	0
AT1G14300	ARM repeat superfamily protein	10	11	11	4	1	1	0	0	0	0	0	0	0	0	1	1	1	1	36	0	0	0	0	0	0	0	0
AT1G14310	Haloacid dehalogenase-like hydrolase (HAD) superfamily protein	3	6	2	1	1	1	0	0	0	0	0	0	0	0	1	1	1	1	12	0	0	0	0	0	0	0	0
AT1G14315	F-box and associated interaction domains-containing protein	0	0	0	0	0	0	0	0	0	0	0	0	0	0	0	0	0	0	0	0	0	0	0	0	0	0	0
AT1G14320	RPL10, RPL10A, SAC52, Ribosomal protein L16p/L10e family protein	625	722	443	405	1	1	0	0	0	0	0	0	0	0	1	1	1	1	2195	0	0	0	0	0	0	0	0
AT1G14330	Galactose oxidase/kelch repeat superfamily protein	33	26	25	12	1	1	0	0	0	0	0	0	0	0	1	1	1	1	96	0	0	0	0	0	0	0	0
AT1G14340	RNA-binding (RRM/RBD/RNP motifs) family protein	15	28	42	48	1	1	0	0	0	0	0	0	0	0	1	1	1	1	133	0	0	0	0	0	0	0	0
AT1G14345	NAD(P)-linked oxidoreductase superfamily protein	2	1	1	0	1	1	0	0	0	0	0	0	0	0	1	1	0	0	4	0	0	0	0	0	0	0	0
AT1G14350	AtMYB124, FLP, MYB124, Duplicated homeodomain-like superfamily protein	2	4	6	0	1	1	0	0	0	0	0	0	0	0	1	1	1	1	12	0	0	0	0	0	0	0	0
AT1G14360	ATUTR3, UTR3, UDP-galactose transporter 3	14	13	5	7	1	1	0	0	0	0	0	0	0	0	1	1	1	1	39	0	0	0	0	0	0	0	0
AT1G14370	APK2A, PBL2, protein kinase 2A	10	12	4	9	1	1	0	0	0	0	0	0	0	0	1	1	1	1	35	0	0	0	0	0	0	0	0
AT1G14380	IQD28, IQ-domain 28	25	20	16	11	1	1	0	0	0	0	0	0	0	0	1	1	1	1	72	0	0	0	0	0	0	0	0
AT1G14390	Leucine-rich repeat protein kinase family protein	3	7	6	4	1	1	0	0	0	0	0	0	0	0	1	1	1	1	20	0	0	0	0	0	0	0	0
AT1G14400	ATUBC1, UBC1, UBC1, ubiquitin carrier protein 1	130	140	132	111	1	1	0	0	0	0	0	0	0	0	1	1	1	1	513	0	0	0	0	0	0	0	0
AT1G14410	ATWHY1, PTAC1, WHY1, ssDNA-binding transcriptional regulator	4	6	2	3	1	1	0	0	0	0	0	0	0	0	1	1	1	1	15	0	0	0	0	0	0	0	0
AT1G14420	AT59, Pectate lyase family protein	0	0	0	0	0	0	0	0	0	0	0	0	0	0	1	0	0	0	0	0	0	0	0	0	0	0	0
AT1G14430	glyoxal oxidase-related protein	0	0	0	0	0	0	0	0	0	0	0	0	0	0	0	0	0	0	0	0	0	0	0	0	0	0	0
AT1G14440	AtHB31, HB31, homeobox protein 31	0	0	0	0	0	0	0	0	0	0	0	0	0	0	1	0	0	0	0	0	0	0	0	0	0	0	0
AT1G14450	NADH dehydrogenase (ubiquinone)s	30	22	21	14	1	1	0	0	0	0	0	0	0	0	1	1	1	1	87	0	0	0	0	0	0	0	0
AT1G14455	unknown protein; FUNCTIONS IN: molecular_function unknown; INVOLVED IN: biological_process unknown; LOCATED IN: endomembrane system; Has 30201 Blast hits to 17322 proteins in 780 species: Archae - 12; Bacteria - 1396; Metazoa - 17338; Fungi - 3422; Plants - 5037; Viruses - 0; Other Eukaryotes - 2996 (source: NCBI BLink).	0	0	0	0	0	0	0	0	0	0	0	0	0	0	0	0	0	0	0	0	0	0	0	0	0	0	0
AT1G14460	AAA-type ATPase family protein	9	12	7	3	1	1	0	0	0	0	0	0	0	0	1	1	0	0	31	0	0	0	0	0	0	0	0
AT1G14470	Pentatricopeptide repeat (PPR) superfamily protein	1	1	0	2	1	1	0	0	0	0	0	0	0	0	1	1	0	0	4	0	0	0	0	0	0	0	0
AT1G14480	Ankyrin repeat family protein	2	1	4	0	1	1	0	0	0	0	0	0	0	0	1	1	1	1	7	0	0	0	0	0	0	0	0
AT1G14490	Predicted AT-hook DNA-binding family protein	0	1	0	0	1	1	0	0	0	0	0	0	0	0	1	1	0	0	1	0	0	0	0	0	0	0	0
AT1G14500	Ankyrin repeat family protein	0	0	1	0	1	1	0	0	0	0	0	0	0	0	0	0	0	0	1	0	0	0	0	0	0	0	0
AT1G14510	AL7, alfin-like 7	49	55	44	37	1	1	0	0	0	0	0	0	0	0	1	1	1	1	185	0	0	0	0	0	0	0	0
AT1G14518	other RNA	0	0	0	0	0	0	0	0	0	0	0	0	0	0	0	0	0	0	0	0	0	0	0	0	0	0	0
AT1G14520	MIOX1, myo-inositol oxygenase 1	1	2	0	1	1	1	0	0	0	0	0	0	0	0	0	0	0	0	4	0	0	0	0	0	0	0	0
AT1G14530	THH1, Protein of unknown function (DUF1084)	2	3	3	4	1	1	0	0	0	0	0	0	0	0	1	1	1	1	12	0	0	0	0	0	0	0	0
AT1G14540	Peroxidase superfamily protein	0	2	1	0	1	1	0	0	0	0	0	0	0	0	1	1	0	0	3	0	0	0	0	0	0	0	0
AT1G14549	unknown protein; LOCATED IN: endomembrane system; Has 30201 Blast hits to 17322 proteins in 780 species: Archae - 12; Bacteria - 1396; Metazoa - 17338; Fungi - 3422; Plants - 5037; Viruses - 0; Other Eukaryotes - 2996 (source: NCBI BLink).	0	0	0	0	0	0	0	0	0	0	0	0	0	0	0	0	0	0	0	0	0	0	0	0	0	0	0
AT1G14550	Peroxidase superfamily protein	0	1	0	0	1	1	0	0	0	0	0	0	0	0	1	1	0	0	1	0	0	0	0	0	0	0	0
AT1G14560	Mitochondrial substrate carrier family protein	8	7	4	4	1	1	0	0	0	0	0	0	0	0	1	1	1	1	23	0	0	0	0	0	0	0	0
AT1G14570	UBX domain-containing protein	31	43	14	31	1	1	0	0	0	0	0	0	0	0	1	1	1	1	119	0	0	0	0	0	0	0	0
AT1G14580	C2H2-like zinc finger protein	4	3	2	0	1	1	0	0	0	0	0	0	0	0	1	1	0	0	9	0	0	0	0	0	0	0	0
AT1G14590	Nucleotide-diphospho-sugar transferase family protein	10	5	2	1	1	1	0	0	0	0	0	0	0	0	0	0	0	0	18	0	0	0	0	0	0	0	0
AT1G14600	Homeodomain-like superfamily protein	1	1	0	1	1	1	0	0	0	0	0	0	0	0	0	0	0	0	3	0	0	0	0	0	0	0	0
AT1G14610	TWN2, VALRS, valyl-tRNA synthetase / valine--tRNA ligase (VALRS)	76	109	57	47	1	1	0	0	0	0	0	0	0	0	1	1	1	1	289	0	0	0	0	0	0	0	0
AT1G14620	DECOY, decoy	18	20	5	8	1	1	0	0	0	0	0	0	0	0	1	1	1	1	51	0	0	0	0	0	0	0	0
AT1G14630	unknown protein; BEST Arabidopsis thaliana protein match is: unknown protein (TAIR:AT2G01990.1); Has 125 Blast hits to 123 proteins in 14 species: Archae - 0; Bacteria - 0; Metazoa - 0; Fungi - 0; Plants - 125; Viruses - 0; Other Eukaryotes - 0 (source: NCBI BLink).	0	5	1	3	1	1	0	0	0	0	0	0	0	0	0	0	0	0	9	0	0	0	0	0	0	0	0
AT1G14640	SWAP (Suppressor-of-White-APricot)/surp domain-containing protein	2	2	0	2	1	1	0	0	0	0	0	0	0	0	1	1	0	0	6	0	0	0	0	0	0	0	0
AT1G14642	unknown protein; FUNCTIONS IN: molecular_function unknown; INVOLVED IN: biological_process unknown; LOCATED IN: cellular_component unknown; Has 0 Blast hits to 0 proteins in 0 species (source: NCBI BLink).	0	0	0	0	0	0	0	0	0	0	0	0	0	0	0	0	0	0	0	0	0	0	0	0	0	0	0
AT1G14650	SWAP (Suppressor-of-White-APricot)/surp domain-containing protein / ubiquitin family protein	59	75	48	34	1	1	0	0	0	0	0	0	0	0	1	1	1	1	216	0	0	0	0	0	0	0	0
AT1G14660	ATNHX8, NHX8, NHX8, Na+/H+ exchanger 8	3	1	1	0	1	1	0	0	0	0	0	0	0	0	1	1	0	0	5	0	0	0	0	0	0	0	0
AT1G14670	Endomembrane protein 70 protein family	62	120	41	42	1	1	0	0	0	0	0	0	0	0	1	1	1	1	265	0	0	0	0	0	0	0	0
AT1G14680	unknown protein; BEST Arabidopsis thaliana protein match is: unknown protein (TAIR:AT4G09060.1); Has 8132 Blast hits to 6366 proteins in 685 species: Archae - 171; Bacteria - 671; Metazoa - 4046; Fungi - 445; Plants - 318; Viruses - 23; Other Eukaryotes - 2458 (source: NCBI BLink).	0	0	1	1	1	1	0	0	0	0	0	0	0	0	1	1	0	0	2	0	0	0	0	0	0	0	0
AT1G14685	ATBPC2, BBR/BPC2, BPC2, basic pentacysteine 2	24	22	7	10	1	1	0	0	0	0	0	0	0	0	1	1	1	1	63	0	0	0	0	0	0	0	0
AT1G14686	ENTH/ANTH/VHS superfamily protein	1	0	0	0	1	1	0	0	0	0	0	0	0	0	0	0	0	0	1	0	0	0	0	0	0	0	0
AT1G14687	AtHB32, HB32, homeobox protein 32	0	0	0	0	0	0	0	0	0	0	0	0	0	0	1	0	0	0	0	0	0	0	0	0	0	0	0
AT1G14688	FUNCTIONS IN: molecular_function unknown; INVOLVED IN: biological_process unknown; LOCATED IN: cellular_component unknown; CONTAINS InterPro DOMAIN/s: E3 Ubiquitin ligase (InterPro:IPR022170); Has 30201 Blast hits to 17322 proteins in 780 species: Archae - 12; Bacteria - 1396; Metazoa - 17338; Fungi - 3422; Plants - 5037; Viruses - 0; Other Eukaryotes - 2996 (source: NCBI BLink).	0	0	0	0	0	0	0	0	0	0	0	0	0	0	0	0	0	0	0	0	0	0	0	0	0	0	0
AT1G14690	MAP65-7, microtubule-associated protein 65-7	30	32	18	12	1	1	0	0	0	0	0	0	0	0	0	0	0	0	92	0	0	0	0	0	0	0	0
AT1G14700	ATPAP3, PAP3, purple acid phosphatase 3	0	0	0	0	0	0	0	0	0	0	0	0	0	0	1	0	0	0	0	0	0	0	0	0	0	0	0
AT1G14710	hydroxyproline-rich glycoprotein family protein	24	49	20	27	1	1	0	0	0	0	0	0	0	0	1	1	1	1	120	0	0	0	0	0	0	0	0
AT1G14720	ATXTH28, EXGT-A2, XTH28, XTR2, xyloglucan endotransglucosylase/hydrolase 28	16	18	24	26	1	1	0	0	0	0	0	0	0	0	1	1	1	1	84	0	0	0	0	0	0	0	0
AT1G14730	Cytochrome b561/ferric reductase transmembrane protein family	10	11	9	6	1	1	0	0	0	0	0	0	0	0	1	1	1	1	36	0	0	0	0	0	0	0	0
AT1G14740	Protein of unknown function (DUF1423)	116	134	107	79	1	1	0	0	0	0	0	0	0	0	1	1	1	1	436	0	0	0	0	0	0	0	0
AT1G14750	SDS, Cyclin family protein	1	0	0	1	1	1	0	0	0	0	0	0	0	0	1	1	0	0	2	0	0	0	0	0	0	0	0
AT1G14755	S locus-related glycoprotein 1 (SLR1) binding pollen coat protein family	0	0	0	0	0	0	0	0	0	0	0	0	0	0	0	0	0	0	0	0	0	0	0	0	0	0	0
AT1G14760	KNATM, KNOX Arabidopsis thaliana meinox	0	0	0	0	0	0	0	0	0	0	0	0	0	0	1	0	0	0	0	0	0	0	0	0	0	0	0
AT1G14770	RING/FYVE/PHD zinc finger superfamily protein	1	6	2	4	1	1	0	0	0	0	0	0	0	0	1	1	1	1	13	0	0	0	0	0	0	0	0
AT1G14780	MAC/Perforin domain-containing protein	13	14	2	4	1	1	0	0	0	0	0	0	0	0	1	1	1	1	33	0	0	0	0	0	0	0	0
AT1G14790	ATRDRP1, RDR1, RNA-dependent RNA polymerase 1	12	19	6	7	1	1	0	0	0	0	0	0	0	0	1	1	1	1	44	0	0	0	0	0	0	0	0
AT1G14800	Nucleic acid-binding, OB-fold-like protein	0	0	0	0	0	0	0	0	0	0	0	0	0	0	1	0	0	0	0	0	0	0	0	0	0	0	0
AT1G14810	semialdehyde dehydrogenase family protein	38	57	29	36	1	1	0	0	0	0	0	0	0	0	1	1	1	1	160	0	0	0	0	0	0	0	0
AT1G14820	Sec14p-like phosphatidylinositol transfer family protein	9	10	8	2	1	1	0	0	0	0	0	0	0	0	1	1	1	1	29	0	0	0	0	0	0	0	0
AT1G14830	ADL1C, ADL5, DL1C, DRP1C, DYNAMIN-like 1C	69	58	34	31	1	1	0	0	0	0	0	0	0	0	1	1	1	1	192	0	0	0	0	0	0	0	0
AT1G14840	ATMAP70-4, MAP70-4, microtubule-associated proteins 70-4	4	6	2	0	1	1	0	0	0	0	0	0	0	0	1	1	0	0	12	0	0	0	0	0	0	0	0
AT1G14850	NUP155, nucleoporin 155	43	65	28	25	1	1	0	0	0	0	0	0	0	0	1	1	1	1	161	0	0	0	0	0	0	0	0
AT1G14860	atnudt18, NUDT18, nudix hydrolase homolog 18	18	20	10	11	1	1	0	0	0	0	0	0	0	0	0	0	0	0	59	0	0	0	0	0	0	0	0
AT1G14870	PCR2, PLANT CADMIUM RESISTANCE 2	189	206	68	61	1	1	0	0	0	0	0	0	0	0	0	0	0	0	524	0	0	0	0	0	0	0	0
AT1G14880	PCR1, PLANT CADMIUM RESISTANCE 1	0	1	1	1	1	1	0	0	0	0	0	0	0	0	0	0	0	0	3	0	0	0	0	0	0	0	0
AT1G14890	Plant invertase/pectin methylesterase inhibitor superfamily protein	18	32	10	11	1	1	0	0	0	0	0	0	0	0	1	1	1	1	71	0	0	0	0	0	0	0	0
AT1G14900	HMGA, high mobility group A	55	74	39	35	1	1	0	0	0	0	0	0	0	0	1	1	1	1	203	0	0	0	0	0	0	0	0
AT1G14910	ENTH/ANTH/VHS superfamily protein	17	20	6	12	1	1	0	0	0	0	0	0	0	0	1	1	1	1	55	0	0	0	0	0	0	0	0
AT1G14920	GAI, RGA2, GRAS family transcription factor family protein	36	39	24	19	1	1	0	0	0	0	0	0	0	0	1	1	1	1	118	0	0	0	0	0	0	0	0
AT1G14930	Polyketide cyclase/dehydrase and lipid transport superfamily protein	0	0	0	0	0	0	0	0	0	0	0	0	0	0	1	0	0	0	0	0	0	0	0	0	0	0	0
AT1G14940	Polyketide cyclase/dehydrase and lipid transport superfamily protein	0	0	0	0	0	0	0	0	0	0	0	0	0	0	1	0	0	0	0	0	0	0	0	0	0	0	0
AT1G14950	Polyketide cyclase/dehydrase and lipid transport superfamily protein	0	0	0	0	0	0	0	0	0	0	0	0	0	0	1	0	1	0	0	0	0	0	0	0	0	0	0
AT1G14960	Polyketide cyclase/dehydrase and lipid transport superfamily protein	13	9	5	4	1	1	0	0	0	0	0	0	0	0	1	1	1	1	31	0	0	0	0	0	0	0	0
AT1G14970	O-fucosyltransferase family protein	1	2	3	2	1	1	0	0	0	0	0	0	0	0	1	1	0	0	8	0	0	0	0	0	0	0	0
AT1G14980	CPN10, chaperonin 10	121	143	113	93	1	1	0	0	0	0	0	0	0	0	1	1	1	1	470	0	0	0	0	0	0	0	0
AT1G14990	unknown protein; FUNCTIONS IN: molecular_function unknown; INVOLVED IN: biological_process unknown; LOCATED IN: endomembrane system; EXPRESSED IN: 22 plant structures; EXPRESSED DURING: 13 growth stages; Has 34 Blast hits to 34 proteins in 12 species: Archae - 0; Bacteria - 0; Metazoa - 0; Fungi - 0; Plants - 34; Viruses - 0; Other Eukaryotes - 0 (source: NCBI BLink).	3	6	2	1	1	1	0	0	0	0	0	0	0	0	1	1	1	1	12	0	0	0	0	0	0	0	0
AT1G15000	scpl50, serine carboxypeptidase-like 50	53	70	48	27	1	1	0	0	0	0	0	0	0	0	1	1	1	1	198	0	0	0	0	0	0	0	0
AT1G15002	Potential natural antisense gene, locus overlaps with AT1G15000	0	9	2	1	1	0	0	0	0	0	0	0	1	0	0	0	0	0	0	0	0	0	0	0	0	12	0
AT1G15010	unknown protein; BEST Arabidopsis thaliana protein match is: unknown protein (TAIR:AT2G01300.1); Has 71 Blast hits to 71 proteins in 13 species: Archae - 0; Bacteria - 2; Metazoa - 0; Fungi - 0; Plants - 69; Viruses - 0; Other Eukaryotes - 0 (source: NCBI BLink).	1	0	1	0	1	1	0	0	0	0	0	0	0	0	1	1	1	1	2	0	0	0	0	0	0	0	0
AT1G15015	F-box family protein	0	0	0	0	0	0	0	0	0	0	0	0	0	0	0	0	0	0	0	0	0	0	0	0	0	0	0
AT1G15020	ATQSOX1, QSO2, QSOX1, quiescin-sulfhydryl oxidase 1	16	27	10	7	1	1	0	0	0	0	0	0	0	0	1	1	1	1	60	0	0	0	0	0	0	0	0
AT1G15030	Protein of unknown function (DUF789)	12	8	10	6	1	1	0	0	0	0	0	0	0	0	0	0	0	0	36	0	0	0	0	0	0	0	0
AT1G15040	Class I glutamine amidotransferase-like superfamily protein	0	0	3	1	1	1	0	0	0	0	0	0	0	0	1	1	0	0	4	0	0	0	0	0	0	0	0
AT1G15045	hypothetical protein	0	0	0	0	0	0	0	0	0	0	0	0	0	0	0	0	0	0	0	0	0	0	0	0	0	0	0
AT1G15050	IAA34, indole-3-acetic acid inducible 34	0	0	1	0	1	1	0	0	0	0	0	0	0	0	1	1	0	0	1	0	0	0	0	0	0	0	0
AT1G15060	Uncharacterised conserved protein UCP031088, alpha/beta hydrolase	12	19	8	6	1	1	0	0	0	0	0	0	0	0	1	1	1	1	45	0	0	0	0	0	0	0	0
AT1G15080	ATLPP2, ATPAP2, LPP2, lipid phosphate phosphatase 2	4	0	4	1	1	1	0	0	0	0	0	0	0	0	1	1	0	0	9	0	0	0	0	0	0	0	0
AT1G15090	pre-tRNA	0	0	0	0	0	0	0	0	0	0	0	0	0	0	0	0	0	0	0	0	0	0	0	0	0	0	0
AT1G15100	RHA2A, RING-H2 finger A2A	88	110	89	63	1	1	0	0	0	0	0	0	0	0	1	1	1	1	350	0	0	0	0	0	0	0	0
AT1G15110	phosphatidyl serine synthase family protein	26	33	15	29	1	1	0	0	0	0	0	0	0	0	1	1	1	1	103	0	0	0	0	0	0	0	0
AT1G15120	Ubiquinol-cytochrome C reductase hinge protein	71	68	40	39	1	1	0	0	0	0	0	0	0	0	1	1	1	1	218	0	0	0	0	0	0	0	0
AT1G15125	S-adenosyl-L-methionine-dependent methyltransferases superfamily protein	2	1	0	2	1	1	0	0	0	0	0	0	0	0	0	0	0	0	5	0	0	0	0	0	0	0	0
AT1G15130	Endosomal targeting BRO1-like domain-containing protein	58	100	46	39	1	1	0	0	0	0	0	0	0	0	1	1	1	1	243	0	0	0	0	0	0	0	0
AT1G15140	FAD/NAD(P)-binding oxidoreductase	5	15	4	9	1	1	0	0	0	0	0	0	0	0	1	1	1	1	33	0	0	0	0	0	0	0	0
AT1G15150	MATE efflux family protein	1	0	0	0	1	1	0	0	0	0	0	0	0	0	0	0	0	0	1	0	0	0	0	0	0	0	0
AT1G15160	MATE efflux family protein	0	0	0	0	0	0	0	0	0	0	0	0	0	0	0	0	0	0	0	0	0	0	0	0	0	0	0
AT1G15165	RING/FYVE/PHD zinc finger superfamily protein	1	0	0	1	1	1	0	0	0	0	0	0	0	0	0	0	0	0	2	0	0	0	0	0	0	0	0
AT1G15170	MATE efflux family protein	11	12	3	4	1	1	0	0	0	0	0	0	0	0	1	1	1	1	30	0	0	0	0	0	0	0	0
AT1G15175	other RNA	0	0	0	2	1	0	0	0	0	0	0	0	1	0	0	0	0	0	0	0	0	0	0	0	0	2	0
AT1G15180	MATE efflux family protein	0	1	0	0	1	1	0	0	0	0	0	0	0	0	1	1	0	0	1	0	0	0	0	0	0	0	0
AT1G15190	Fasciclin-like arabinogalactan family protein	0	0	0	0	0	0	0	0	0	0	0	0	0	0	1	0	0	0	0	0	0	0	0	0	0	0	0
AT1G15200	protein-protein interaction regulator family protein	44	50	38	23	1	1	0	0	0	0	0	0	0	0	1	1	1	1	155	0	0	0	0	0	0	0	0
AT1G15210	ATPDR7, PDR7, pleiotropic drug resistance 7	173	244	107	124	1	1	0	0	0	0	0	0	0	0	1	1	1	1	648	0	0	0	0	0	0	0	0
AT1G15215	BEST Arabidopsis thaliana protein match is: sequence-specific DNA binding transcription factors;sequence-specific DNA binding (TAIR:AT3G18380.1); Has 89 Blast hits to 86 proteins in 16 species: Archae - 0; Bacteria - 0; Metazoa - 0; Fungi - 0; Plants - 89; Viruses - 0; Other Eukaryotes - 0 (source: NCBI BLink).	1	6	2	3	1	1	0	0	0	0	0	0	0	0	0	0	0	0	12	0	0	0	0	0	0	0	0
AT1G15220	ATCCMH, CCMH, cytochrome c biogenesis protein family	5	7	2	3	1	1	0	0	0	0	0	0	0	0	1	1	1	1	17	0	0	0	0	0	0	0	0
AT1G15230	unknown protein; FUNCTIONS IN: molecular_function unknown; INVOLVED IN: biological_process unknown; LOCATED IN: cellular_component unknown; EXPRESSED IN: 24 plant structures; EXPRESSED DURING: 15 growth stages; Has 26 Blast hits to 26 proteins in 12 species: Archae - 0; Bacteria - 0; Metazoa - 0; Fungi - 0; Plants - 26; Viruses - 0; Other Eukaryotes - 0 (source: NCBI BLink).	46	46	44	26	1	1	0	0	0	0	0	0	0	0	1	1	1	1	162	0	0	0	0	0	0	0	0
AT1G15240	Phox-associated domain;Phox-like;Sorting nexin, C-terminal	18	33	8	13	1	1	0	0	0	0	0	0	0	0	0	0	0	0	72	0	0	0	0	0	0	0	0
AT1G15250	Zinc-binding ribosomal protein family protein	11	11	7	7	1	1	0	0	0	0	0	0	0	0	1	1	1	1	36	0	0	0	0	0	0	0	0
AT1G15260	unknown protein; BEST Arabidopsis thaliana protein match is: unknown protein (TAIR:AT3G16070.1); Has 28 Blast hits to 28 proteins in 7 species: Archae - 0; Bacteria - 0; Metazoa - 0; Fungi - 0; Plants - 28; Viruses - 0; Other Eukaryotes - 0 (source: NCBI BLink).	1	0	0	0	1	1	0	0	0	0	0	0	0	0	1	1	1	1	1	0	0	0	0	0	0	0	0
AT1G15270	Translation machinery associated TMA7	57	57	39	47	1	1	0	0	0	0	0	0	0	0	1	1	1	1	200	0	0	0	0	0	0	0	0
AT1G15280	CASC3/Barentsz eIF4AIII binding	65	80	59	33	1	1	0	0	0	0	0	0	0	0	1	1	1	1	237	0	0	0	0	0	0	0	0
AT1G15290	Tetratricopeptide repeat (TPR)-like superfamily protein	9	17	16	17	1	1	0	0	0	0	0	0	0	0	1	1	1	1	59	0	0	0	0	0	0	0	0
AT1G15300	transposable element gene	3	2	0	2	1	0	0	0	0	0	0	0	0	1	1	0	0	0	0	0	0	0	0	0	0	0	7
AT1G15310	ATHSRP54A, SRP54-1, signal recognition particle 54 kDa subunit	6	7	5	3	1	1	0	0	0	0	0	0	0	0	1	1	1	1	21	0	0	0	0	0	0	0	0
AT1G15320	unknown protein; FUNCTIONS IN: molecular_function unknown; INVOLVED IN: biological_process unknown; LOCATED IN: endomembrane system; EXPRESSED IN: flower; EXPRESSED DURING: petal differentiation and expansion stage; Has 62 Blast hits to 62 proteins in 17 species: Archae - 0; Bacteria - 0; Metazoa - 0; Fungi - 0; Plants - 62; Viruses - 0; Other Eukaryotes - 0 (source: NCBI BLink).	0	0	0	0	0	0	0	0	0	0	0	0	0	0	1	0	0	0	0	0	0	0	0	0	0	0	0
AT1G15330	Cystathionine beta-synthase (CBS) protein	0	0	1	0	1	1	0	0	0	0	0	0	0	0	1	1	1	1	1	0	0	0	0	0	0	0	0
AT1G15340	MBD10, methyl-CPG-binding domain 10	152	150	119	81	1	1	0	0	0	0	0	0	0	0	1	1	1	1	502	0	0	0	0	0	0	0	0
AT1G15350	unknown protein; BEST Arabidopsis thaliana protein match is: unknown protein (TAIR:AT3G15770.2); Has 148 Blast hits to 148 proteins in 25 species: Archae - 0; Bacteria - 0; Metazoa - 0; Fungi - 0; Plants - 141; Viruses - 0; Other Eukaryotes - 7 (source: NCBI BLink).	21	25	11	10	1	1	0	0	0	0	0	0	0	0	1	1	1	1	67	0	0	0	0	0	0	0	0
AT1G15360	SHN1, WIN1, Integrase-type DNA-binding superfamily protein	0	0	0	0	0	0	0	0	0	0	0	0	0	0	1	0	0	0	0	0	0	0	0	0	0	0	0
AT1G15370	SNARE-like superfamily protein	23	22	20	6	1	1	0	0	0	0	0	0	0	0	1	1	1	1	71	0	0	0	0	0	0	0	0
AT1G15380	Lactoylglutathione lyase / glyoxalase I family protein	8	18	13	17	1	1	0	0	0	0	0	0	0	0	1	1	1	1	56	0	0	0	0	0	0	0	0
AT1G15385	unknown protein; CONTAINS InterPro DOMAIN/s: Protein of unknown function DUF761, plant (InterPro:IPR008480); Has 6 Blast hits to 6 proteins in 3 species: Archae - 0; Bacteria - 0; Metazoa - 0; Fungi - 0; Plants - 6; Viruses - 0; Other Eukaryotes - 0 (source: NCBI BLink).	0	2	2	1	1	1	0	0	0	0	0	0	0	0	0	0	0	0	5	0	0	0	0	0	0	0	0
AT1G15390	ATDEF1, PDF1A, peptide deformylase 1A	13	17	10	9	1	1	0	0	0	0	0	0	0	0	1	1	1	1	49	0	0	0	0	0	0	0	0
AT1G15400	unknown protein; FUNCTIONS IN: molecular_function unknown; INVOLVED IN: biological_process unknown; LOCATED IN: plasma membrane; EXPRESSED IN: 23 plant structures; EXPRESSED DURING: 13 growth stages; BEST Arabidopsis thaliana protein match is: unknown protein (TAIR:AT1G80180.1); Has 82 Blast hits to 82 proteins in 16 species: Archae - 0; Bacteria - 4; Metazoa - 0; Fungi - 0; Plants - 75; Viruses …	62	77	30	34	1	1	0	0	0	0	0	0	0	0	1	1	1	1	203	0	0	0	0	0	0	0	0
AT1G15405	other RNA	1452	2384	2550	931	1	0	0	0	0	0	0	0	1	0	0	0	0	0	0	0	0	0	0	0	0	7317	0
AT1G15410	aspartate-glutamate racemase family	17	18	2	4	1	1	0	0	0	0	0	0	0	0	1	1	1	1	41	0	0	0	0	0	0	0	0
AT1G15415	The protein encoded by this gene was identified as a part of pollen proteome by mass spec analysis. It has weak homology to LEA (late embryo abundant) proteins. Encodes protein phosphatase 2A (PP2A) B'gamma subunit. Targeted to nucleus and cytosol.	1	1	0	1	1	1	0	0	0	0	0	0	0	0	0	0	0	0	3	0	0	0	0	0	0	0	0
AT1G15420	CONTAINS InterPro DOMAIN/s: Small-subunit processome, Utp12 (InterPro:IPR007148); Has 764 Blast hits to 656 proteins in 193 species: Archae - 0; Bacteria - 42; Metazoa - 237; Fungi - 154; Plants - 85; Viruses - 23; Other Eukaryotes - 223 (source: NCBI BLink).	24	33	39	22	1	1	0	0	0	0	0	0	0	0	1	1	1	1	118	0	0	0	0	0	0	0	0
AT1G15430	Protein of unknown function (DUF1644)	17	18	11	5	1	1	0	0	0	0	0	0	0	0	1	1	1	1	51	0	0	0	0	0	0	0	0
AT1G15440	ATPWP2, PWP2, periodic tryptophan protein 2	31	48	34	46	1	1	0	0	0	0	0	0	0	0	1	1	1	1	159	0	0	0	0	0	0	0	0
AT1G15450	pre-tRNA	0	0	1	0	1	0	0	1	0	0	0	0	0	0	0	0	0	0	0	0	1	0	0	0	0	0	0
AT1G15460	ATBOR4, BOR4, HCO3- transporter family	4	7	4	3	1	1	0	0	0	0	0	0	0	0	1	1	0	0	18	0	0	0	0	0	0	0	0
AT1G15470	Transducin/WD40 repeat-like superfamily protein	13	14	9	4	1	1	0	0	0	0	0	0	0	0	1	1	1	1	40	0	0	0	0	0	0	0	0
AT1G15480	Tetratricopeptide repeat (TPR)-like superfamily protein	11	18	6	8	1	1	0	0	0	0	0	0	0	0	1	1	1	1	43	0	0	0	0	0	0	0	0
AT1G15490	alpha/beta-Hydrolases superfamily protein	15	16	7	11	1	1	0	0	0	0	0	0	0	0	1	1	1	1	49	0	0	0	0	0	0	0	0
AT1G15500	ATNTT2, TLC ATP/ADP transporter	199	253	114	105	1	1	0	0	0	0	0	0	0	0	0	0	0	0	671	0	0	0	0	0	0	0	0
AT1G15510	ATECB2, ECB2, VAC1, Tetratricopeptide repeat (TPR)-like superfamily protein	3	3	3	1	1	1	0	0	0	0	0	0	0	0	1	1	1	1	10	0	0	0	0	0	0	0	0
AT1G15520	ABCG40, ATABCG40, ATPDR12, PDR12, pleiotropic drug resistance 12	0	0	0	0	0	0	0	0	0	0	0	0	0	0	1	0	0	0	0	0	0	0	0	0	0	0	0
AT1G15530	Concanavalin A-like lectin protein kinase family protein	15	22	9	12	1	1	0	0	0	0	0	0	0	0	1	1	0	0	58	0	0	0	0	0	0	0	0
AT1G15540	2-oxoglutarate (2OG) and Fe(II)-dependent oxygenase superfamily protein	1	0	0	0	1	1	0	0	0	0	0	0	0	0	0	0	0	0	1	0	0	0	0	0	0	0	0
AT1G15550	ATGA3OX1, GA3OX1, GA4, gibberellin 3-oxidase 1	7	4	1	9	1	1	0	0	0	0	0	0	0	0	1	1	1	1	21	0	0	0	0	0	0	0	0
AT1G15560	transposable element gene	0	0	0	0	0	0	0	0	0	0	0	0	0	0	0	0	0	0	0	0	0	0	0	0	0	0	0
AT1G15570	CYCA2;3, CYCLIN A2;3	2	1	1	0	1	1	0	0	0	0	0	0	0	0	1	1	1	1	4	0	0	0	0	0	0	0	0
AT1G15580	ATAUX2-27, AUX2-27, IAA5, indole-3-acetic acid inducible 5	0	0	0	0	0	0	0	0	0	0	0	0	0	0	1	0	0	0	0	0	0	0	0	0	0	0	0
AT1G15590	BEST Arabidopsis thaliana protein match is: RING/U-box superfamily protein (TAIR:AT1G80400.1); Has 30201 Blast hits to 17322 proteins in 780 species: Archae - 12; Bacteria - 1396; Metazoa - 17338; Fungi - 3422; Plants - 5037; Viruses - 0; Other Eukaryotes - 2996 (source: NCBI BLink).	0	0	0	0	0	0	0	0	0	0	0	0	0	0	1	0	0	0	0	0	0	0	0	0	0	0	0
AT1G15600	unknown protein; BEST Arabidopsis thaliana protein match is: unknown protein (TAIR:AT1G15620.1); Has 227 Blast hits to 227 proteins in 15 species: Archae - 0; Bacteria - 0; Metazoa - 0; Fungi - 0; Plants - 227; Viruses - 0; Other Eukaryotes - 0 (source: NCBI BLink).	0	0	0	0	0	0	0	0	0	0	0	0	0	0	1	0	1	0	0	0	0	0	0	0	0	0	0
AT1G15610	unknown protein; BEST Arabidopsis thaliana protein match is: unknown protein (TAIR:AT1G15630.1); Has 129 Blast hits to 129 proteins in 15 species: Archae - 0; Bacteria - 2; Metazoa - 0; Fungi - 0; Plants - 127; Viruses - 0; Other Eukaryotes - 0 (source: NCBI BLink).	1	3	2	0	1	1	0	0	0	0	0	0	0	0	0	0	0	0	6	0	0	0	0	0	0	0	0
AT1G15620	unknown protein; BEST Arabidopsis thaliana protein match is: unknown protein (TAIR:AT1G15640.1); Has 125 Blast hits to 124 proteins in 14 species: Archae - 0; Bacteria - 0; Metazoa - 0; Fungi - 0; Plants - 125; Viruses - 0; Other Eukaryotes - 0 (source: NCBI BLink).	1	0	3	1	1	1	0	0	0	0	0	0	0	0	0	0	0	0	5	0	0	0	0	0	0	0	0
AT1G15630	unknown protein; BEST Arabidopsis thaliana protein match is: unknown protein (TAIR:AT1G15610.1); Has 122 Blast hits to 122 proteins in 14 species: Archae - 0; Bacteria - 0; Metazoa - 0; Fungi - 0; Plants - 122; Viruses - 0; Other Eukaryotes - 0 (source: NCBI BLink).	4	4	2	2	1	1	0	0	0	0	0	0	0	0	0	0	0	0	12	0	0	0	0	0	0	0	0
AT1G15640	unknown protein; BEST Arabidopsis thaliana protein match is: unknown protein (TAIR:AT1G15620.1); Has 154 Blast hits to 146 proteins in 13 species: Archae - 0; Bacteria - 0; Metazoa - 0; Fungi - 0; Plants - 154; Viruses - 0; Other Eukaryotes - 0 (source: NCBI BLink).	7	7	3	3	1	1	0	0	0	0	0	0	0	0	1	1	1	1	20	0	0	0	0	0	0	0	0
AT1G15650	pre-tRNA	0	0	0	0	0	0	0	0	0	0	0	0	0	0	0	0	0	0	0	0	0	0	0	0	0	0	0
AT1G15660	CENP-C, CENP-C, centromere protein C	10	7	3	7	1	1	0	0	0	0	0	0	0	0	1	1	1	1	27	0	0	0	0	0	0	0	0
AT1G15670	Galactose oxidase/kelch repeat superfamily protein	88	129	87	117	1	1	0	0	0	0	0	0	0	0	1	1	1	1	421	0	0	0	0	0	0	0	0
AT1G15680	F-box family protein	0	0	0	0	0	0	0	0	0	0	0	0	0	0	0	0	0	0	0	0	0	0	0	0	0	0	0
AT1G15690	ATAVP3, AtVHP1;1, AVP-3, AVP1, Inorganic H pyrophosphatase family protein	271	414	122	138	1	1	0	0	0	0	0	0	0	0	1	1	1	1	945	0	0	0	0	0	0	0	0
AT1G15700	ATPC2, ATPase, F1 complex, gamma subunit protein	14	9	13	6	1	1	0	0	0	0	0	0	0	0	1	1	1	1	42	0	0	0	0	0	0	0	0
AT1G15710	prephenate dehydrogenase family protein	7	13	8	7	1	1	0	0	0	0	0	0	0	0	1	1	1	1	35	0	0	0	0	0	0	0	0
AT1G15720	TRFL5, TRF-like 5	8	4	4	4	1	1	0	0	0	0	0	0	0	0	1	1	1	1	20	0	0	0	0	0	0	0	0
AT1G15730	Cobalamin biosynthesis CobW-like protein	2	1	0	4	1	1	0	0	0	0	0	0	0	0	1	1	1	1	7	0	0	0	0	0	0	0	0
AT1G15740	Leucine-rich repeat family protein	49	23	25	12	1	1	0	0	0	0	0	0	0	0	1	1	1	1	109	0	0	0	0	0	0	0	0
AT1G15750	TPL, WSIP1, Transducin family protein / WD-40 repeat family protein	113	148	49	50	1	1	0	0	0	0	0	0	0	0	1	1	1	1	360	0	0	0	0	0	0	0	0
AT1G15757	Molecular chaperone Hsp40/DnaJ family protein	0	0	0	0	0	0	0	0	0	0	0	0	0	0	0	0	0	0	0	0	0	0	0	0	0	0	0
AT1G15760	Sterile alpha motif (SAM) domain-containing protein	2	3	5	1	1	1	0	0	0	0	0	0	0	0	0	0	0	0	11	0	0	0	0	0	0	0	0
AT1G15770	unknown protein; BEST Arabidopsis thaliana protein match is: unknown protein (TAIR:AT1G15780.1); Has 30201 Blast hits to 17322 proteins in 780 species: Archae - 12; Bacteria - 1396; Metazoa - 17338; Fungi - 3422; Plants - 5037; Viruses - 0; Other Eukaryotes - 2996 (source: NCBI BLink).	0	0	0	0	0	0	0	0	0	0	0	0	0	0	0	0	0	0	0	0	0	0	0	0	0	0	0
AT1G15772	unknown protein; FUNCTIONS IN: molecular_function unknown; INVOLVED IN: biological_process unknown; LOCATED IN: cellular_component unknown; BEST Arabidopsis thaliana protein match is: unknown protein (TAIR:AT1G15780.1); Has 30201 Blast hits to 17322 proteins in 780 species: Archae - 12; Bacteria - 1396; Metazoa - 17338; Fungi - 3422; Plants - 5037; Viruses - 0; Other Eukaryotes - 2996 (source: NC…	0	0	0	0	0	0	0	0	0	0	0	0	0	0	0	0	0	0	0	0	0	0	0	0	0	0	0
AT1G15780	unknown protein; BEST Arabidopsis thaliana protein match is: unknown protein (TAIR:AT2G10440.1); Has 103701 Blast hits to 43153 proteins in 1828 species: Archae - 30; Bacteria - 7385; Metazoa - 38639; Fungi - 11531; Plants - 7727; Viruses - 307; Other Eukaryotes - 38082 (source: NCBI BLink).	37	49	8	15	1	1	0	0	0	0	0	0	0	0	1	1	1	1	109	0	0	0	0	0	0	0	0
AT1G15790	unknown protein; BEST Arabidopsis thaliana protein match is: unknown protein (TAIR:AT1G15780.1); Has 170 Blast hits to 94 proteins in 14 species: Archae - 0; Bacteria - 0; Metazoa - 0; Fungi - 0; Plants - 170; Viruses - 0; Other Eukaryotes - 0 (source: NCBI BLink).	2	2	4	0	1	1	0	0	0	0	0	0	0	0	1	1	1	1	8	0	0	0	0	0	0	0	0
AT1G15800	unknown protein; BEST Arabidopsis thaliana protein match is: unknown protein (TAIR:AT1G80610.1); Has 56 Blast hits to 52 proteins in 9 species: Archae - 0; Bacteria - 0; Metazoa - 0; Fungi - 0; Plants - 56; Viruses - 0; Other Eukaryotes - 0 (source: NCBI BLink).	13	12	7	12	1	1	0	0	0	0	0	0	0	0	0	0	0	0	44	0	0	0	0	0	0	0	0
AT1G15810	S15/NS1, RNA-binding protein	11	22	15	12	1	1	0	0	0	0	0	0	0	0	1	1	1	1	60	0	0	0	0	0	0	0	0
AT1G15820	CP24, LHCB6, light harvesting complex photosystem II subunit 6	13	31	9	5	1	1	0	0	0	0	0	0	0	0	1	1	1	1	58	0	0	0	0	0	0	0	0
AT1G15825	hydroxyproline-rich glycoprotein family protein	0	0	0	0	0	0	0	0	0	0	0	0	0	0	0	0	0	0	0	0	0	0	0	0	0	0	0
AT1G15830	unknown protein; Has 165982 Blast hits to 57214 proteins in 2459 species: Archae - 263; Bacteria - 44622; Metazoa - 55751; Fungi - 10656; Plants - 17613; Viruses - 2527; Other Eukaryotes - 34550 (source: NCBI BLink).	2	3	2	2	1	1	0	0	0	0	0	0	0	0	1	1	0	0	9	0	0	0	0	0	0	0	0
AT1G15840	unknown protein; Has 111484 Blast hits to 29940 proteins in 1985 species: Archae - 153; Bacteria - 40635; Metazoa - 31564; Fungi - 6444; Plants - 10232; Viruses - 1710; Other Eukaryotes - 20746 (source: NCBI BLink).	0	0	0	0	0	0	0	0	0	0	0	0	0	0	1	0	1	0	0	0	0	0	0	0	0	0	0
AT1G15850	Transducin/WD40 repeat-like superfamily protein	0	0	0	0	0	0	0	0	0	0	0	0	0	0	1	0	0	0	0	0	0	0	0	0	0	0	0
AT1G15860	Domain of unknown function (DUF298)	6	12	5	6	1	1	0	0	0	0	0	0	0	0	1	1	1	1	29	0	0	0	0	0	0	0	0
AT1G15870	Mitochondrial glycoprotein family protein	1	0	1	0	1	1	0	0	0	0	0	0	0	0	1	1	0	0	2	0	0	0	0	0	0	0	0
AT1G15880	atgos11, GOS11, golgi snare 11	8	19	7	5	1	1	0	0	0	0	0	0	0	0	1	1	1	1	39	0	0	0	0	0	0	0	0
AT1G15885	unknown protein; Has 5 Blast hits to 5 proteins in 1 species: Archae - 0; Bacteria - 0; Metazoa - 0; Fungi - 0; Plants - 5; Viruses - 0; Other Eukaryotes - 0 (source: NCBI BLink).	0	1	0	1	1	1	0	0	0	0	0	0	0	0	0	0	0	0	2	0	0	0	0	0	0	0	0
AT1G15890	Disease resistance protein (CC-NBS-LRR class) family	3	4	3	4	1	1	0	0	0	0	0	0	0	0	1	1	0	0	14	0	0	0	0	0	0	0	0
AT1G15900	unknown protein; Has 19 Blast hits to 19 proteins in 10 species: Archae - 0; Bacteria - 2; Metazoa - 0; Fungi - 0; Plants - 15; Viruses - 0; Other Eukaryotes - 2 (source: NCBI BLink).	0	2	0	0	1	1	0	0	0	0	0	0	0	0	1	1	0	0	2	0	0	0	0	0	0	0	0
AT1G15910	XH/XS domain-containing protein	13	13	13	5	1	1	0	0	0	0	0	0	0	0	0	0	0	0	44	0	0	0	0	0	0	0	0
AT1G15920	Polynucleotidyl transferase, ribonuclease H-like superfamily protein	22	18	12	9	1	1	0	0	0	0	0	0	0	0	1	1	1	1	61	0	0	0	0	0	0	0	0
AT1G15930	Ribosomal protein L7Ae/L30e/S12e/Gadd45 family protein	123	163	95	85	1	1	0	0	0	0	0	0	0	0	1	1	1	1	466	0	0	0	0	0	0	0	0
AT1G15940	Tudor/PWWP/MBT superfamily protein	21	24	16	12	1	1	0	0	0	0	0	0	0	0	1	1	1	1	73	0	0	0	0	0	0	0	0
AT1G15950	ATCCR1, CCR1, IRX4, cinnamoyl coa reductase 1	195	210	101	73	1	1	0	0	0	0	0	0	0	0	1	1	1	1	579	0	0	0	0	0	0	0	0
AT1G15960	ATNRAMP6, NRAMP6, NRAMP metal ion transporter 6	0	0	0	0	0	0	0	0	0	0	0	0	0	0	1	0	0	0	0	0	0	0	0	0	0	0	0
AT1G15970	DNA glycosylase superfamily protein	15	7	7	6	1	1	0	0	0	0	0	0	0	0	0	0	0	0	35	0	0	0	0	0	0	0	0
AT1G15980	NDF1, NDH48, NDH-dependent cyclic electron flow 1	0	0	0	1	1	1	0	0	0	0	0	0	0	0	1	1	1	1	1	0	0	0	0	0	0	0	0
AT1G15990	ATCNGC7, CNGC7, cyclic nucleotide gated channel 7	0	0	0	0	0	0	0	0	0	0	0	0	0	0	1	0	0	0	0	0	0	0	0	0	0	0	0
AT1G16000	unknown protein; BEST Arabidopsis thaliana protein match is: unknown protein (TAIR:AT1G80890.1); Has 41 Blast hits to 40 proteins in 10 species: Archae - 0; Bacteria - 0; Metazoa - 0; Fungi - 0; Plants - 41; Viruses - 0; Other Eukaryotes - 0 (source: NCBI BLink).	24	15	9	9	1	1	0	0	0	0	0	0	0	0	1	1	1	1	57	0	0	0	0	0	0	0	0
AT1G16010	MGT2, MRS2-1, magnesium transporter 2	50	59	18	15	1	1	0	0	0	0	0	0	0	0	1	1	1	1	142	0	0	0	0	0	0	0	0
AT1G16020	Protein of unknown function (DUF1712)	11	9	2	4	1	1	0	0	0	0	0	0	0	0	1	1	1	1	26	0	0	0	0	0	0	0	0
AT1G16022	unknown protein; FUNCTIONS IN: molecular_function unknown; INVOLVED IN: biological_process unknown; LOCATED IN: endomembrane system; Has 30201 Blast hits to 17322 proteins in 780 species: Archae - 12; Bacteria - 1396; Metazoa - 17338; Fungi - 3422; Plants - 5037; Viruses - 0; Other Eukaryotes - 2996 (source: NCBI BLink).	0	0	0	0	0	0	0	0	0	0	0	0	0	0	0	0	0	0	0	0	0	0	0	0	0	0	0
AT1G16025	unknown protein; FUNCTIONS IN: molecular_function unknown; INVOLVED IN: biological_process unknown; LOCATED IN: chloroplast; Has 2 Blast hits to 2 proteins in 1 species: Archae - 0; Bacteria - 0; Metazoa - 0; Fungi - 0; Plants - 2; Viruses - 0; Other Eukaryotes - 0 (source: NCBI BLink).	0	0	0	0	0	0	0	0	0	0	0	0	0	0	0	0	0	0	0	0	0	0	0	0	0	0	0
AT1G16030	Hsp70b, heat shock protein 70B	51	165	238	59	1	1	0	0	0	0	0	0	0	0	1	1	1	1	513	0	0	0	0	0	0	0	0
AT1G16040	FUNCTIONS IN: molecular_function unknown; INVOLVED IN: GPI anchor biosynthetic process; LOCATED IN: integral to membrane, endoplasmic reticulum membrane; EXPRESSED IN: 24 plant structures; EXPRESSED DURING: 13 growth stages; CONTAINS InterPro DOMAIN/s: GPI biosynthesis protein Pig-F (InterPro:IPR009580); Has 280 Blast hits to 280 proteins in 133 species: Archae - 0; Bacteria - 0; Metazoa - 113; F…	11	6	11	4	1	1	0	0	0	0	0	0	0	0	1	1	1	1	32	0	0	0	0	0	0	0	0
AT1G16060	ADAP, ARIA-interacting double AP2 domain protein	5	15	3	6	1	1	0	0	0	0	0	0	0	0	1	1	1	1	29	0	0	0	0	0	0	0	0
AT1G16070	AtTLP8, TLP8, tubby like protein 8	4	1	3	1	1	1	0	0	0	0	0	0	0	0	1	1	1	1	9	0	0	0	0	0	0	0	0
AT1G16080	unknown protein; LOCATED IN: apoplast, chloroplast stroma, chloroplast, chloroplast envelope; EXPRESSED IN: 23 plant structures; EXPRESSED DURING: 14 growth stages; Has 81 Blast hits to 81 proteins in 28 species: Archae - 0; Bacteria - 2; Metazoa - 0; Fungi - 0; Plants - 62; Viruses - 0; Other Eukaryotes - 17 (source: NCBI BLink).	13	9	7	4	1	1	0	0	0	0	0	0	0	0	1	1	0	0	33	0	0	0	0	0	0	0	0
AT1G16090	WAKL7, wall associated kinase-like 7	0	1	1	1	1	1	0	0	0	0	0	0	0	0	1	1	0	0	3	0	0	0	0	0	0	0	0
AT1G16100	pre-tRNA	0	0	0	0	0	0	0	0	0	0	0	0	0	0	0	0	0	0	0	0	0	0	0	0	0	0	0
AT1G16110	WAKL6, wall associated kinase-like 6	2	0	2	1	1	1	0	0	0	0	0	0	0	0	0	0	0	0	5	0	0	0	0	0	0	0	0
AT1G16120	WAKL1, wall associated kinase-like 1	2	6	2	1	1	1	0	0	0	0	0	0	0	0	0	0	0	0	11	0	0	0	0	0	0	0	0
AT1G16130	WAKL2, wall associated kinase-like 2	1	5	0	1	1	1	0	0	0	0	0	0	0	0	1	1	1	1	7	0	0	0	0	0	0	0	0
AT1G16140	WAKL3, pseudogene similar to wall-associated kinase protein family	4	5	2	3	1	0	0	0	0	0	0	1	0	0	0	0	0	0	0	0	0	0	0	0	14	0	0
AT1G16150	WAKL4, wall associated kinase-like 4	6	1	0	3	1	1	0	0	0	0	0	0	0	0	1	1	0	0	10	0	0	0	0	0	0	0	0
AT1G16160	WAKL5, wall associated kinase-like 5	5	5	3	2	1	1	0	0	0	0	0	0	0	0	1	1	1	1	15	0	0	0	0	0	0	0	0
AT1G16170	unknown protein; FUNCTIONS IN: molecular_function unknown; INVOLVED IN: biological_process unknown; LOCATED IN: cellular_component unknown; EXPRESSED IN: 24 plant structures; EXPRESSED DURING: 15 growth stages; BEST Arabidopsis thaliana protein match is: unknown protein (TAIR:AT1G79660.1); Has 55 Blast hits to 55 proteins in 13 species: Archae - 0; Bacteria - 0; Metazoa - 0; Fungi - 0; Plants - 5…	3	6	10	16	1	1	0	0	0	0	0	0	0	0	1	1	1	1	35	0	0	0	0	0	0	0	0
AT1G16180	Serinc-domain containing serine and sphingolipid biosynthesis protein	177	226	123	94	1	1	0	0	0	0	0	0	0	0	1	1	1	1	620	0	0	0	0	0	0	0	0
AT1G16190	RAD23A, Rad23 UV excision repair protein family	7	11	4	7	1	1	0	0	0	0	0	0	0	0	1	1	1	1	29	0	0	0	0	0	0	0	0
AT1G16210	unknown protein; CONTAINS InterPro DOMAIN/s: Protein of unknown function DUF1014 (InterPro:IPR010422); Has 16107 Blast hits to 8386 proteins in 1107 species: Archae - 26; Bacteria - 3370; Metazoa - 4013; Fungi - 1516; Plants - 526; Viruses - 120; Other Eukaryotes - 6536 (source: NCBI BLink).	64	56	35	35	1	1	0	0	0	0	0	0	0	0	1	1	1	1	190	0	0	0	0	0	0	0	0
AT1G16220	Protein phosphatase 2C family protein	0	5	14	7	1	1	0	0	0	0	0	0	0	0	1	1	1	1	26	0	0	0	0	0	0	0	0
AT1G16225	Target SNARE coiled-coil domain protein	0	0	0	0	0	0	0	0	0	0	0	0	0	0	0	0	0	0	0	0	0	0	0	0	0	0	0
AT1G16230	Target SNARE coiled-coil domain protein	1	1	0	0	1	1	0	0	0	0	0	0	0	0	0	0	0	0	2	0	0	0	0	0	0	0	0
AT1G16240	ATSYP51, SYP51, syntaxin of plants 51	41	38	11	29	1	1	0	0	0	0	0	0	0	0	1	1	1	1	119	0	0	0	0	0	0	0	0
AT1G16250	Galactose oxidase/kelch repeat superfamily protein	11	13	7	7	1	1	0	0	0	0	0	0	0	0	0	0	0	0	38	0	0	0	0	0	0	0	0
AT1G16260	Wall-associated kinase family protein	0	1	4	0	1	1	0	0	0	0	0	0	0	0	1	1	1	1	5	0	0	0	0	0	0	0	0
AT1G16270	Protein kinase superfamily protein with octicosapeptide/Phox/Bem1p domain	35	49	17	23	1	1	0	0	0	0	0	0	0	0	0	0	0	0	124	0	0	0	0	0	0	0	0
AT1G16280	AtRH36, RH36, SWA3, RNA helicase 36	11	2	6	3	1	1	0	0	0	0	0	0	0	0	1	1	1	1	22	0	0	0	0	0	0	0	0
AT1G16290	FUNCTIONS IN: molecular_function unknown; INVOLVED IN: biological_process unknown; LOCATED IN: chloroplast, vacuole; EXPRESSED IN: 19 plant structures; EXPRESSED DURING: 11 growth stages; CONTAINS InterPro DOMAIN/s: Lytic transglycosylase-like, catalytic (InterPro:IPR008258); Has 171 Blast hits to 155 proteins in 40 species: Archae - 0; Bacteria - 54; Metazoa - 0; Fungi - 0; Plants - 55; Viruses …	0	0	0	0	0	0	0	0	0	0	0	0	0	0	1	0	1	0	0	0	0	0	0	0	0	0	0
AT1G16300	GAPCP-2, glyceraldehyde-3-phosphate dehydrogenase of plastid 2	11	28	14	29	1	1	0	0	0	0	0	0	0	0	0	0	0	0	82	0	0	0	0	0	0	0	0
AT1G16310	Cation efflux family protein	9	11	9	14	1	1	0	0	0	0	0	0	0	0	1	1	1	1	43	0	0	0	0	0	0	0	0
AT1G16320	Uncharacterized conserved protein (DUF2358)	3	3	3	0	1	1	0	0	0	0	0	0	0	0	0	0	0	0	9	0	0	0	0	0	0	0	0
AT1G16330	CYCB3;1, cyclin b3;1	0	0	0	0	0	0	0	0	0	0	0	0	0	0	1	0	1	0	0	0	0	0	0	0	0	0	0
AT1G16340	ATKDSA2, ATKSDA, Aldolase superfamily protein	5	7	2	3	1	1	0	0	0	0	0	0	0	0	1	1	0	0	17	0	0	0	0	0	0	0	0
AT1G16350	Aldolase-type TIM barrel family protein	99	126	72	45	1	1	0	0	0	0	0	0	0	0	1	1	1	1	342	0	0	0	0	0	0	0	0
AT1G16360	LEM3 (ligand-effect modulator 3) family protein / CDC50 family protein	0	0	1	1	1	1	0	0	0	0	0	0	0	0	1	1	0	0	2	0	0	0	0	0	0	0	0
AT1G16370	ATOCT6, OCT6, organic cation/carnitine transporter 6	4	6	2	1	1	1	0	0	0	0	0	0	0	0	1	1	1	1	13	0	0	0	0	0	0	0	0
AT1G16380	ATCHX1, CHX1, Cation/hydrogen exchanger family protein	0	0	0	0	0	0	0	0	0	0	0	0	0	0	1	0	0	0	0	0	0	0	0	0	0	0	0
AT1G16390	3-Oct, ATOCT3, organic cation/carnitine transporter 3	4	5	0	3	1	1	0	0	0	0	0	0	0	0	1	1	1	1	12	0	0	0	0	0	0	0	0
AT1G16400	CYP79F2, cytochrome P450, family 79, subfamily F, polypeptide 2	9	15	3	13	1	1	0	0	0	0	0	0	0	0	0	0	0	0	40	0	0	0	0	0	0	0	0
AT1G16410	BUS1, CYP79F1, SPS1, cytochrome p450 79f1	4	3	5	0	1	1	0	0	0	0	0	0	0	0	0	0	0	0	12	0	0	0	0	0	0	0	0
AT1G16420	ATMC8, MC8, metacaspase 8	1	3	2	3	1	1	0	0	0	0	0	0	0	0	1	1	0	0	9	0	0	0	0	0	0	0	0
AT1G16430	Surfeit locus protein 5 subunit 22 of Mediator complex	3	1	3	2	1	1	0	0	0	0	0	0	0	0	0	0	0	0	9	0	0	0	0	0	0	0	0
AT1G16440	RSH3, root hair specific 3	2	1	2	3	1	1	0	0	0	0	0	0	0	0	1	1	1	1	8	0	0	0	0	0	0	0	0
AT1G16445	S-adenosyl-L-methionine-dependent methyltransferases superfamily protein	1	0	0	0	1	1	0	0	0	0	0	0	0	0	0	0	0	0	1	0	0	0	0	0	0	0	0
AT1G16450	pre-tRNA	0	0	0	0	0	0	0	0	0	0	0	0	0	0	0	0	0	0	0	0	0	0	0	0	0	0	0
AT1G16460	ATMST2, ATRDH2, MST2, RDH2, ST2, STR2, rhodanese homologue 2	17	18	13	9	1	1	0	0	0	0	0	0	0	0	1	1	1	1	57	0	0	0	0	0	0	0	0
AT1G16470	PAB1, proteasome subunit PAB1	22	30	14	12	1	1	0	0	0	0	0	0	0	0	1	1	1	1	78	0	0	0	0	0	0	0	0
AT1G16480	Tetratricopeptide repeat (TPR)-like superfamily protein	1	4	2	0	1	1	0	0	0	0	0	0	0	0	1	1	0	0	7	0	0	0	0	0	0	0	0
AT1G16489	other RNA	0	0	0	0	0	0	0	0	0	0	0	0	0	0	0	0	0	0	0	0	0	0	0	0	0	0	0
AT1G16490	ATMYB58, MYB58, myb domain protein 58	2	1	1	0	1	1	0	0	0	0	0	0	0	0	1	1	0	0	4	0	0	0	0	0	0	0	0
AT1G16500	unknown protein; BEST Arabidopsis thaliana protein match is: unknown protein (TAIR:AT1G79160.1); Has 136 Blast hits to 134 proteins in 17 species: Archae - 0; Bacteria - 0; Metazoa - 0; Fungi - 4; Plants - 131; Viruses - 1; Other Eukaryotes - 0 (source: NCBI BLink).	19	16	7	5	1	1	0	0	0	0	0	0	0	0	1	1	1	1	47	0	0	0	0	0	0	0	0
AT1G16510	SAUR-like auxin-responsive protein family	5	9	8	5	1	1	0	0	0	0	0	0	0	0	1	1	1	1	27	0	0	0	0	0	0	0	0
AT1G16515	unknown protein; Has 35333 Blast hits to 34131 proteins in 2444 species: Archae - 798; Bacteria - 22429; Metazoa - 974; Fungi - 991; Plants - 531; Viruses - 0; Other Eukaryotes - 9610 (source: NCBI BLink).	2	0	0	1	1	1	0	0	0	0	0	0	0	0	0	0	0	0	3	0	0	0	0	0	0	0	0
AT1G16520	unknown protein; FUNCTIONS IN: molecular_function unknown; INVOLVED IN: biological_process unknown; LOCATED IN: plasma membrane; EXPRESSED IN: 22 plant structures; EXPRESSED DURING: 13 growth stages; BEST Arabidopsis thaliana protein match is: unknown protein (TAIR:AT1G56080.1); Has 243 Blast hits to 234 proteins in 69 species: Archae - 2; Bacteria - 2; Metazoa - 61; Fungi - 9; Plants - 125; Viru…	12	19	8	6	1	1	0	0	0	0	0	0	0	0	1	1	1	1	45	0	0	0	0	0	0	0	0
AT1G16530	ASL9, LBD3, ASYMMETRIC LEAVES 2-like 9	1	3	2	2	1	1	0	0	0	0	0	0	0	0	1	1	1	1	8	0	0	0	0	0	0	0	0
AT1G16540	ABA3, ACI2, ATABA3, LOS5, SIR3, molybdenum cofactor sulfurase (LOS5) (ABA3)	7	19	4	4	1	1	0	0	0	0	0	0	0	0	1	1	0	0	34	0	0	0	0	0	0	0	0
AT1G16550	pseudogene, putative cell division cycle protein, blastp match of 53% identity and 2.4e-136 P-value to GP|6069665|dbj|BAA85441.1||AP000616 EST D15969(C1695) corresponds to a region of the predicted gene.~similar to valosin-containing protein (U20213) {Oryza sativa (japonica cultivar-group)}	2	6	5	3	1	0	0	0	0	0	0	1	0	0	0	0	0	0	0	0	0	0	0	0	16	0	0
AT1G16560	Per1-like family protein	34	32	26	17	1	1	0	0	0	0	0	0	0	0	1	1	1	1	109	0	0	0	0	0	0	0	0
AT1G16570	UDP-Glycosyltransferase superfamily protein	7	15	4	1	1	1	0	0	0	0	0	0	0	0	1	1	1	1	27	0	0	0	0	0	0	0	0
AT1G16590	ATREV7, REV7, DNA-binding HORMA family protein	4	2	0	0	1	1	0	0	0	0	0	0	0	0	1	1	1	1	6	0	0	0	0	0	0	0	0
AT1G16600	pseudogene, putative cycloartenol synthase	0	0	0	0	0	0	0	0	0	0	0	0	0	0	0	0	0	0	0	0	0	0	0	0	0	0	0
AT1G16610	RNPS1, SR45, arginine/serine-rich 45	20	16	8	8	1	1	0	0	0	0	0	0	0	0	1	1	1	1	52	0	0	0	0	0	0	0	0
AT1G16620	transposable element gene	0	0	0	0	0	0	0	0	0	0	0	0	0	0	0	0	0	0	0	0	0	0	0	0	0	0	0
AT1G16630	unknown protein; LOCATED IN: chloroplast; BEST Arabidopsis thaliana protein match is: unknown protein (TAIR:AT2G16270.1); Has 10587 Blast hits to 5736 proteins in 617 species: Archae - 88; Bacteria - 963; Metazoa - 3686; Fungi - 820; Plants - 541; Viruses - 438; Other Eukaryotes - 4051 (source: NCBI BLink).	9	6	6	7	1	1	0	0	0	0	0	0	0	0	0	0	0	0	28	0	0	0	0	0	0	0	0
AT1G16635	AT1G16635	1	4	1	3	1	0	0	0	0	0	0	0	1	0	0	0	0	0	0	0	0	0	0	0	0	9	0
AT1G16640	AP2/B3-like transcriptional factor family protein	2	4	1	0	1	1	0	0	0	0	0	0	0	0	1	1	0	0	7	0	0	0	0	0	0	0	0
AT1G16650	S-adenosyl-L-methionine-dependent methyltransferases superfamily protein	1	4	0	3	1	1	0	0	0	0	0	0	0	0	1	1	1	1	8	0	0	0	0	0	0	0	0
AT1G16660	transposable element gene	1	0	0	0	1	0	0	0	0	0	0	0	0	1	0	0	0	0	0	0	0	0	0	0	0	0	1
AT1G16670	Protein kinase superfamily protein	26	26	21	11	1	1	0	0	0	0	0	0	0	0	1	1	1	1	84	0	0	0	0	0	0	0	0
AT1G16680	Chaperone DnaJ-domain superfamily protein	15	13	8	5	1	1	0	0	0	0	0	0	0	0	1	1	1	1	41	0	0	0	0	0	0	0	0
AT1G16690	Enhancer of polycomb-like transcription factor protein	2	2	1	0	1	1	0	0	0	0	0	0	0	0	1	1	1	1	5	0	0	0	0	0	0	0	0
AT1G16700	Alpha-helical ferredoxin	49	47	40	30	1	1	0	0	0	0	0	0	0	0	0	0	0	0	166	0	0	0	0	0	0	0	0
AT1G16705	p300/CBP acetyltransferase-related protein-related	0	0	0	0	0	0	0	0	0	0	0	0	0	0	1	0	1	0	0	0	0	0	0	0	0	0	0
AT1G16710	HAC12, histone acetyltransferase of the CBP family 12	34	47	23	19	1	1	0	0	0	0	0	0	0	0	1	1	1	1	123	0	0	0	0	0	0	0	0
AT1G16720	HCF173, high chlorophyll fluorescence phenotype 173	21	22	13	8	1	1	0	0	0	0	0	0	0	0	1	1	1	1	64	0	0	0	0	0	0	0	0
AT1G16730	UP6, unknown protein 6	0	0	0	1	1	1	0	0	0	0	0	0	0	0	1	1	0	0	1	0	0	0	0	0	0	0	0
AT1G16740	Ribosomal protein L20	10	21	14	14	1	1	0	0	0	0	0	0	0	0	1	1	1	1	59	0	0	0	0	0	0	0	0
AT1G16750	Protein of unknown function, DUF547	0	1	1	1	1	1	0	0	0	0	0	0	0	0	1	1	0	0	3	0	0	0	0	0	0	0	0
AT1G16760	Protein kinase protein with adenine nucleotide alpha hydrolases-like domain	0	0	0	0	0	0	0	0	0	0	0	0	0	0	1	0	0	0	0	0	0	0	0	0	0	0	0
AT1G16770	unknown protein; Has 109 Blast hits to 109 proteins in 52 species: Archae - 0; Bacteria - 4; Metazoa - 0; Fungi - 71; Plants - 32; Viruses - 0; Other Eukaryotes - 2 (source: NCBI BLink).	0	0	0	1	1	1	0	0	0	0	0	0	0	0	1	1	1	1	1	0	0	0	0	0	0	0	0
AT1G16780	AtVHP2;2, VHP2;2, Inorganic H pyrophosphatase family protein	3	6	0	1	1	1	0	0	0	0	0	0	0	0	1	1	1	1	10	0	0	0	0	0	0	0	0
AT1G16790	ribosomal protein-related	4	4	3	2	1	1	0	0	0	0	0	0	0	0	1	1	1	1	13	0	0	0	0	0	0	0	0
AT1G16800	P-loop containing nucleoside triphosphate hydrolases superfamily protein	6	7	12	6	1	1	0	0	0	0	0	0	0	0	1	1	1	1	31	0	0	0	0	0	0	0	0
AT1G16810	unknown protein; CONTAINS InterPro DOMAIN/s: Protein of unknown function DUF1754, eukaryotic (InterPro:IPR013865); Has 395 Blast hits to 394 proteins in 162 species: Archae - 0; Bacteria - 0; Metazoa - 181; Fungi - 91; Plants - 65; Viruses - 0; Other Eukaryotes - 58 (source: NCBI BLink).	55	35	36	33	1	1	0	0	0	0	0	0	0	0	1	1	1	1	159	0	0	0	0	0	0	0	0
AT1G16820	vacuolar ATP synthase catalytic subunit-related / V-ATPase-related / vacuolar proton pump-related	1	0	0	0	1	1	0	0	0	0	0	0	0	0	1	1	1	1	1	0	0	0	0	0	0	0	0
AT1G16825	Reticulon family protein	3	1	1	0	1	1	0	0	0	0	0	0	0	0	0	0	0	0	5	0	0	0	0	0	0	0	0
AT1G16830	Pentatricopeptide repeat (PPR) superfamily protein	6	6	2	3	1	1	0	0	0	0	0	0	0	0	1	1	0	0	17	0	0	0	0	0	0	0	0
AT1G16840	unknown protein; BEST Arabidopsis thaliana protein match is: unknown protein (TAIR:AT1G78890.1); Has 71 Blast hits to 71 proteins in 12 species: Archae - 0; Bacteria - 0; Metazoa - 0; Fungi - 0; Plants - 71; Viruses - 0; Other Eukaryotes - 0 (source: NCBI BLink).	15	24	8	6	1	1	0	0	0	0	0	0	0	0	1	1	1	1	53	0	0	0	0	0	0	0	0
AT1G16850	unknown protein; FUNCTIONS IN: molecular_function unknown; INVOLVED IN: response to salt stress; LOCATED IN: endomembrane system; EXPRESSED IN: leaf apex, leaf whorl, male gametophyte, flower, leaf; EXPRESSED DURING: LP.06 six leaves visible, LP.04 four leaves visible, LP.10 ten leaves visible, petal differentiation and expansion stage, LP.08 eight leaves visible; BEST Arabidopsis thaliana protei…	29	17	32	9	1	1	0	0	0	0	0	0	0	0	1	1	1	1	87	0	0	0	0	0	0	0	0
AT1G16858	CPuORF55, conserved peptide upstream open reading frame 55	38	44	23	18.5	1	1	0	0	0	0	0	0	0	0	0	0	0	0	123.5	0	0	0	0	0	0	0	0
AT1G16860	Ubiquitin-specific protease family C19-related protein	38	44	23	18.5	1	1	0	0	0	0	0	0	0	0	0	0	0	0	123.5	0	0	0	0	0	0	0	0
AT1G16870	mitochondrial 28S ribosomal protein S29-related	29	25	9	13	1	1	0	0	0	0	0	0	0	0	1	1	1	1	76	0	0	0	0	0	0	0	0
AT1G16880	uridylyltransferase-related	8	3	2	0	1	1	0	0	0	0	0	0	0	0	1	1	1	1	13	0	0	0	0	0	0	0	0
AT1G16890	UBC13B, UBC36, ubiquitin-conjugating enzyme 36	33	36	18	25	1	1	0	0	0	0	0	0	0	0	0	0	0	0	112	0	0	0	0	0	0	0	0
AT1G16900	Alg9-like mannosyltransferase family	10	12	3	5	1	1	0	0	0	0	0	0	0	0	1	1	1	1	30	0	0	0	0	0	0	0	0
AT1G16905	Curculin-like (mannose-binding) lectin family protein	4	3	1	0	1	1	0	0	0	0	0	0	0	0	0	0	0	0	8	0	0	0	0	0	0	0	0
AT1G16910	LSH8, Protein of unknown function (DUF640)	0	0	0	0	0	0	0	0	0	0	0	0	0	0	1	0	0	0	0	0	0	0	0	0	0	0	0
AT1G16916	unknown protein; FUNCTIONS IN: molecular_function unknown; INVOLVED IN: biological_process unknown; LOCATED IN: cellular_component unknown; Has 30201 Blast hits to 17322 proteins in 780 species: Archae - 12; Bacteria - 1396; Metazoa - 17338; Fungi - 3422; Plants - 5037; Viruses - 0; Other Eukaryotes - 2996 (source: NCBI BLink).	14	13	12	8	1	1	0	0	0	0	0	0	0	0	0	0	0	0	47	0	0	0	0	0	0	0	0
AT1G16920	ATRABA1B, RAB11, RABA1b, RAB GTPase homolog A1B	31	42	37	24	1	1	0	0	0	0	0	0	0	0	1	1	1	1	134	0	0	0	0	0	0	0	0
AT1G16930	F-box/RNI-like/FBD-like domains-containing protein	10	6	7	2	1	1	0	0	0	0	0	0	0	0	0	0	0	0	25	0	0	0	0	0	0	0	0
AT1G16940	F-box/RNI-like/FBD-like domains-containing protein	0	0	0	0	0	0	0	0	0	0	0	0	0	0	1	0	1	0	0	0	0	0	0	0	0	0	0
AT1G16950	unknown protein; FUNCTIONS IN: molecular_function unknown; INVOLVED IN: biological_process unknown; LOCATED IN: endomembrane system; EXPRESSED IN: stamen; EXPRESSED DURING: 4 anthesis; Has 17 Blast hits to 17 proteins in 5 species: Archae - 0; Bacteria - 0; Metazoa - 0; Fungi - 0; Plants - 17; Viruses - 0; Other Eukaryotes - 0 (source: NCBI BLink).	0	0	0	0	0	0	0	0	0	0	0	0	0	0	1	0	0	0	0	0	0	0	0	0	0	0	0
AT1G16960	Ubiquitin domain-containing protein	0	0	0	0	0	0	0	0	0	0	0	0	0	0	0	0	0	0	0	0	0	0	0	0	0	0	0
AT1G16970	ATKU70, KU70, KU70 homolog	10	6	6	6	1	1	0	0	0	0	0	0	0	0	1	1	1	1	28	0	0	0	0	0	0	0	0
AT1G16980	ATTPS2, TPS2, TPS2, trehalose-phosphatase/synthase 2	0	0	0	0	0	0	0	0	0	0	0	0	0	0	1	0	0	0	0	0	0	0	0	0	0	0	0
AT1G17000	ATTPS3, TPS3, TPS3, trehalose-phosphatase/synthase 3	0	0	0	0	0	0	0	0	0	0	0	0	0	0	1	0	0	0	0	0	0	0	0	0	0	0	0
AT1G17010	2-oxoglutarate (2OG) and Fe(II)-dependent oxygenase superfamily protein	0	0	0	0	0	0	0	0	0	0	0	0	0	0	1	0	0	0	0	0	0	0	0	0	0	0	0
AT1G17020	ATSRG1, SRG1, senescence-related gene 1	7	23	6	5	1	1	0	0	0	0	0	0	0	0	1	1	1	1	41	0	0	0	0	0	0	0	0
AT1G17030	unknown protein; FUNCTIONS IN: molecular_function unknown; INVOLVED IN: biological_process unknown; LOCATED IN: endomembrane system; BEST Arabidopsis thaliana protein match is: unknown protein (TAIR:AT2G47010.2); Has 70 Blast hits to 70 proteins in 13 species: Archae - 0; Bacteria - 0; Metazoa - 0; Fungi - 0; Plants - 69; Viruses - 0; Other Eukaryotes - 1 (source: NCBI BLink).	4	4	3	0	1	1	0	0	0	0	0	0	0	0	0	0	0	0	11	0	0	0	0	0	0	0	0
AT1G17040	ATSHA, SHA, STATLA, SH2 domain protein A	2	1	2	1	1	1	0	0	0	0	0	0	0	0	1	1	0	0	6	0	0	0	0	0	0	0	0
AT1G17050	SPS2, solanesyl diphosphate synthase 2	37	37	44	18	1	1	0	0	0	0	0	0	0	0	1	1	1	1	136	0	0	0	0	0	0	0	0
AT1G17060	CYP72C1, SOB7, cytochrome p450 72c1	16	28	40	24	1	1	0	0	0	0	0	0	0	0	1	1	1	1	108	0	0	0	0	0	0	0	0
AT1G17070	GC-rich sequence DNA-binding factor-like protein with Tuftelin interacting domain	39	38	20	18	1	1	0	0	0	0	0	0	0	0	1	1	1	1	115	0	0	0	0	0	0	0	0
AT1G17080	Ribosomal protein L18ae family	59	74	53	23	1	1	0	0	0	0	0	0	0	0	1	1	1	1	209	0	0	0	0	0	0	0	0
AT1G17090	unknown protein; INVOLVED IN: biological_process unknown; LOCATED IN: endomembrane system; EXPRESSED IN: 17 plant structures; EXPRESSED DURING: 7 growth stages; Has 5 Blast hits to 5 proteins in 2 species: Archae - 0; Bacteria - 0; Metazoa - 0; Fungi - 0; Plants - 5; Viruses - 0; Other Eukaryotes - 0 (source: NCBI BLink).	2	3	1	5	1	1	0	0	0	0	0	0	0	0	1	1	1	1	11	0	0	0	0	0	0	0	0
AT1G17100	SOUL heme-binding family protein	3	2	1	0	1	1	0	0	0	0	0	0	0	0	1	1	1	1	6	0	0	0	0	0	0	0	0
AT1G17110	UBP15, ubiquitin-specific protease 15	29	24	28	17	1	1	0	0	0	0	0	0	0	0	1	1	1	1	98	0	0	0	0	0	0	0	0
AT1G17120	CAT8, cationic amino acid transporter 8	21	20	10	14	1	1	0	0	0	0	0	0	0	0	1	1	1	1	65	0	0	0	0	0	0	0	0
AT1G17130	Family of unknown function (DUF572)	23	16	15	8	1	1	0	0	0	0	0	0	0	0	1	1	1	1	62	0	0	0	0	0	0	0	0
AT1G17140	ICR1, RIP1, interactor of constitutive active rops 1	16	18	5	5	1	1	0	0	0	0	0	0	0	0	1	1	1	1	44	0	0	0	0	0	0	0	0
AT1G17145	RING/U-box superfamily protein	8	5	3	2	1	1	0	0	0	0	0	0	0	0	1	1	1	1	18	0	0	0	0	0	0	0	0
AT1G17147	VQ motif-containing protein	3	0	0	3	1	1	0	0	0	0	0	0	0	0	0	0	0	0	6	0	0	0	0	0	0	0	0
AT1G17150	Pectin lyase-like superfamily protein	0	0	0	0	0	0	0	0	0	0	0	0	0	0	1	0	0	0	0	0	0	0	0	0	0	0	0
AT1G17160	pfkB-like carbohydrate kinase family protein	23	26	14	6	1	1	0	0	0	0	0	0	0	0	1	1	1	1	69	0	0	0	0	0	0	0	0
AT1G17170	ATGSTU24, GST, GSTU24, glutathione S-transferase TAU 24	74	79	51	53	1	1	0	0	0	0	0	0	0	0	1	1	1	1	257	0	0	0	0	0	0	0	0
AT1G17180	ATGSTU25, GSTU25, glutathione S-transferase TAU 25	20	27	14	10	1	1	0	0	0	0	0	0	0	0	1	1	1	1	71	0	0	0	0	0	0	0	0
AT1G17190	ATGSTU26, GSTU26, glutathione S-transferase tau 26	36	31	18	9	1	1	0	0	0	0	0	0	0	0	1	1	1	1	94	0	0	0	0	0	0	0	0
AT1G17200	Uncharacterised protein family (UPF0497)	4	4	0	3	1	1	0	0	0	0	0	0	0	0	1	1	1	1	11	0	0	0	0	0	0	0	0
AT1G17210	ATILP1, ILP1, IAP-like protein 1	120	131	77	80	1	1	0	0	0	0	0	0	0	0	1	1	1	1	408	0	0	0	0	0	0	0	0
AT1G17220	FUG1, Translation initiation factor 2, small GTP-binding protein	17	25	20	7	1	1	0	0	0	0	0	0	0	0	1	1	1	1	69	0	0	0	0	0	0	0	0
AT1G17230	Leucine-rich receptor-like protein kinase family protein	4	1	1	1	1	1	0	0	0	0	0	0	0	0	1	1	0	0	7	0	0	0	0	0	0	0	0
AT1G17232	Potential natural antisense gene, locus overlaps with AT1G17230	0	0	0	0	0	0	0	0	0	0	0	0	0	0	0	0	0	0	0	0	0	0	0	0	0	0	0
AT1G17235	RTFL11, ROTUNDIFOLIA like 11	0	0	0	0	0	0	0	0	0	0	0	0	0	0	0	0	0	0	0	0	0	0	0	0	0	0	0
AT1G17240	AtRLP2, RLP2, receptor like protein 2	2	1	0	0	1	1	0	0	0	0	0	0	0	0	1	1	1	1	3	0	0	0	0	0	0	0	0
AT1G17250	AtRLP3, RLP3, receptor like protein 3	0	0	0	0	0	0	0	0	0	0	0	0	0	0	1	0	0	0	0	0	0	0	0	0	0	0	0
AT1G17255	other RNA	0	0	0	0	0	0	0	0	0	0	0	0	0	0	0	0	0	0	0	0	0	0	0	0	0	0	0
AT1G17260	AHA10, autoinhibited H(+)-ATPase isoform 10	0	1	0	1	1	1	0	0	0	0	0	0	0	0	1	1	0	0	2	0	0	0	0	0	0	0	0
AT1G17270	O-fucosyltransferase family protein	9	7	2	2	1	1	0	0	0	0	0	0	0	0	0	0	0	0	20	0	0	0	0	0	0	0	0
AT1G17275	transposable element gene	0	0	0	0	0	0	0	0	0	0	0	0	0	0	0	0	0	0	0	0	0	0	0	0	0	0	0
AT1G17277	transposable element gene	0	0	0	0	0	0	0	0	0	0	0	0	0	0	0	0	0	0	0	0	0	0	0	0	0	0	0
AT1G17280	UBC34, ubiquitin-conjugating enzyme 34	17	21	6	5	1	1	0	0	0	0	0	0	0	0	0	0	0	0	49	0	0	0	0	0	0	0	0
AT1G17285	unknown protein; FUNCTIONS IN: molecular_function unknown; INVOLVED IN: biological_process unknown; LOCATED IN: endomembrane system; BEST Arabidopsis thaliana protein match is: unknown protein (TAIR:AT1G17300.1); Has 35333 Blast hits to 34131 proteins in 2444 species: Archae - 798; Bacteria - 22429; Metazoa - 974; Fungi - 991; Plants - 531; Viruses - 0; Other Eukaryotes - 9610 (source: NCBI BLink…	9	11	13	6	1	1	0	0	0	0	0	0	0	0	0	0	0	0	39	0	0	0	0	0	0	0	0
AT1G17290	AlaAT1, alanine aminotransferas	57	124	36	67	1	1	0	0	0	0	0	0	0	0	0	0	0	0	284	0	0	0	0	0	0	0	0
AT1G17300	unknown protein; BEST Arabidopsis thaliana protein match is: unknown protein (TAIR:AT1G17285.1); Has 27 Blast hits to 27 proteins in 4 species: Archae - 0; Bacteria - 0; Metazoa - 0; Fungi - 0; Plants - 27; Viruses - 0; Other Eukaryotes - 0 (source: NCBI BLink).	8	4	5	4	1	1	0	0	0	0	0	0	0	0	1	1	1	1	21	0	0	0	0	0	0	0	0
AT1G17310	MADS-box transcription factor family protein	4	8	2	3	1	1	0	0	0	0	0	0	0	0	1	1	1	1	17	0	0	0	0	0	0	0	0
AT1G17330	Metal-dependent phosphohydrolase	9	20	6	7	1	1	0	0	0	0	0	0	0	0	1	1	0	0	42	0	0	0	0	0	0	0	0
AT1G17340	Phosphoinositide phosphatase family protein	27	30	14	20	1	1	0	0	0	0	0	0	0	0	1	1	1	1	91	0	0	0	0	0	0	0	0
AT1G17345	SAUR-like auxin-responsive protein family	0	0	0	0	0	0	0	0	0	0	0	0	0	0	0	0	0	0	0	0	0	0	0	0	0	0	0
AT1G17350	NADH:ubiquinone oxidoreductase intermediate-associated protein 30	16	12	3	2	1	1	0	0	0	0	0	0	0	0	1	1	1	1	33	0	0	0	0	0	0	0	0
AT1G17360	BEST Arabidopsis thaliana protein match is: COP1-interacting protein-related (TAIR:AT1G72410.1); Has 9949 Blast hits to 7480 proteins in 576 species: Archae - 12; Bacteria - 1007; Metazoa - 3636; Fungi - 982; Plants - 444; Viruses - 50; Other Eukaryotes - 3818 (source: NCBI BLink).	20	12	8	11	1	1	0	0	0	0	0	0	0	0	1	1	1	1	51	0	0	0	0	0	0	0	0
AT1G17370	UBP1B, oligouridylate binding protein 1B	36	48	31	34	1	1	0	0	0	0	0	0	0	0	1	1	1	1	149	0	0	0	0	0	0	0	0
AT1G17380	JAZ5, TIFY11A, jasmonate-zim-domain protein 5	3	0	0	1	1	1	0	0	0	0	0	0	0	0	1	1	0	0	4	0	0	0	0	0	0	0	0
AT1G17390	transposable element gene	0	0	0	0	0	0	0	0	0	0	0	0	0	0	1	0	0	0	0	0	0	0	0	0	0	0	0
AT1G17400	unknown protein; BEST Arabidopsis thaliana protein match is: unknown protein (TAIR:AT1G72490.1); Has 30201 Blast hits to 17322 proteins in 780 species: Archae - 12; Bacteria - 1396; Metazoa - 17338; Fungi - 3422; Plants - 5037; Viruses - 0; Other Eukaryotes - 2996 (source: NCBI BLink).	6	2	2	0	1	1	0	0	0	0	0	0	0	0	0	0	0	0	10	0	0	0	0	0	0	0	0
AT1G17410	Nucleoside diphosphate kinase family protein	12	6	3	2	1	1	0	0	0	0	0	0	0	0	1	1	1	1	23	0	0	0	0	0	0	0	0
AT1G17420	LOX3, lipoxygenase 3	1	0	0	0	1	1	0	0	0	0	0	0	0	0	1	1	0	0	1	0	0	0	0	0	0	0	0
AT1G17430	alpha/beta-Hydrolases superfamily protein	12	6	7	2	1	1	0	0	0	0	0	0	0	0	1	1	1	1	27	0	0	0	0	0	0	0	0
AT1G17440	EER4, TAF12B, Transcription initiation factor TFIID subunit A	13	10	4	6	1	1	0	0	0	0	0	0	0	0	1	1	1	1	33	0	0	0	0	0	0	0	0
AT1G17450	B-block binding subunit of TFIIIC	14	12	5	7	1	1	0	0	0	0	0	0	0	0	0	0	0	0	38	0	0	0	0	0	0	0	0
AT1G17455	ELF4-L4, ELF4-like 4	6	8	10	3	1	1	0	0	0	0	0	0	0	0	1	1	1	1	27	0	0	0	0	0	0	0	0
AT1G17460	TRFL3, TRF-like 3	7	2	3	0	1	1	0	0	0	0	0	0	0	0	1	1	0	0	12	0	0	0	0	0	0	0	0
AT1G17470	ATDRG, ATDRG1, DRG1, developmentally regulated G-protein 1	32	37	15	11	1	1	0	0	0	0	0	0	0	0	1	1	1	1	95	0	0	0	0	0	0	0	0
AT1G17480	IQD7, IQ-domain 7	1	2	0	1	1	1	0	0	0	0	0	0	0	0	1	1	0	0	4	0	0	0	0	0	0	0	0
AT1G17490	unknown protein; BEST Arabidopsis thaliana protein match is: unknown protein (TAIR:AT1G72690.1); Has 57 Blast hits to 45 proteins in 9 species: Archae - 0; Bacteria - 0; Metazoa - 0; Fungi - 0; Plants - 57; Viruses - 0; Other Eukaryotes - 0 (source: NCBI BLink).	13	7	16	5	1	1	0	0	0	0	0	0	0	0	1	1	1	1	41	0	0	0	0	0	0	0	0
AT1G17495	transposable element gene	0	0	0	0	0	0	0	0	0	0	0	0	0	0	0	0	0	0	0	0	0	0	0	0	0	0	0
AT1G17500	ATPase E1-E2 type family protein / haloacid dehalogenase-like hydrolase family protein	89	79	39	34	1	1	0	0	0	0	0	0	0	0	1	1	1	1	241	0	0	0	0	0	0	0	0
AT1G17510	unknown protein; Has 11 Blast hits to 11 proteins in 4 species: Archae - 0; Bacteria - 0; Metazoa - 0; Fungi - 0; Plants - 11; Viruses - 0; Other Eukaryotes - 0 (source: NCBI BLink).	15	23	12	13	1	1	0	0	0	0	0	0	0	0	1	1	1	1	63	0	0	0	0	0	0	0	0
AT1G17520	Homeodomain-like/winged-helix DNA-binding family protein	10	16	11	9	1	1	0	0	0	0	0	0	0	0	1	1	1	1	46	0	0	0	0	0	0	0	0
AT1G17530	ATTIM23-1, TIM23-1, translocase of inner mitochondrial membrane 23	20	25	16	12	1	1	0	0	0	0	0	0	0	0	1	1	1	1	73	0	0	0	0	0	0	0	0
AT1G17540	Protein kinase protein with adenine nucleotide alpha hydrolases-like domain	0	0	0	0	0	0	0	0	0	0	0	0	0	0	1	0	0	0	0	0	0	0	0	0	0	0	0
AT1G17545	Protein phosphatase 2C family protein	0	0	0	0	0	0	0	0	0	0	0	0	0	0	1	0	0	0	0	0	0	0	0	0	0	0	0
AT1G17550	HAB2, homology to ABI2	45	35	21	22	1	1	0	0	0	0	0	0	0	0	1	1	1	1	123	0	0	0	0	0	0	0	0
AT1G17560	HLL, Ribosomal protein L14p/L23e family protein	17	10	6	9	1	1	0	0	0	0	0	0	0	0	1	1	1	1	42	0	0	0	0	0	0	0	0
AT1G17570	pre-tRNA	0	0	0	0	0	0	0	0	0	0	0	0	0	0	0	0	0	0	0	0	0	0	0	0	0	0	0
AT1G17580	ATMYA1, MYA1, XI-1, myosin 1	16	21	13	13	1	1	0	0	0	0	0	0	0	0	1	1	1	1	63	0	0	0	0	0	0	0	0
AT1G17590	NF-YA8, nuclear factor Y, subunit A8	7	7	4	5	1	1	0	0	0	0	0	0	0	0	1	1	1	1	23	0	0	0	0	0	0	0	0
AT1G17600	Disease resistance protein (TIR-NBS-LRR class) family	0	0	0	0	0	0	0	0	0	0	0	0	0	0	1	0	0	0	0	0	0	0	0	0	0	0	0
AT1G17610	Disease resistance protein (TIR-NBS class)	0	0	0	0	0	0	0	0	0	0	0	0	0	0	1	0	0	0	0	0	0	0	0	0	0	0	0
AT1G17615	Disease resistance protein (TIR-NBS class)	0	0	0	0	0	0	0	0	0	0	0	0	0	0	1	0	0	0	0	0	0	0	0	0	0	0	0
AT1G17620	Late embryogenesis abundant (LEA) hydroxyproline-rich glycoprotein family	125	123	43	48	1	1	0	0	0	0	0	0	0	0	1	1	1	1	339	0	0	0	0	0	0	0	0
AT1G17630	Pentatricopeptide repeat (PPR-like) superfamily protein	3	2	2	1	1	1	0	0	0	0	0	0	0	0	1	1	0	0	8	0	0	0	0	0	0	0	0
AT1G17640	RNA-binding (RRM/RBD/RNP motifs) family protein	2	0	2	2	1	1	0	0	0	0	0	0	0	0	1	1	0	0	6	0	0	0	0	0	0	0	0
AT1G17650	GLYR2, GR2, glyoxylate reductase 2	1	1	1	1	1	1	0	0	0	0	0	0	0	0	1	1	1	1	4	0	0	0	0	0	0	0	0
AT1G17660	pre-tRNA	0	0	0	0	0	0	0	0	0	0	0	0	0	0	0	0	0	0	0	0	0	0	0	0	0	0	0
AT1G17665	unknown protein; FUNCTIONS IN: molecular_function unknown; INVOLVED IN: biological_process unknown; LOCATED IN: endomembrane system; EXPRESSED IN: 15 plant structures; EXPRESSED DURING: 11 growth stages; Has 149 Blast hits to 146 proteins in 39 species: Archae - 0; Bacteria - 4; Metazoa - 21; Fungi - 5; Plants - 30; Viruses - 0; Other Eukaryotes - 89 (source: NCBI BLink).	5	0	0	1	1	1	0	0	0	0	0	0	0	0	1	1	0	0	6	0	0	0	0	0	0	0	0
AT1G17670	pre-tRNA	0	0	0	0	0	0	0	0	0	0	0	0	0	0	0	0	0	0	0	0	0	0	0	0	0	0	0
AT1G17680	tetratricopeptide repeat (TPR)-containing protein	9	25	18	3	1	1	0	0	0	0	0	0	0	0	1	1	1	1	55	0	0	0	0	0	0	0	0
AT1G17690	NOF1, FUNCTIONS IN: molecular_function unknown; INVOLVED IN: biological_process unknown; LOCATED IN: nucleus; EXPRESSED IN: 24 plant structures; EXPRESSED DURING: 13 growth stages; CONTAINS InterPro DOMAIN/s: Digestive organ expansion factor, predicted (InterPro:IPR010678); Has 25006 Blast hits to 13379 proteins in 904 species: Archae - 102; Bacteria - 5571; Metazoa - 7448; Fungi - 3168; Plants -…	16	14	11	8	1	1	0	0	0	0	0	0	0	0	1	1	1	1	49	0	0	0	0	0	0	0	0
AT1G17700	PRA1.F1, prenylated RAB acceptor 1.F1	0	0	0	0	0	0	0	0	0	0	0	0	0	0	1	0	0	0	0	0	0	0	0	0	0	0	0
AT1G17710	Pyridoxal phosphate phosphatase-related protein	0	0	1	0	1	1	0	0	0	0	0	0	0	0	1	1	1	1	1	0	0	0	0	0	0	0	0
AT1G17720	ATB BETA, Protein phosphatase 2A, regulatory subunit PR55	37	69	48	34	1	1	0	0	0	0	0	0	0	0	1	1	1	1	188	0	0	0	0	0	0	0	0
AT1G17730	CHMP1B, VPS46.1, vacuolar protein sorting 46.1	29	34	20	16	1	1	0	0	0	0	0	0	0	0	1	1	1	1	99	0	0	0	0	0	0	0	0
AT1G17744	unknown protein; FUNCTIONS IN: molecular_function unknown; INVOLVED IN: biological_process unknown; LOCATED IN: cellular_component unknown; EXPRESSED IN: stem; Has 30201 Blast hits to 17322 proteins in 780 species: Archae - 12; Bacteria - 1396; Metazoa - 17338; Fungi - 3422; Plants - 5037; Viruses - 0; Other Eukaryotes - 2996 (source: NCBI BLink).	0	0	0	0	0	0	0	0	0	0	0	0	0	0	1	0	0	0	0	0	0	0	0	0	0	0	0
AT1G17745	PGDH, D-3-phosphoglycerate dehydrogenase	179	252	72	69	1	1	0	0	0	0	0	0	0	0	1	1	1	1	572	0	0	0	0	0	0	0	0
AT1G17750	AtPEPR2, PEPR2, PEP1 receptor 2	3	4	1	3	1	1	0	0	0	0	0	0	0	0	1	1	0	0	11	0	0	0	0	0	0	0	0
AT1G17760	ATCSTF77, CSTF77, Tetratricopeptide repeat (TPR)-like superfamily protein	10	14	7	3	1	1	0	0	0	0	0	0	0	0	1	1	1	1	34	0	0	0	0	0	0	0	0
AT1G17770	SDG17, SUVH7, SU(VAR)3-9 homolog 7	0	0	0	0	0	0	0	0	0	0	0	0	0	0	0	0	0	0	0	0	0	0	0	0	0	0	0
AT1G17780	unknown protein; BEST Arabidopsis thaliana protein match is: unknown protein (TAIR:AT2G16575.1); Has 13 Blast hits to 13 proteins in 2 species: Archae - 0; Bacteria - 0; Metazoa - 0; Fungi - 0; Plants - 13; Viruses - 0; Other Eukaryotes - 0 (source: NCBI BLink).	8	10	9	3	1	1	0	0	0	0	0	0	0	0	0	0	0	0	30	0	0	0	0	0	0	0	0
AT1G17790	DNA-binding bromodomain-containing protein	6	13	5	4	1	1	0	0	0	0	0	0	0	0	1	1	1	1	28	0	0	0	0	0	0	0	0
AT1G17800	AtENODL22, ENODL22, early nodulin-like protein 22	0	0	0	0	0	0	0	0	0	0	0	0	0	0	1	0	0	0	0	0	0	0	0	0	0	0	0
AT1G17810	BETA-TIP, beta-tonoplast intrinsic protein	0	0	0	0	0	0	0	0	0	0	0	0	0	0	1	0	0	0	0	0	0	0	0	0	0	0	0
AT1G17820	Putative integral membrane protein conserved region (DUF2404)	5	11	4	4	1	1	0	0	0	0	0	0	0	0	0	0	0	0	24	0	0	0	0	0	0	0	0
AT1G17830	Protein of unknown function (DUF789)	3	2	1	0	1	1	0	0	0	0	0	0	0	0	1	1	0	0	6	0	0	0	0	0	0	0	0
AT1G17840	ABCG11, ATWBC11, COF1, DSO, WBC11, white-brown complex homolog protein 11	16	13	11	8	1	1	0	0	0	0	0	0	0	0	1	1	1	1	48	0	0	0	0	0	0	0	0
AT1G17850	Rhodanese/Cell cycle control phosphatase superfamily protein	2	0	0	0	1	1	0	0	0	0	0	0	0	0	1	1	1	1	2	0	0	0	0	0	0	0	0
AT1G17860	Kunitz family trypsin and protease inhibitor protein	44	38	34	18	1	1	0	0	0	0	0	0	0	0	1	1	1	1	134	0	0	0	0	0	0	0	0
AT1G17870	ATEGY3, EGY3, ethylene-dependent gravitropism-deficient and yellow-green-like 3	3	2	3	4	1	1	0	0	0	0	0	0	0	0	1	1	1	1	12	0	0	0	0	0	0	0	0
AT1G17880	ATBTF3, BTF3, basic transcription factor 3	53	65	53	19	1	1	0	0	0	0	0	0	0	0	1	1	1	1	190	0	0	0	0	0	0	0	0
AT1G17890	GER2, NAD(P)-binding Rossmann-fold superfamily protein	53	48	50	26	1	1	0	0	0	0	0	0	0	0	1	1	1	1	177	0	0	0	0	0	0	0	0
AT1G17900	transposable element gene	0	0	0	0	0	0	0	0	0	0	0	0	0	0	0	0	0	0	0	0	0	0	0	0	0	0	0
AT1G17910	Wall-associated kinase family protein	0	0	0	0	0	0	0	0	0	0	0	0	0	0	1	0	0	0	0	0	0	0	0	0	0	0	0
AT1G17920	HDG12, homeodomain GLABROUS 12	0	2	0	0	1	1	0	0	0	0	0	0	0	0	1	1	1	1	2	0	0	0	0	0	0	0	0
AT1G17930	Aminotransferase-like, plant mobile domain family protein	14	13	7	4	1	1	0	0	0	0	0	0	0	0	1	1	1	1	38	0	0	0	0	0	0	0	0
AT1G17940	Endosomal targeting BRO1-like domain-containing protein	4	2	2	0	1	1	0	0	0	0	0	0	0	0	0	0	0	0	8	0	0	0	0	0	0	0	0
AT1G17950	ATMYB52, BW52, MYB52, myb domain protein 52	2	7	2	1	1	1	0	0	0	0	0	0	0	0	1	1	1	1	12	0	0	0	0	0	0	0	0
AT1G17960	Threonyl-tRNA synthetase	2	1	0	0	1	1	0	0	0	0	0	0	0	0	1	1	0	0	3	0	0	0	0	0	0	0	0
AT1G17970	RING/U-box superfamily protein	12	10	6	3	1	1	0	0	0	0	0	0	0	0	1	1	1	1	31	0	0	0	0	0	0	0	0
AT1G17980	PAPS1, poly(A) polymerase 1	19	19	7	11	1	1	0	0	0	0	0	0	0	0	1	1	1	1	56	0	0	0	0	0	0	0	0
AT1G17990	FMN-linked oxidoreductases superfamily protein	0	0	0	0	0	0	0	0	0	0	0	0	0	0	0	0	0	0	0	0	0	0	0	0	0	0	0
AT1G18000	Major facilitator superfamily protein	0	0	0	0	0	0	0	0	0	0	0	0	0	0	0	0	0	0	0	0	0	0	0	0	0	0	0
AT1G18010	Major facilitator superfamily protein	0	0	0	0	0	0	0	0	0	0	0	0	0	0	0	0	0	0	0	0	0	0	0	0	0	0	0
AT1G18020	FMN-linked oxidoreductases superfamily protein	0	0	0	0	0	0	0	0	0	0	0	0	0	0	0	0	0	0	0	0	0	0	0	0	0	0	0
AT1G18030	Protein phosphatase 2C family protein	4	6	5	0	1	1	0	0	0	0	0	0	0	0	1	1	1	1	15	0	0	0	0	0	0	0	0
AT1G18040	AT;CDCKD;3, CAK2AT, CDKD1;3, cyclin-dependent kinase D1;3	2	5	2	1	1	1	0	0	0	0	0	0	0	0	1	1	1	1	10	0	0	0	0	0	0	0	0
AT1G18050	SWAP (Suppressor-of-White-APricot)/surp RNA-binding domain-containing protein	0	0	0	0	0	0	0	0	0	0	0	0	0	0	1	0	0	0	0	0	0	0	0	0	0	0	0
AT1G18060	unknown protein; INVOLVED IN: biological_process unknown; LOCATED IN: chloroplast; EXPRESSED IN: 22 plant structures; EXPRESSED DURING: 13 growth stages; Has 74 Blast hits to 74 proteins in 29 species: Archae - 0; Bacteria - 19; Metazoa - 0; Fungi - 0; Plants - 49; Viruses - 0; Other Eukaryotes - 6 (source: NCBI BLink).	2	4	2	1	1	1	0	0	0	0	0	0	0	0	1	1	1	1	9	0	0	0	0	0	0	0	0
AT1G18070	Translation elongation factor EF1A/initiation factor IF2gamma family protein	69	52	55	45	1	1	0	0	0	0	0	0	0	0	1	1	1	1	221	0	0	0	0	0	0	0	0
AT1G18075	MIR159, MIR159B, MIR159/MIR159B; miRNA	2	4	29	5	1	0	1	0	0	0	0	0	0	0	0	0	0	0	0	40	0	0	0	0	0	0	0
AT1G18080	ATARCA, RACK1A, RACK1A_AT, Transducin/WD40 repeat-like superfamily protein	322	454	262	232	1	1	0	0	0	0	0	0	0	0	1	1	1	1	1270	0	0	0	0	0	0	0	0
AT1G18090	5'-3' exonuclease family protein	1	0	2	0	1	1	0	0	0	0	0	0	0	0	1	1	1	1	3	0	0	0	0	0	0	0	0
AT1G18100	E12A11, MFT, PEBP (phosphatidylethanolamine-binding protein) family protein	2	3	0	1	1	1	0	0	0	0	0	0	0	0	1	1	1	1	6	0	0	0	0	0	0	0	0
AT1G18120	pseudogene, putative myrosinase-associated protein, blastp match of 46% identity and 1.7e-57 P-value to GP|6522943|emb|CAB62165.1||AJ223307 myrosinase-associated protein {Brassica napus}	0	0	0	0	0	0	0	0	0	0	0	0	0	0	0	0	0	0	0	0	0	0	0	0	0	0	0
AT1G18130	Class II aaRS and biotin synthetases superfamily protein	0	0	0	0	0	0	0	0	0	0	0	0	0	0	1	0	0	0	0	0	0	0	0	0	0	0	0
AT1G18140	ATLAC1, LAC1, laccase 1	2	3	1	0	1	1	0	0	0	0	0	0	0	0	1	1	1	1	6	0	0	0	0	0	0	0	0
AT1G18150	ATMPK8, Protein kinase superfamily protein	28	38	26	19	1	1	0	0	0	0	0	0	0	0	1	1	1	1	111	0	0	0	0	0	0	0	0
AT1G18160	Protein kinase superfamily protein	46	40	30	28	1	1	0	0	0	0	0	0	0	0	1	1	1	1	144	0	0	0	0	0	0	0	0
AT1G18170	FKBP-like peptidyl-prolyl cis-trans isomerase family protein	3	1	2	0	1	1	0	0	0	0	0	0	0	0	1	1	0	0	6	0	0	0	0	0	0	0	0
AT1G18180	Protein of unknown function (DUF1295)	4	3	2	4	1	1	0	0	0	0	0	0	0	0	1	1	0	0	13	0	0	0	0	0	0	0	0
AT1G18190	GC2, golgin candidate 2	21	17	21	7	1	1	0	0	0	0	0	0	0	0	1	1	1	1	66	0	0	0	0	0	0	0	0
AT1G18191	Pseudogene of AT1G18200; AtRABA6b (Arabidopsis Rab GTPase homolog A6b); GTP binding	0	0	0	0	0	0	0	0	0	0	0	0	0	0	0	0	0	0	0	0	0	0	0	0	0	0	0
AT1G18200	AtRABA6b, RABA6b, RAB GTPase homolog A6B	4	3	2	3	1	1	0	0	0	0	0	0	0	0	0	0	0	0	12	0	0	0	0	0	0	0	0
AT1G18210	Calcium-binding EF-hand family protein	95	125	36	46	1	1	0	0	0	0	0	0	0	0	1	1	1	1	302	0	0	0	0	0	0	0	0
AT1G18220	ATPUP9, PUP9, purine permease 9	0	0	0	0	0	0	0	0	0	0	0	0	0	0	1	0	0	0	0	0	0	0	0	0	0	0	0
AT1G18230	pseudogene, putative protein kinase	0	0	0	0	0	0	0	0	0	0	0	0	0	0	0	0	0	0	0	0	0	0	0	0	0	0	0
AT1G18240	transposable element gene	0	0	0	0	0	0	0	0	0	0	0	0	0	0	0	0	0	0	0	0	0	0	0	0	0	0	0
AT1G18250	ATLP-1, Pathogenesis-related thaumatin superfamily protein	3	6	1	0	1	1	0	0	0	0	0	0	0	0	1	1	1	1	10	0	0	0	0	0	0	0	0
AT1G18260	HCP-like superfamily protein	61	80	26	21	1	1	0	0	0	0	0	0	0	0	1	1	1	1	188	0	0	0	0	0	0	0	0
AT1G18265	Protein of unknown function, DUF593	0	1	0	0	1	1	0	0	0	0	0	0	0	0	0	0	0	0	1	0	0	0	0	0	0	0	0
AT1G18270	ketose-bisphosphate aldolase class-II family protein	53	43	26	14	1	1	0	0	0	0	0	0	0	0	1	1	1	1	136	0	0	0	0	0	0	0	0
AT1G18280	Bifunctional inhibitor/lipid-transfer protein/seed storage 2S albumin superfamily protein	0	0	0	0	0	0	0	0	0	0	0	0	0	0	1	0	0	0	0	0	0	0	0	0	0	0	0
AT1G18290	unknown protein; FUNCTIONS IN: molecular_function unknown; INVOLVED IN: N-terminal protein myristoylation; LOCATED IN: chloroplast; EXPRESSED IN: root; Has 94 Blast hits to 94 proteins in 12 species: Archae - 0; Bacteria - 0; Metazoa - 0; Fungi - 0; Plants - 94; Viruses - 0; Other Eukaryotes - 0 (source: NCBI BLink).	2	0	2	3	1	1	0	0	0	0	0	0	0	0	1	1	1	1	7	0	0	0	0	0	0	0	0
AT1G18300	atnudt4, NUDT4, nudix hydrolase homolog 4	26	8	15	8	1	1	0	0	0	0	0	0	0	0	0	0	0	0	57	0	0	0	0	0	0	0	0
AT1G18310	glycosyl hydrolase family 81 protein	1	0	0	0	1	1	0	0	0	0	0	0	0	0	1	1	0	0	1	0	0	0	0	0	0	0	0
AT1G18320	Mitochondrial import inner membrane translocase subunit Tim17/Tim22/Tim23 family protein	0	0	1	0	1	1	0	0	0	0	0	0	0	0	0	0	0	0	1	0	0	0	0	0	0	0	0
AT1G18330	EPR1, RVE7, Homeodomain-like superfamily protein	0	0	1	1	1	1	0	0	0	0	0	0	0	0	1	1	1	1	2	0	0	0	0	0	0	0	0
AT1G18335	Acyl-CoA N-acyltransferases (NAT) superfamily protein	4	1	2	3	1	1	0	0	0	0	0	0	0	0	0	0	0	0	10	0	0	0	0	0	0	0	0
AT1G18340	basal transcription factor complex subunit-related	1	5	1	0	1	1	0	0	0	0	0	0	0	0	1	1	1	1	7	0	0	0	0	0	0	0	0
AT1G18350	ATMKK7, BUD1, MKK7, MKK7, MAP kinase kinase 7	0	0	0	0	0	0	0	0	0	0	0	0	0	0	1	0	0	0	0	0	0	0	0	0	0	0	0
AT1G18360	alpha/beta-Hydrolases superfamily protein	3	3	2	0	1	1	0	0	0	0	0	0	0	0	1	1	1	1	8	0	0	0	0	0	0	0	0
AT1G18370	ATNACK1, HIK, NACK1, ATP binding microtubule motor family protein	14	7	2	3	1	1	0	0	0	0	0	0	0	0	1	1	1	1	26	0	0	0	0	0	0	0	0
AT1G18382	other RNA	0	0	0	0	0	0	0	0	0	0	0	0	0	0	0	0	0	0	0	0	0	0	0	0	0	0	0
AT1G18390	Protein kinase superfamily protein	26	19	27	20	1	1	0	0	0	0	0	0	0	0	1	1	1	1	92	0	0	0	0	0	0	0	0
AT1G18400	BEE1, BR enhanced expression 1	1	7	2	1	1	1	0	0	0	0	0	0	0	0	1	1	1	1	11	0	0	0	0	0	0	0	0
AT1G18410	P-loop containing nucleoside triphosphate hydrolases superfamily protein	0	0	0	0	0	0	0	0	0	0	0	0	0	0	1	0	0	0	0	0	0	0	0	0	0	0	0
AT1G18415	other RNA	0	1	1	0	1	0	0	0	0	0	0	0	1	0	0	0	0	0	0	0	0	0	0	0	0	2	0
AT1G18420	Aluminium activated malate transporter family protein	0	0	0	0	0	0	0	0	0	0	0	0	0	0	0	0	0	0	0	0	0	0	0	0	0	0	0
AT1G18430	pre-tRNA	0	0	1	0	1	0	0	1	0	0	0	0	0	0	0	0	0	0	0	0	1	0	0	0	0	0	0
AT1G18440	Peptidyl-tRNA hydrolase family protein	1	3	0	0	1	1	0	0	0	0	0	0	0	0	1	1	1	1	4	0	0	0	0	0	0	0	0
AT1G18450	ARP4, ATARP4, actin-related protein 4	12	26	8	5	1	1	0	0	0	0	0	0	0	0	1	1	1	1	51	0	0	0	0	0	0	0	0
AT1G18460	alpha/beta-Hydrolases superfamily protein	15	20	8	7	1	1	0	0	0	0	0	0	0	0	1	1	1	1	50	0	0	0	0	0	0	0	0
AT1G18470	Transmembrane Fragile-X-F-associated protein	14	16	8	5	1	1	0	0	0	0	0	0	0	0	1	1	1	1	43	0	0	0	0	0	0	0	0
[truncated: 31,605 more rows]
