# Supplementary material for: Integrated RNA-seq and sRNA-seq analysis identifies novel nitrate-responsive genes in Arabidopsis thaliana roots
Source: BMC Genomics. 2013 Oct 11;14:701. doi: 10.1186/1471-2164-14-701 (PMC3906980; doi:10.1186/1471-2164-14-701)
Supplement: Additional file 8 — Nitrate regulated genes determined using Illumina deep sequencing. [file 1471-2164-14-701-S8.xlsx]

## Sheet: Hoja2
Additional file 8. Nitrate regulated genes determined using Illumina deep sequencing
Reads from the poly-A+ libraries were mapped to annotated elements of the Arabidopsis genome were quantified and differential expression was calculated using DeSeq.

## Sheet: Hoja1
	id	baseMean	baseMeanA	baseMeanB	foldChange	log2FoldChange	pval	padj	resVarA	resVarB	AGI	Description	Nitrate induced	Nitrate repressed	Present in ATH1?
40	protein_coding_gene|-|AT1G01490	101.001	59.4502	142.551	2.39782	1.26173	5.8386e-07	5.91833e-05	1.50632	0.203368	AT1G01490	Heavy metal transport/detoxification superfamily protein	1	0	1
86	protein_coding_gene|-|AT1G02030	5.27938	1.10171	9.45705	8.58394	3.10164	0.000122425	0.00670991	0.0867361	0.394618	AT1G02030	C2H2-like zinc finger protein	1	0	0
175	protein_coding_gene|+|AT1G03220	200.681	124.242	277.121	2.2305	1.15737	3.38716e-06	0.000292942	1.74234	7.36808	AT1G03220	Eukaryotic aspartyl protease family protein	1	0	0
223	protein_coding_gene|-|AT1G03850	22.3477	10.3224	34.3729	3.32992	1.73549	1.20221e-05	0.000871789	1.3509	1.05728	AT1G03850	Glutaredoxin family protein	1	0	1
296	protein_coding_gene|-|AT1G04770	40.5314	25.1778	55.8849	2.21961	1.15031	0.000141145	0.00749618	0.217253	2.43614	AT1G04770	Tetratricopeptide repeat (TPR)-like superfamily protein	1	0	1
492	protein_coding_gene|-|AT1G07150	23.4387	3.30514	43.5723	13.1832	3.72063	1.04705e-14	2.9031e-12	0.123001	6.95998	AT1G07150	MAPKKK13, mitogen-activated protein kinase kinase kinase 13	1	0	1
513	protein_coding_gene|+|AT1G07400	74.8025	42.0817	107.523	2.55511	1.35339	3.88584e-07	4.04771e-05	2.69046	9.65623	AT1G07400	HSP20-like chaperones superfamily protein	1	0	0
527	protein_coding_gene|+|AT1G07610	300.387	178.655	422.119	2.36276	1.24048	7.17351e-08	8.66983e-06	0.0954328	0.768582	AT1G07610	MT1C, metallothionein 1C	1	0	1
572	protein_coding_gene|+|AT1G08090	672.676	67.347	1278	18.9764	4.24613	1.71915e-64	8.1032e-61	0.445101	10.8636	AT1G08090	ACH1, ATNRT2.1, ATNRT2:1, LIN1, NRT2, NRT2.1, NRT2:1, NRT2;1AT, nitrate transporter 2:1	1	0	1
573	protein_coding_gene|-|AT1G08100	38.207	3.25992	73.1541	22.4405	4.48803	3.61465e-25	2.1984e-22	0.196786	0.491499	AT1G08100	ACH2, ATNRT2.2, NRT2.2, NRT2;2AT, nitrate transporter 2.2	1	0	1
602	protein_coding_gene|+|AT1G08430	34.4396	22.3961	46.4831	2.0755	1.05346	0.00129293	0.048607	0.000770198	0.00132495	AT1G08430	ALMT1, ATALMT1, aluminum-activated malate transporter 1	1	0	1
623	protein_coding_gene|+|AT1G08650	40.864	19.5691	62.1589	3.17637	1.66738	2.95342e-07	3.16385e-05	0.480725	0.0160092	AT1G08650	ATPPCK1, PPCK1, phosphoenolpyruvate carboxylase kinase 1	1	0	1
714	protein_coding_gene|+|AT1G09740	38.938	24.8612	53.0147	2.13242	1.09249	0.00066138	0.0278341	0.220627	0.00137171	AT1G09740	Adenine nucleotide alpha hydrolases-like superfamily protein	1	0	1
718	protein_coding_gene|-|AT1G09780	337.043	223.037	451.05	2.02231	1.016	1.4057e-05	0.0010039	0.806821	1.30956	AT1G09780	Phosphoglycerate mutase, 2,3-bisphosphoglycerate-independent	1	0	1
744	protein_coding_gene|-|AT1G10090	9.53698	15.8762	3.19773	0.201416	-2.31175	0.000428341	0.0190929	0.811359	0.0177532	AT1G10090	Early-responsive to dehydration stress protein (ERD4)	0	1	1
872	protein_coding_gene|+|AT1G11655	8.03111	0.794773	15.2674	19.2098	4.26377	2.94709e-08	3.80578e-06	0.56833	0.250009	AT1G11655	unknown protein; BEST Arabidopsis thaliana protein match is: unknown protein (TAIR:AT4G21902.1); Has 22 Blast hits to 22 proteins in 6 species: Archae - 0; Bacteria - 0; Metazoa - 0; Fungi - 0; Plants - 22; Viruses - 0; Other Eukaryotes - 0 (source: NCBI BLink).	1	0	0
911	protein_coding_gene|+|AT1G12110	378.869	129.062	628.677	4.87111	2.28425	5.19024e-22	2.79591e-19	1.70528	13.174	AT1G12110	ATNRT1, B-1, CHL1, CHL1-1, NRT1, NRT1.1, nitrate transporter 1.1	1	0	1
948	protein_coding_gene|+|AT1G12580	45.5337	25.7917	65.2757	2.53088	1.33964	2.45421e-05	0.00161789	0.00528629	1.35454	AT1G12580	PEPKR1, phosphoenolpyruvate carboxylase-related kinase 1	1	0	1
967	protein_coding_gene|-|AT1G12820	64.3951	39.1027	89.6874	2.29364	1.19764	3.07882e-05	0.00200858	0.0491737	0.699844	AT1G12820	AFB3, auxin signaling F-box 3	1	0	1
990	protein_coding_gene|+|AT1G13110	56.3258	80.9871	31.6646	0.390983	-1.35482	2.33619e-05	0.00155185	0.00594761	5.3741e-05	AT1G13110	CYP71B7, cytochrome P450, family 71 subfamily B, polypeptide 7	0	1	1
993	protein_coding_gene|+|AT1G13160	30.35	17.7275	42.9725	2.42406	1.27743	0.000219454	0.0111525	0.416312	0.14412	AT1G13160	ARM repeat superfamily protein	1	0	1
1000	protein_coding_gene|-|AT1G13245	51.8256	20.2379	83.4134	4.12165	2.04322	2.88217e-11	5.54495e-09	0.0407328	0.202033	AT1G13245	DVL4, RTFL17, ROTUNDIFOLIA like 17	1	0	0
1005	protein_coding_gene|+|AT1G13300	72.6578	7.54073	137.775	18.2708	4.19147	4.29672e-35	3.85764e-32	0.0305387	0.447075	AT1G13300	HRS1, myb-like transcription factor family protein	1	0	1
1013	protein_coding_gene|+|AT1G13420	48.0415	26.903	69.18	2.57146	1.36259	5.30723e-06	0.000435055	1.08639	0.258245	AT1G13420	ATST4B, ST4B, sulfotransferase 4B	1	0	1
1014	protein_coding_gene|+|AT1G13430	8.30674	2.20343	14.41	6.53983	2.70925	1.72146e-05	0.00118888	0.171358	0.937802	AT1G13430	ATST4C, ST4C, sulfotransferase 4C	1	0	0
1015	protein_coding_gene|-|AT1G13440	3763.26	1867.96	5658.56	3.02927	1.59897	9.48139e-09	1.33405e-06	0.46568	0.0212299	AT1G13440	GAPC-2, GAPC2, glyceraldehyde-3-phosphate dehydrogenase C2	1	0	1
1040	protein_coding_gene|+|AT1G13740	31.7822	20.0214	43.5429	2.17482	1.1209	0.000394502	0.0179661	0.630968	3.58672	AT1G13740	AFP2, ABI five binding protein 2	1	0	1
1089	protein_coding_gene|+|AT1G14340	37.5072	15.8214	59.193	3.74133	1.90355	2.94481e-08	3.80578e-06	0.65633	1.01718	AT1G14340	RNA-binding (RRM/RBD/RNP motifs) family protein	1	0	1
1122	protein_coding_gene|-|AT1G14720	22.7457	12.6971	32.7942	2.58281	1.36894	0.000381111	0.0174829	2.70489e-05	0.436356	AT1G14720	ATXTH28, EXGT-A2, XTH28, XTR2, xyloglucan endotransglucosylase/hydrolase 28	1	0	1
1227	protein_coding_gene|-|AT1G16030	130.089	78.3738	181.804	2.3197	1.21394	4.63278e-07	4.77302e-05	7.55486	18.4763	AT1G16030	Hsp70b, heat shock protein 70B	1	0	1
1238	protein_coding_gene|-|AT1G16170	10.3479	3.30514	17.3907	5.26169	2.39553	4.48576e-05	0.00279124	0.256392	1.33227	AT1G16170	unknown protein; FUNCTIONS IN: molecular_function unknown; INVOLVED IN: biological_process unknown; LOCATED IN: cellular_component unknown; EXPRESSED IN: 24 plant structures; EXPRESSED DURING: 15 growth stages; BEST Arabidopsis thaliana protein match is: unknown protein (TAIR:AT1G79660.1); Has 55 Blast hits to 55 proteins in 13 species: Archae - 0; Bacteria - 0; Metazoa - 0; Fungi - 0; Plants - 5…	1	0	1
1242	protein_coding_gene|+|AT1G16220	7.50035	1.76082	13.2399	7.51915	2.91057	1.65499e-05	0.00115141	1.74402	0.545067	AT1G16220	Protein phosphatase 2C family protein	1	0	1
1310	protein_coding_gene|-|AT1G17060	28.466	16.2188	40.7132	2.51025	1.32783	0.000184476	0.00950302	0.656338	0.564535	AT1G17060	CYP72C1, SOB7, cytochrome p450 72c1	1	0	1
1466	protein_coding_gene|-|AT1G19050	10.9445	4.14514	17.7439	4.28066	2.09783	6.38749e-05	0.00382722	0.096328	0.441654	AT1G19050	ARR7, response regulator 7	1	0	1
1577	protein_coding_gene|+|AT1G20620	125.588	168.484	82.6922	0.4908	-1.02679	0.000165441	0.00861667	0.497947	0.108777	AT1G20620	ATCAT3, CAT3, SEN2, catalase 3	0	1	1
1607	protein_coding_gene|+|AT1G21000	81.8997	40.7731	123.026	3.01734	1.59328	1.06377e-08	1.48565e-06	0.301363	1.69281	AT1G21000	PLATZ transcription factor family protein	1	0	1
1690	protein_coding_gene|+|AT1G22170	28.836	9.03983	48.6321	5.37976	2.42754	3.90177e-11	7.21216e-09	0.123874	3.73466	AT1G22170	Phosphoglycerate mutase family protein	1	0	1
1708	protein_coding_gene|+|AT1G22500	56.4876	16.9327	96.0424	5.672	2.50386	1.94209e-15	5.81208e-13	0.120455	1.54812	AT1G22500	RING/U-box superfamily protein	1	0	1
1720	protein_coding_gene|-|AT1G22650	18.3877	3.25992	33.5155	10.2811	3.36192	1.45453e-11	2.85663e-09	0.54326	0.602676	AT1G22650	Plant neutral invertase family protein	1	0	1
1738	protein_coding_gene|+|AT1G22882	37.2971	18.3414	56.2529	3.06699	1.61683	7.29168e-07	7.19777e-05	0.0215574	0.349536	AT1G22882	Galactose-binding protein	1	0	0
1762	protein_coding_gene|-|AT1G23140	26.125	14.6389	37.6111	2.56927	1.36136	0.000171653	0.00891553	0.09587	0.0298713	AT1G23140	Calcium-dependent lipid-binding (CaLB domain) family protein	1	0	1
1763	protein_coding_gene|+|AT1G23149	13.5261	4.80425	22.248	4.6309	2.21129	5.63249e-06	0.000455773	0.137009	0.384389	AT1G23149	CPuORF29, conserved peptide upstream open reading frame 29	1	0	0
1764	protein_coding_gene|+|AT1G23150	13.5261	4.80425	22.248	4.6309	2.21129	5.63249e-06	0.000455773	0.137009	0.384389	AT1G23150	unknown protein; BEST Arabidopsis thaliana protein match is: unknown protein (TAIR:AT1G70780.1); Has 124 Blast hits to 124 proteins in 17 species: Archae - 0; Bacteria - 0; Metazoa - 0; Fungi - 0; Plants - 124; Viruses - 0; Other Eukaryotes - 0 (source: NCBI BLink).	1	0	0
1776	protein_coding_gene|-|AT1G23310	26.4632	14.458	38.4685	2.66071	1.41181	0.00013057	0.00705375	0.184053	0.185055	AT1G23310	AOAT1, GGAT1, GGT1, glutamate:glyoxylate aminotransferase	1	0	1
1807	protein_coding_gene|+|AT1G23870	44.3419	21.2039	67.4799	3.18243	1.67013	2.1005e-07	2.34336e-05	0.0562772	0.677761	AT1G23870	ATTPS9, TPS9, TPS9, trehalose-phosphatase/synthase 9	1	0	1
1833	protein_coding_gene|+|AT1G24280	261.376	19.343	503.409	26.0254	4.70185	2.11615e-65	1.32993e-61	0.101797	0.381201	AT1G24280	G6PD3, glucose-6-phosphate dehydrogenase 3	1	0	1
1890	protein_coding_gene|+|AT1G25550	39.7498	5.81552	73.6841	12.6703	3.66337	2.17988e-21	1.05383e-18	0.407638	0.286876	AT1G25550	myb-like transcription factor family protein	1	0	1
1963	protein_coding_gene|+|AT1G27030	52.2876	71.7404	32.8347	0.457688	-1.12756	0.000538456	0.0233918	0.637631	0.0141616	AT1G27030	unknown protein; BEST Arabidopsis thaliana protein match is: unknown protein (TAIR:AT1G27020.1); Has 504 Blast hits to 502 proteins in 169 species: Archae - 0; Bacteria - 299; Metazoa - 0; Fungi - 0; Plants - 67; Viruses - 0; Other Eukaryotes - 138 (source: NCBI BLink).	0	1	1
2100	protein_coding_gene|-|AT1G29050	84.312	120.209	48.415	0.402756	-1.31202	1.21574e-05	0.000878223	2.24147	0.247765	AT1G29050	TBL38, TRICHOME BIREFRINGENCE-LIKE 38	0	1	1
2186	protein_coding_gene|+|AT1G30260	9.05003	2.60082	15.4993	5.95938	2.57516	3.40705e-05	0.00219827	0.0180958	1.75664	AT1G30260	BEST Arabidopsis thaliana protein match is: Galactosyltransferase family protein (TAIR:AT4G21060.1); Has 30 Blast hits to 30 proteins in 8 species: Archae - 0; Bacteria - 0; Metazoa - 0; Fungi - 0; Plants - 30; Viruses - 0; Other Eukaryotes - 0 (source: NCBI BLink).	1	0	1
2187	protein_coding_gene|+|AT1G30270	99.3434	67.9734	130.713	1.92301	0.943365	0.000335645	0.0157812	0.279731	0.0121886	AT1G30270	ATCIPK23, CIPK23, LKS1, SnRK3.23, CBL-interacting protein kinase 23	1	0	1
2206	protein_coding_gene|-|AT1G30510	1162.54	108.698	2216.38	20.3902	4.3498	9.15468e-67	8.63012e-63	0.146551	0.118662	AT1G30510	ATRFNR2, RFNR2, root FNR 2	1	0	1
2219	protein_coding_gene|+|AT1G30650	13.5351	20.9874	6.08268	0.289825	-1.78675	0.000411279	0.0186401	0.0934083	0.619511	AT1G30650	AR411, ATWRKY14, WRKY14, WRKY DNA-binding protein 14	0	1	1
2232	protein_coding_gene|+|AT1G30840	42.9452	24.8612	61.0293	2.4548	1.2956	3.41622e-05	0.00219827	0.203425	0.102293	AT1G30840	ATPUP4, PUP4, purine permease 4	1	0	1
2257	protein_coding_gene|-|AT1G31200	5.80193	0.704328	10.8995	15.4751	3.95187	6.85975e-06	0.000536654	0.59803	0.043674	AT1G31200	ATPP2-A9, PP2-A9, phloem protein 2-A9	1	0	1
2259	protein_coding_gene|-|AT1G31230	29.158	17.1944	41.1216	2.39156	1.25795	0.000312542	0.0149941	0.00427634	0.0706628	AT1G31230	AK-HSDH, AK-HSDH I, aspartate kinase-homoserine dehydrogenase i	1	0	1
2265	protein_coding_gene|+|AT1G31320	58.0235	36.4018	79.6453	2.18795	1.12958	0.000177235	0.00915502	1.62756	1.27249	AT1G31320	LBD4, LOB domain-containing protein 4	1	0	1
2288	protein_coding_gene|-|AT1G31770	64.9412	32.3019	97.5805	3.02089	1.59497	8.07095e-08	9.69234e-06	1.48622	3.23899	AT1G31770	ABCG14, ATP-binding cassette 14	1	0	1
2336	protein_coding_gene|+|AT1G32380	21.2972	7.54073	35.0536	4.64857	2.21679	2.16632e-07	2.40258e-05	0.15551	3.70803	AT1G32380	PRS2, phosphoribosyl pyrophosphate (PRPP) synthase 2	1	0	0
2365	protein_coding_gene|+|AT1G32920	25.1115	8.51639	41.7067	4.89723	2.29196	3.25227e-09	4.90546e-07	2.17685	0.118529	AT1G32920	unknown protein; FUNCTIONS IN: molecular_function unknown; INVOLVED IN: response to wounding; LOCATED IN: endomembrane system; EXPRESSED IN: 23 plant structures; EXPRESSED DURING: 13 growth stages; BEST Arabidopsis thaliana protein match is: unknown protein (TAIR:AT1G32928.1); Has 42 Blast hits to 42 proteins in 8 species: Archae - 0; Bacteria - 0; Metazoa - 0; Fungi - 0; Plants - 42; Viruses - 0…	1	0	1
2432	protein_coding_gene|-|AT1G34060	15.3351	25.2682	5.40193	0.213784	-2.22578	3.3331e-05	0.00216698	0.823623	1.47943	AT1G34060	Pyridoxal phosphate (PLP)-dependent transferases superfamily protein	0	1	0
2517	protein_coding_gene|+|AT1G37130	1058.73	601.151	1516.31	2.52234	1.33477	2.37833e-08	3.13574e-06	1.62447	4.15754	AT1G37130	ATNR2, B29, CHL3, NIA2, NIA2-1, NR, NR2, nitrate reductase 2	1	0	1
2545	protein_coding_gene|-|AT1G43710	260.062	103.138	416.986	4.043	2.01543	7.96057e-18	3.00177e-15	0.500183	0.155085	AT1G43710	emb1075, Pyridoxal phosphate (PLP)-dependent transferases superfamily protein	1	0	1
2560	protein_coding_gene|+|AT1G44160	8.77898	15.0815	2.4765	0.164208	-2.6064	0.000235213	0.0117631	0.485064	0.245066	AT1G44160	HSP40/DnaJ peptide-binding protein	0	1	1
2600	protein_coding_gene|-|AT1G45249	52.9937	31.3099	74.6776	2.38511	1.25406	1.80005e-05	0.00123411	0.600925	0.0461542	AT1G45249	ABF2, AREB1, ATAREB1, abscisic acid responsive elements-binding factor 2	1	0	0
2610	protein_coding_gene|-|AT1G47128	599.967	896.76	303.174	0.338077	-1.56458	1.14875e-09	1.78996e-07	0.602561	0.00317393	AT1G47128	RD21, RD21A, Granulin repeat cysteine protease family protein	0	1	1
2657	protein_coding_gene|+|AT1G47970	143.152	99.7355	186.569	1.87064	0.90353	9.69925e-05	0.00547514	0.196557	4.55891	AT1G47970	unknown protein; FUNCTIONS IN: molecular_function unknown; INVOLVED IN: biological_process unknown; LOCATED IN: cytosol; EXPRESSED IN: 21 plant structures; EXPRESSED DURING: 11 growth stages; Has 93717 Blast hits to 40765 proteins in 1891 species: Archae - 1046; Bacteria - 16276; Metazoa - 26677; Fungi - 16127; Plants - 6028; Viruses - 1519; Other Eukaryotes - 26044 (source: NCBI BLink).	1	0	1
2704	protein_coding_gene|+|AT1G48598	87.7121	33.5941	141.83	4.22187	2.07788	2.55154e-14	6.58721e-12	0.000534242	0.271753	AT1G48598	CPuORF31, conserved peptide upstream open reading frame 31	1	0	0
2705	protein_coding_gene|+|AT1G48600	87.7121	33.5941	141.83	4.22187	2.07788	2.55154e-14	6.58721e-12	0.000534242	0.271753	AT1G48600	AtPMEAMT, PMEAMT, S-adenosyl-L-methionine-dependent methyltransferases superfamily protein	1	0	0
2715	protein_coding_gene|+|AT1G48745	10.3081	4.80425	15.812	3.29126	1.71864	0.0013113	0.0490542	0.155846	0.389073	AT1G48745	unknown protein; Has 7 Blast hits to 7 proteins in 3 species: Archae - 0; Bacteria - 0; Metazoa - 0; Fungi - 0; Plants - 7; Viruses - 0; Other Eukaryotes - 0 (source: NCBI BLink).	1	0	0
2727	protein_coding_gene|+|AT1G48920	403.646	302.742	504.55	1.6666	0.736911	0.00122039	0.0465772	0.701646	0.0477402	AT1G48920	ATNUC-L1, NUC-L1, PARL1, nucleolin like 1	1	0	1
2732	protein_coding_gene|-|AT1G49000	14.8232	5.99641	23.65	3.94403	1.97967	3.35433e-05	0.00217328	0.0210313	0.4128	AT1G49000	unknown protein; FUNCTIONS IN: molecular_function unknown; INVOLVED IN: biological_process unknown; LOCATED IN: chloroplast; EXPRESSED IN: stem; BEST Arabidopsis thaliana protein match is: unknown protein (TAIR:AT3G18560.1); Has 105 Blast hits to 105 proteins in 13 species: Archae - 0; Bacteria - 0; Metazoa - 0; Fungi - 0; Plants - 105; Viruses - 0; Other Eukaryotes - 0 (source: NCBI BLink).	1	0	1
2739	protein_coding_gene|-|AT1G49160	12.0134	0.704328	23.3225	33.1131	5.04933	9.31001e-13	2.0176e-10	0.300565	4.25809	AT1G49160	WNK7, Protein kinase superfamily protein	1	0	1
2757	protein_coding_gene|+|AT1G49450	57.8625	22.4057	93.3194	4.16499	2.05831	3.35762e-12	7.11287e-10	0.887127	0.535375	AT1G49450	Transducin/WD40 repeat-like superfamily protein	1	0	1
2788	protein_coding_gene|+|AT1G49860	536.684	171.751	901.618	5.24956	2.3922	2.12379e-25	1.43007e-22	0.572178	0.0410395	AT1G49860	ATGSTF14, GSTF14, glutathione S-transferase (class phi) 14	1	0	1
2806	protein_coding_gene|-|AT1G50110	17.4101	6.39379	28.4263	4.44593	2.15248	1.5927e-06	0.000148657	0.0800531	0.918804	AT1G50110	D-aminoacid aminotransferase-like PLP-dependent enzymes superfamily protein	1	0	1
2904	protein_coding_gene|-|AT1G51680	170.826	236.713	104.94	0.443323	-1.17357	1.04685e-05	0.000770987	0.0806594	0.156673	AT1G51680	4CL.1, 4CL1, AT4CL1, 4-coumarate:CoA ligase 1	0	1	1
2933	protein_coding_gene|-|AT1G52120	19.9823	29.3778	10.5867	0.360366	-1.47247	0.000906228	0.0361992	4.2578	0.287414	AT1G52120	Mannose-binding lectin superfamily protein	0	1	0
3037	protein_coding_gene|+|AT1G53540	63.1178	37.1774	89.0583	2.3955	1.26033	5.45109e-06	0.000444913	7.6184	11.0085	AT1G53540	HSP20-like chaperones superfamily protein	1	0	1
3148	protein_coding_gene|+|AT1G55120	62.7855	29.856	95.7149	3.20589	1.68072	4.84301e-09	7.0783e-07	0.650934	0.00464255	AT1G55120	AtcwINV3, ATFRUCT5, FRUCT5, beta-fructofuranosidase 5	1	0	1
3207	protein_coding_gene|-|AT1G55760	22.09	37.7845	6.39547	0.169262	-2.56267	6.67948e-08	8.28519e-06	0.0416981	0.0246242	AT1G55760	BTB/POZ domain-containing protein	0	1	1
3279	protein_coding_gene|-|AT1G56680	11.2972	17.8179	4.77636	0.268065	-1.89935	0.000813578	0.0332737	1.37151	0.730484	AT1G56680	Chitinase family protein	0	1	1
3307	protein_coding_gene|-|AT1G58080	18.1348	9.65372	26.6159	2.75706	1.46313	0.000376462	0.0173117	0.0842688	0.623026	AT1G58080	ATATP-PRT1, ATP-PRT1, HISN1A, ATP phosphoribosyl transferase 1	1	0	1
3334	protein_coding_gene|-|AT1G58410	19.2672	9.48244	29.0519	3.06376	1.6153	7.89157e-05	0.00460508	0.590789	0.000938924	AT1G58410	Disease resistance protein (CC-NBS-LRR class) family	1	0	1
3364	protein_coding_gene|+|AT1G59860	21.6796	12.471	30.8881	2.47679	1.30847	0.000522925	0.0227696	1.05984	3.87305	AT1G59860	HSP20-like chaperones superfamily protein	1	0	0
3369	protein_coding_gene|-|AT1G59940	12.1712	5.29208	19.0503	3.59977	1.8479	0.000132544	0.0071196	0.222007	0.37412	AT1G59940	ARR3, response regulator 3	1	0	1
3370	protein_coding_gene|-|AT1G59960	46.7447	23.6691	69.8203	2.94985	1.56064	6.69277e-07	6.67648e-05	0.409854	0.351133	AT1G59960	NAD(P)-linked oxidoreductase superfamily protein	1	0	1
3371	protein_coding_gene|+|AT1G59970	63.5293	33.8202	93.2384	2.75688	1.46304	2.86533e-07	3.08703e-05	0.217822	0.0208816	AT1G59970	Matrixin family protein	1	0	1
3376	protein_coding_gene|-|AT1G60050	3.78282	0	7.56564	Inf	Inf	9.81538e-06	0.000731459	0	0.319091	AT1G60050	Nodulin MtN21 /EamA-like transporter family protein	1	0	0
3394	protein_coding_gene|-|AT1G60440	6.42486	12.1285	0.721237	0.0594664	-4.07178	4.02638e-05	0.00257333	0.935277	0.336007	AT1G60440	ATCOAA, ATPANK1, PANK1, pantothenate kinase 1	0	1	1
3395	protein_coding_gene|-|AT1G60470	18.9949	30.5603	7.42949	0.243109	-2.04032	2.9892e-05	0.00195689	1.05051	0.631786	AT1G60470	AtGolS4, GolS4, galactinol synthase 4	0	1	1
3411	protein_coding_gene|-|AT1G60710	134.634	77.934	191.334	2.45508	1.29577	1.89508e-07	2.12677e-05	0.322127	0.0513345	AT1G60710	ATB2, NAD(P)-linked oxidoreductase superfamily protein	1	0	1
3481	protein_coding_gene|-|AT1G61740	75.6002	25.3038	125.897	4.97539	2.31481	9.13548e-16	2.82361e-13	0.0333452	0.11344	AT1G61740	Sulfite exporter TauE/SafE family protein	1	0	1
3494	protein_coding_gene|-|AT1G61890	35.6396	51.4121	19.8672	0.38643	-1.37172	0.000117805	0.00651536	0.365589	0.473994	AT1G61890	MATE efflux family protein	0	1	1
3513	protein_coding_gene|-|AT1G62180	116.904	40.214	193.594	4.81408	2.26726	3.49711e-18	1.3456e-15	0.135446	0.0345409	AT1G62180	APR2, APSR, ATAPR2, PRH, PRH43, 5'adenylylphosphosulfate reductase 2	1	0	1
3639	protein_coding_gene|+|AT1G63940	107.812	29.2132	186.411	6.38103	2.67379	6.6174e-22	3.46568e-19	1.06503	2.75304	AT1G63940	MDAR6, monodehydroascorbate reductase 6	1	0	1
3660	protein_coding_gene|-|AT1G64190	1225.39	217.826	2232.95	10.2511	3.3577	5.94798e-44	8.6264e-41	0.0870989	0.470409	AT1G64190	6-phosphogluconate dehydrogenase family protein	1	0	1
3682	protein_coding_gene|+|AT1G64500	37.5233	22.7126	52.3339	2.30418	1.20425	0.000136845	0.00730902	0.919156	0.422369	AT1G64500	Glutaredoxin family protein	1	0	1
3690	protein_coding_gene|+|AT1G64590	88.8758	166.403	11.3485	0.0681986	-3.87411	4.98222e-25	2.93546e-22	9.02485	0.0521848	AT1G64590	NAD(P)-binding Rossmann-fold superfamily protein	0	1	1
3761	protein_coding_gene|-|AT1G65520	25.7727	15.9215	35.624	2.23749	1.16188	0.00100688	0.0396319	0.901739	0.500149	AT1G65520	ATECI1, ECHIC, ECI1, PEC11, delta(3), delta(2)-enoyl CoA isomerase 1	1	0	1
3794	protein_coding_gene|-|AT1G66140	19.816	8.41633	31.2156	3.70893	1.891	7.16936e-06	0.000558558	0.861609	0.0821768	AT1G66140	ZFP4, zinc finger protein 4	1	0	1
3799	protein_coding_gene|-|AT1G66200	1503.17	889.423	2116.92	2.38011	1.25103	3.01954e-07	3.19834e-05	1.73682	0.564221	AT1G66200	ATGSR2, GSR2, glutamine synthase clone F11	1	0	1
3805	protein_coding_gene|-|AT1G66280	107.064	145.477	68.6501	0.471895	-1.08346	0.0001023	0.00575749	2.49154	0.22486	AT1G66280	BGLU22, Glycosyl hydrolase superfamily protein	0	1	0
3859	protein_coding_gene|-|AT1G67110	20.625	8.7685	32.4815	3.70434	1.88922	1.04602e-05	0.000770987	1.02957	1.27669	AT1G67110	CYP735A2, cytochrome P450, family 735, subfamily A, polypeptide 2	1	0	1
3913	protein_coding_gene|-|AT1G67800	15.2219	23.1909	7.25286	0.312746	-1.67693	0.000702123	0.0292226	0.0221544	0.151656	AT1G67800	Copine (Calcium-dependent phospholipid-binding protein) family	0	1	1
3914	protein_coding_gene|+|AT1G67810	18.1568	33.1159	3.19773	0.0965619	-3.3724	1.83863e-09	2.84143e-07	0.654544	0.0106251	AT1G67810	SUFE2, sulfur E2	0	1	1
3925	protein_coding_gene|+|AT1G67920	26.3893	11.1528	41.6257	3.73231	1.90007	7.0548e-07	7.00058e-05	0.0482194	1.20443	AT1G67920	unknown protein; BEST Arabidopsis thaliana protein match is: unknown protein (TAIR:AT1G24600.1); Has 22 Blast hits to 22 proteins in 5 species: Archae - 0; Bacteria - 0; Metazoa - 0; Fungi - 0; Plants - 22; Viruses - 0; Other Eukaryotes - 0 (source: NCBI BLink).	1	0	1
3939	protein_coding_gene|-|AT1G68070	51.3392	33.5941	69.0843	2.05644	1.04015	0.00034535	0.0161569	0.000987566	1.25323	AT1G68070	Zinc finger, C3HC4 type (RING finger) family protein	1	0	1
3952	protein_coding_gene|+|AT1G68238	6.5997	0	13.1994	Inf	Inf	8.23563e-09	1.16748e-06	0	0.398028	AT1G68238	unknown protein; FUNCTIONS IN: molecular_function unknown; INVOLVED IN: biological_process unknown; LOCATED IN: endomembrane system; Has 30201 Blast hits to 17322 proteins in 780 species: Archae - 12; Bacteria - 1396; Metazoa - 17338; Fungi - 3422; Plants - 5037; Viruses - 0; Other Eukaryotes - 2996 (source: NCBI BLink).	1	0	0
3959	protein_coding_gene|-|AT1G68360	15.6048	8.19984	23.0097	2.80612	1.48858	0.000416671	0.0187941	0.00787773	2.18513	AT1G68360	C2H2 and C2HC zinc fingers superfamily protein	1	0	1
3985	protein_coding_gene|+|AT1G68670	20.2224	2.24865	38.1962	16.9863	4.0863	2.14141e-15	6.30847e-13	0.00371355	0.0100281	AT1G68670	myb-like transcription factor family protein	1	0	1
3997	protein_coding_gene|-|AT1G68825	7.64749	2.95298	12.342	4.17951	2.06333	0.00102206	0.0401456	0.120352	0.0241457	AT1G68825	DVL5, RTFL15, ROTUNDIFOLIA like 15	1	0	0
4002	protein_coding_gene|-|AT1G68880	11.7576	1.4991	22.0162	14.6862	3.87639	1.54769e-10	2.67708e-08	0.00372177	4.6115	AT1G68880	AtbZIP, bZIP, basic leucine-zipper 8	1	0	1
4016	protein_coding_gene|-|AT1G69070	35.1611	22.1796	48.1427	2.17058	1.11808	0.000423275	0.019001	0.227399	1.02971	AT1G69070	FUNCTIONS IN: molecular_function unknown; INVOLVED IN: biological_process unknown; LOCATED IN: cellular_component unknown; EXPRESSED IN: 23 plant structures; EXPRESSED DURING: 13 growth stages; CONTAINS InterPro DOMAIN/s: Nop14-like protein (InterPro:IPR007276); Has 69842 Blast hits to 35213 proteins in 1572 species: Archae - 363; Bacteria - 20593; Metazoa - 20851; Fungi - 8010; Plants - 2912; Vi…	1	0	1
4074	protein_coding_gene|-|AT1G69850	71.1871	98.272	44.1022	0.448777	-1.15593	8.94719e-05	0.00513978	0.010161	0.4472	AT1G69850	ATNRT1:2, NRT1:2, NTL1, nitrate transporter 1:2	0	1	1
4101	protein_coding_gene|-|AT1G70260	31.3319	3.70253	58.9612	15.9246	3.99318	3.94022e-20	1.76878e-17	0.0256326	0.0285314	AT1G70260	nodulin MtN21 /EamA-like transporter family protein	1	0	0
4112	protein_coding_gene|-|AT1G70410	116.313	19.8309	212.795	10.7305	3.42364	5.84741e-33	5.01123e-30	0.254896	0.886652	AT1G70410	ATBCA4, BCA4, CA4, beta carbonic anhydrase 4	1	0	1
4143	protein_coding_gene|-|AT1G70780	80.2947	26.2699	134.32	5.11306	2.35419	2.15156e-16	7.24383e-14	0.22927	0.113371	AT1G70780	unknown protein; FUNCTIONS IN: molecular_function unknown; INVOLVED IN: biological_process unknown; LOCATED IN: mitochondrion; EXPRESSED IN: sperm cell, male gametophyte, pollen tube; EXPRESSED DURING: L mature pollen stage, M germinated pollen stage; BEST Arabidopsis thaliana protein match is: unknown protein (TAIR:AT1G23150.1); Has 143 Blast hits to 143 proteins in 17 species: Archae - 0; Bacte…	1	0	0
4144	protein_coding_gene|-|AT1G70782	80.2947	26.2699	134.32	5.11306	2.35419	2.15156e-16	7.24383e-14	0.22927	0.113371	AT1G70782	CPuORF28, conserved peptide upstream open reading frame 28	1	0	0
4146	protein_coding_gene|+|AT1G70800	4.42437	1.14694	7.70179	6.7151	2.74741	0.00107815	0.0419942	0.185321	0.0231249	AT1G70800	Calcium-dependent lipid-binding (CaLB domain) family protein	1	0	0
4225	protein_coding_gene|+|AT1G71980	29.4313	18.5579	40.3047	2.17184	1.11892	0.000833098	0.0338518	0.16694	1.51632	AT1G71980	Protease-associated (PA) RING/U-box zinc finger family protein	1	0	1
4251	protein_coding_gene|-|AT1G72300	40.4853	23.6691	57.3016	2.42095	1.27557	9.64904e-05	0.00546316	0.467211	1.09747	AT1G72300	Leucine-rich receptor-like protein kinase family protein	1	0	1
4326	protein_coding_gene|+|AT1G73220	6.9195	11.9476	1.89141	0.158309	-2.65918	0.000771231	0.0316104	7.22114e-05	0.0635394	AT1G73220	1-Oct, AtOCT1, organic cation/carnitine transporter1	0	1	1
4357	protein_coding_gene|+|AT1G73600	34.629	8.73289	60.5251	6.93071	2.793	1.47557e-14	3.97435e-12	0.353725	2.11194	AT1G73600	S-adenosyl-L-methionine-dependent methyltransferases superfamily protein	1	0	0
4358	protein_coding_gene|+|AT1G73602	33.2859	7.93812	58.6337	7.38635	2.88486	7.41352e-15	2.08619e-12	0.171904	2.0642	AT1G73602	CPuORF32, conserved peptide upstream open reading frame 32	1	0	0
4388	protein_coding_gene|+|AT1G73920	33.1259	16.5709	49.6808	2.99807	1.58403	4.26395e-06	0.000355719	0.698792	0.00494516	AT1G73920	alpha/beta-Hydrolases superfamily protein	1	0	1
4400	protein_coding_gene|-|AT1G74030	166.43	84.961	247.9	2.91781	1.54489	1.16106e-10	2.06481e-08	0.0383761	0.263406	AT1G74030	ENO1, enolase 1	1	0	1
4423	protein_coding_gene|-|AT1G74310	157.254	95.6231	218.885	2.28904	1.19474	4.31906e-07	4.47426e-05	3.53888	9.83607	AT1G74310	ATHSP101, HOT1, HSP101, heat shock protein 101	1	0	1
4486	protein_coding_gene|-|AT1G75140	17.0467	8.552	25.5414	2.9866	1.5785	0.0002644	0.0129706	0.0418979	0.289691	AT1G75140	unknown protein; LOCATED IN: endoplasmic reticulum; EXPRESSED IN: 24 plant structures; EXPRESSED DURING: 13 growth stages; BEST Arabidopsis thaliana protein match is: unknown protein (TAIR:AT1G19370.1); Has 51 Blast hits to 49 proteins in 18 species: Archae - 0; Bacteria - 0; Metazoa - 0; Fungi - 0; Plants - 46; Viruses - 0; Other Eukaryotes - 5 (source: NCBI BLink).	1	0	1
4578	protein_coding_gene|+|AT1G76350	36.0016	57.9059	14.0973	0.243451	-2.0383	1.52786e-07	1.75645e-05	3.05721	0.0322242	AT1G76350	Plant regulator RWP-RK family protein	0	1	1
4695	protein_coding_gene|-|AT1G77760	910.472	197.566	1623.38	8.21689	3.03859	5.40309e-37	5.99234e-34	0.86783	7.89688	AT1G77760	GNR1, NIA1, NR1, nitrate reductase 1	1	0	1
4709	protein_coding_gene|+|AT1G78000	29.2583	10.0059	48.5106	4.84821	2.27745	1.12438e-09	1.76659e-07	0.110824	0.00371193	AT1G78000	SEL1, SULTR1;2, sulfate transporter 1;2	1	0	1
4713	protein_coding_gene|+|AT1G78050	90.0438	11.3693	168.718	14.8398	3.8914	1.74544e-35	1.64542e-32	0.162692	0.379347	AT1G78050	PGM, phosphoglycerate/bisphosphoglycerate mutase	1	0	1
4717	protein_coding_gene|+|AT1G78090	3.04134	0	6.08268	Inf	Inf	0.000143465	0.00759799	0	0.817295	AT1G78090	ATTPPB, TPPB, trehalose-6-phosphate phosphatase	1	0	1
4790	protein_coding_gene|-|AT1G78990	17.2688	25.6656	8.87197	0.345675	-1.53251	0.00128735	0.048607	0.952257	0.170846	AT1G78990	HXXXD-type acyl-transferase family protein	0	1	1
4814	protein_coding_gene|+|AT1G79320	16.0449	26.2795	5.81038	0.221099	-2.17723	1.98579e-05	0.00134676	0.250304	0.000142786	AT1G79320	AtMC6, MC6, metacaspase 6	0	1	1
4897	protein_coding_gene|+|AT1G80310	24.021	13.3562	34.6857	2.59696	1.37682	0.000305747	0.0147431	0.14047	0.334697	AT1G80310	sulfate transmembrane transporters	1	0	1
4902	protein_coding_gene|+|AT1G80380	40.3809	6.92685	73.8349	10.6592	3.41403	7.62006e-20	3.19264e-17	0.634107	1.64496	AT1G80380	P-loop containing nucleoside triphosphate hydrolases superfamily protein	1	0	1
4906	protein_coding_gene|+|AT1G80440	10.2484	2.24865	18.2481	8.11511	3.02061	9.06669e-07	8.85717e-05	0.00736383	2.34596	AT1G80440	Galactose oxidase/kelch repeat superfamily protein	1	0	1
4964	protein_coding_gene|-|AT2G01140	560.677	268.605	852.75	3.17474	1.66664	5.62817e-13	1.26326e-10	0.621133	5.65305	AT2G01140	Aldolase superfamily protein	1	0	1
5348	protein_coding_gene|+|AT2G15620	2942.74	287.254	5598.23	19.4888	4.28457	2.46133e-52	6.62942e-49	0.154672	0.150636	AT2G15620	ATHNIR, NIR, NIR1, nitrite reductase 1	1	0	1
5367	protein_coding_gene|-|AT2G16060	429.957	127.854	732.06	5.72576	2.51747	3.7681e-27	2.73245e-24	0.522579	2.7854	AT2G16060	AHB1, ARATH GLB1, ATGLB1, GLB1, HB1, NSHB1, hemoglobin 1	1	0	1
5410	protein_coding_gene|+|AT2G16890	60.2712	41.4418	79.1007	1.90872	0.932604	0.001317	0.0491699	0.000215341	0.493793	AT2G16890	UDP-Glycosyltransferase superfamily protein	1	0	1
5459	protein_coding_gene|+|AT2G17500	44.4462	62.4937	26.3988	0.422423	-1.24324	0.000219441	0.0111525	3.40094	0.436462	AT2G17500	Auxin efflux carrier family protein	0	1	1
5477	protein_coding_gene|+|AT2G17710	34.4874	53.2989	15.6759	0.294113	-1.76556	2.21702e-06	0.00020193	0.054217	0.0684773	AT2G17710	unknown protein; Has 39 Blast hits to 39 proteins in 14 species: Archae - 0; Bacteria - 0; Metazoa - 0; Fungi - 0; Plants - 39; Viruses - 0; Other Eukaryotes - 0 (source: NCBI BLink).	0	1	1
5485	protein_coding_gene|-|AT2G17820	27.9119	11.6406	44.1832	3.7956	1.92433	1.31451e-07	1.53937e-05	0.0771154	0.206147	AT2G17820	AHK1, ATHK1, HK1, histidine kinase 1	1	0	1
5513	protein_coding_gene|-|AT2G18193	35.6261	21.3396	49.9126	2.33897	1.22587	0.000270835	0.0132288	0.0318769	0.7137	AT2G18193	P-loop containing nucleoside triphosphate hydrolases superfamily protein	1	0	0
5571	protein_coding_gene|+|AT2G18960	1072	762.308	1381.69	1.8125	0.857984	0.000353341	0.0164086	0.741351	1.73912	AT2G18960	AHA1, HA1, OST2, PMA, H(+)-ATPase 1	1	0	1
5606	protein_coding_gene|-|AT2G19590	246.972	169.964	323.979	1.90616	0.930671	6.44872e-05	0.0038476	0.942957	0.0640403	AT2G19590	ACO1, ATACO1, ACC oxidase 1	1	0	1
5783	protein_coding_gene|+|AT2G22080	167.591	113.454	221.729	1.95436	0.966698	2.0577e-05	0.00139054	0.426076	7.2345	AT2G22080	unknown protein; Has 96314 Blast hits to 34847 proteins in 1702 species: Archae - 612; Bacteria - 27969; Metazoa - 24311; Fungi - 12153; Plants - 4409; Viruses - 1572; Other Eukaryotes - 25288 (source: NCBI BLink).	1	0	1
5806	protein_coding_gene|-|AT2G22430	171.496	228.161	114.831	0.503292	-0.990533	0.000264133	0.0129706	0.0998476	1.71024	AT2G22430	ATHB6, HB6, homeobox protein 6	0	1	1
5900	protein_coding_gene|-|AT2G23790	41.8011	58.565	25.0373	0.427512	-1.22596	0.000650361	0.0274316	2.23402	0.997014	AT2G23790	Protein of unknown function (DUF607)	0	1	0
5948	protein_coding_gene|-|AT2G24550	212.614	113.741	311.487	2.73856	1.45342	4.20179e-10	7.01067e-08	0.0141344	0.801072	AT2G24550	unknown protein; BEST Arabidopsis thaliana protein match is: unknown protein (TAIR:AT4G31510.1); Has 219 Blast hits to 219 proteins in 33 species: Archae - 0; Bacteria - 0; Metazoa - 16; Fungi - 2; Plants - 184; Viruses - 0; Other Eukaryotes - 17 (source: NCBI BLink).	1	0	1
5960	protein_coding_gene|-|AT2G24720	6.50602	2.24865	10.7634	4.78659	2.259	0.000616275	0.0262286	0.00899073	0.302823	AT2G24720	ATGLR2.2, GLR2.2, glutamate receptor 2.2	1	0	0
5963	protein_coding_gene|+|AT2G24790	162.993	109.696	216.29	1.97172	0.979458	4.365e-05	0.00274326	0.0787578	0.00262038	AT2G24790	ATCOL3, COL3, CONSTANS-like 3	1	0	1
6095	protein_coding_gene|-|AT2G26650	109.571	78.0341	141.109	1.8083	0.854631	0.000721916	0.0298487	0.000141104	0.259098	AT2G26650	AKT1, ATAKT1, KT1, K+ transporter 1	1	0	1
6111	protein_coding_gene|+|AT2G26820	57.5595	28.7803	86.3388	2.99993	1.58493	6.87354e-08	8.41518e-06	0.68558	0.433617	AT2G26820	ATPP2-A3, PP2-A3, phloem protein 2-A3	1	0	1
6121	protein_coding_gene|-|AT2G26980	39.8516	8.90416	70.7991	7.95123	2.99118	6.67149e-17	2.41893e-14	0.0470779	0.656681	AT2G26980	CIPK3, SnRK3.17, CBL-interacting protein kinase 3	1	0	1
6163	protein_coding_gene|-|AT2G27510	1120.68	224.081	2017.28	9.00244	3.17032	1.38993e-39	1.74704e-36	0.393713	1.61543	AT2G27510	ATFD3, FD3, ferredoxin 3	1	0	1
6166	protein_coding_gene|-|AT2G27580	76.4804	54.1033	98.8575	1.8272	0.869633	0.000852152	0.0344774	0.349891	0.685979	AT2G27580	A20/AN1-like zinc finger family protein	1	0	1
6184	protein_coding_gene|+|AT2G27830	23.8962	8.42595	39.3664	4.67204	2.22405	1.48294e-08	2.02604e-06	1.12022	0.00292052	AT2G27830	unknown protein; BEST Arabidopsis thaliana protein match is: unknown protein (TAIR:AT4G22758.1); Has 131 Blast hits to 131 proteins in 17 species: Archae - 0; Bacteria - 0; Metazoa - 0; Fungi - 0; Plants - 131; Viruses - 0; Other Eukaryotes - 0 (source: NCBI BLink).	1	0	1
6207	protein_coding_gene|+|AT2G28190	49.8618	31.2906	68.433	2.18701	1.12896	0.000352234	0.0163976	1.2805	2.56159	AT2G28190	CSD2, CZSOD2, copper/zinc superoxide dismutase 2	1	0	1
6237	protein_coding_gene|-|AT2G28550	64.1175	33.4584	94.7766	2.83266	1.50216	2.40464e-07	2.65129e-05	0.105161	0.588871	AT2G28550	RAP2.7, TOE1, related to AP2.7	1	0	1
6252	protein_coding_gene|-|AT2G28780	26.4164	4.00947	48.8234	12.177	3.60609	2.82363e-16	9.02318e-14	0.306112	0.0951317	AT2G28780	unknown protein; INVOLVED IN: biological_process unknown; LOCATED IN: mitochondrion; EXPRESSED IN: inflorescence meristem, root, flower; EXPRESSED DURING: petal differentiation and expansion stage; CONTAINS InterPro DOMAIN/s: Protein of unknown function DUF939, bacterial (InterPro:IPR010343); BEST Arabidopsis thaliana protein match is: unknown protein (TAIR:AT3G09450.1); Has 671 Blast hits to 667…	1	0	1
6257	protein_coding_gene|+|AT2G28840	266.21	341.969	190.451	0.556924	-0.844447	0.000761641	0.0312854	2.90177	0.212357	AT2G28840	XBAT31, XB3 ortholog 1 in Arabidopsis thaliana	0	1	1
6260	protein_coding_gene|-|AT2G28890	118.1	72.4899	163.71	2.25838	1.17529	1.64774e-06	0.000153037	0.300596	1.14914	AT2G28890	PLL4, poltergeist like 4	1	0	1
6297	protein_coding_gene|-|AT2G29500	114.554	63.8639	165.245	2.58745	1.37153	2.113e-08	2.82542e-06	0.995098	13.5749	AT2G29500	HSP20-like chaperones superfamily protein	1	0	1
6318	protein_coding_gene|+|AT2G29730	30.319	16.3997	44.2384	2.69752	1.43163	6.39427e-05	0.00382722	0.0129022	1.15719	AT2G29730	UGT71D1, UDP-glucosyl transferase 71D1	1	0	0
6334	protein_coding_gene|+|AT2G30040	46.4626	15.3076	77.6177	5.07054	2.34214	7.18261e-13	1.59319e-10	1.31602	1.30211	AT2G30040	MAPKKK14, mitogen-activated protein kinase kinase kinase 14	1	0	1
6338	protein_coding_gene|-|AT2G30080	3.77437	0.704328	6.84441	9.71764	3.28061	0.00072803	0.0300356	0.730499	0.691402	AT2G30080	ATZIP6, ZIP6, ZIP metal ion transporter family	1	0	1
6339	protein_coding_gene|+|AT2G30100	43.5936	13.0137	74.1735	5.69965	2.51087	1.95779e-14	5.1989e-12	1.10975	1.46027	AT2G30100	pentatricopeptide (PPR) repeat-containing protein	1	0	0
6381	protein_coding_gene|-|AT2G30660	56.1363	29.4038	82.8688	2.81831	1.49483	2.70092e-07	2.94354e-05	0.0534269	0.73352	AT2G30660	ATP-dependent caseinolytic (Clp) protease/crotonase family protein	1	0	1
6382	protein_coding_gene|-|AT2G30670	158.428	70.248	246.608	3.51054	1.81169	2.63872e-13	6.14204e-11	1.28777	0.0265487	AT2G30670	NAD(P)-binding Rossmann-fold superfamily protein	1	0	1
6412	protein_coding_gene|-|AT2G31141	173.011	125.967	220.055	1.74693	0.80482	0.00042553	0.0190569	1.58015	8.97629	AT2G31141	unknown protein; Has 30201 Blast hits to 17322 proteins in 780 species: Archae - 12; Bacteria - 1396; Metazoa - 17338; Fungi - 3422; Plants - 5037; Viruses - 0; Other Eukaryotes - 2996 (source: NCBI BLink).	1	0	0
6477	protein_coding_gene|-|AT2G32020	17.8905	7.45029	28.3307	3.80263	1.927	8.03654e-06	0.000613445	0.0108742	0.020368	AT2G32020	Acyl-CoA N-acyltransferases (NAT) superfamily protein	1	0	1
6515	protein_coding_gene|+|AT2G32560	27.0779	45.5965	8.55918	0.187716	-2.41338	2.37297e-08	3.13574e-06	1.17344	0.104826	AT2G32560	F-box family protein	0	1	1
6583	protein_coding_gene|-|AT2G33550	203.178	28.4637	377.892	13.2763	3.73078	2.80389e-45	4.40538e-42	0.35603	0.144359	AT2G33550	Homeodomain-like superfamily protein	1	0	0
6609	protein_coding_gene|-|AT2G33850	5.45765	9.47283	1.44247	0.152275	-2.71525	0.00129641	0.048607	2.07247	0.894628	AT2G33850	unknown protein; FUNCTIONS IN: molecular_function unknown; INVOLVED IN: biological_process unknown; LOCATED IN: endomembrane system; EXPRESSED IN: 17 plant structures; EXPRESSED DURING: 9 growth stages; BEST Arabidopsis thaliana protein match is: unknown protein (TAIR:AT1G28400.1); Has 3053 Blast hits to 2119 proteins in 133 species: Archae - 6; Bacteria - 52; Metazoa - 135; Fungi - 96; Plants - …	0	1	1
6683	protein_coding_gene|-|AT2G35000	43.4922	24.9064	62.078	2.49245	1.31756	4.14328e-05	0.00262139	0.102037	1.51276	AT2G35000	RING/U-box superfamily protein	1	0	1
6770	protein_coding_gene|+|AT2G36090	174.337	117.741	230.932	1.96136	0.971853	5.36105e-05	0.00326055	0.339004	0.00956692	AT2G36090	F-box family protein	1	0	1
6788	protein_coding_gene|+|AT2G36320	67.9626	43.8165	92.1087	2.10215	1.07186	0.000129848	0.00705375	0.239727	0.0371599	AT2G36320	A20/AN1-like zinc finger family protein	1	0	1
6806	protein_coding_gene|-|AT2G36530	890.268	577.378	1203.16	2.08383	1.05924	4.53966e-06	0.000373759	0.855805	0.00123803	AT2G36530	ENO2, LOS2, Enolase	1	0	1
6808	protein_coding_gene|+|AT2G36580	250.938	67.3047	434.572	6.45678	2.69082	1.80024e-28	1.35767e-25	0.220934	2.733	AT2G36580	Pyruvate kinase family protein	1	0	0
6831	protein_coding_gene|+|AT2G36910	125.676	163.202	88.1493	0.540124	-0.888638	0.000879777	0.0353674	0.139337	0.020337	AT2G36910	ABCB1, ATPGP1, PGP1, ATP binding cassette subfamily B1	0	1	1
6940	protein_coding_gene|-|AT2G38170	18.0486	9.8346	26.2626	2.67043	1.41707	0.00070903	0.0293928	0.437164	0.413371	AT2G38170	ATCAX1, CAX1, RCI4, cation exchanger 1	1	0	1
6948	protein_coding_gene|-|AT2G38290	36.6376	50.2103	23.0649	0.459366	-1.12228	0.00113306	0.0436866	0.227393	0.369586	AT2G38290	AMT2, AMT2;1, ATAMT2, ammonium transporter 2	0	1	1
6958	protein_coding_gene|+|AT2G38400	50.6975	68.8326	32.5624	0.473067	-1.07988	0.00106035	0.0414769	0.946175	0.166964	AT2G38400	AGT3, alanine:glyoxylate aminotransferase 3	0	1	1
7204	protein_coding_gene|+|AT2G41310	18.853	8.10939	29.5965	3.64966	1.86776	1.58696e-05	0.00110817	0.344099	0.57205	AT2G41310	ARR8, ATRR3, RR3, response regulator 3	1	0	1
7213	protein_coding_gene|+|AT2G41440	16.0538	6.2129	25.8947	4.16788	2.05932	6.07031e-06	0.00048702	0.748912	0.861347	AT2G41440	unknown protein; BEST Arabidopsis thaliana protein match is: unknown protein (TAIR:AT2G41470.1); Has 30201 Blast hits to 17322 proteins in 780 species: Archae - 12; Bacteria - 1396; Metazoa - 17338; Fungi - 3422; Plants - 5037; Viruses - 0; Other Eukaryotes - 2996 (source: NCBI BLink).	1	0	0
7225	protein_coding_gene|-|AT2G41560	56.1361	17.8083	94.4638	5.30447	2.40721	2.58541e-14	6.58721e-12	0.0952118	1.09122	AT2G41560	ACA4, autoinhibited Ca(2+)-ATPase, isoform 4	1	0	1
7231	protein_coding_gene|+|AT2G41660	75.6537	46.4077	104.9	2.26039	1.17657	1.86046e-05	0.00127091	1.41833	0.0679851	AT2G41660	MIZ1, Protein of unknown function, DUF617	1	0	1
7239	protein_coding_gene|+|AT2G41730	7.44546	1.14694	13.744	11.9832	3.58294	2.95599e-06	0.000260431	0.149323	3.32011	AT2G41730	unknown protein; BEST Arabidopsis thaliana protein match is: unknown protein (TAIR:AT5G24640.1); Has 25 Blast hits to 25 proteins in 5 species: Archae - 0; Bacteria - 0; Metazoa - 0; Fungi - 0; Plants - 25; Viruses - 0; Other Eukaryotes - 0 (source: NCBI BLink).	1	0	1
7303	protein_coding_gene|-|AT2G42600	31.0092	13.1397	48.8786	3.7199	1.89526	1.8589e-07	2.09866e-05	0.0772653	1.33653	AT2G42600	ATPPC2, PPC2, phosphoenolpyruvate carboxylase 2	1	0	1
7383	protein_coding_gene|+|AT2G43500	35.2381	51.6026	18.8736	0.36575	-1.45107	7.91369e-05	0.00460508	3.78253	0.0396854	AT2G43500	Plant regulator RWP-RK family protein	0	1	1
7403	protein_coding_gene|+|AT2G43760	48.8039	26.5768	71.0309	2.67266	1.41828	4.02281e-06	0.000338599	0.672334	0.00094148	AT2G43760	molybdopterin biosynthesis MoaE family protein	1	0	1
7450	protein_coding_gene|+|AT2G44350	85.7672	57.244	114.29	1.99655	0.99751	0.000393016	0.0179417	2.77664	2.20846	AT2G44350	ATCS, CSY4, Citrate synthase family protein	1	0	1
7540	protein_coding_gene|-|AT2G45520	17.7665	9.87021	25.6628	2.60003	1.37853	0.000461437	0.0202796	1.24496	5.20352	AT2G45520	unknown protein; FUNCTIONS IN: molecular_function unknown; INVOLVED IN: biological_process unknown; EXPRESSED IN: 23 plant structures; EXPRESSED DURING: 13 growth stages; Has 260 Blast hits to 238 proteins in 75 species: Archae - 0; Bacteria - 6; Metazoa - 94; Fungi - 40; Plants - 38; Viruses - 0; Other Eukaryotes - 82 (source: NCBI BLink).	1	0	1
7559	protein_coding_gene|-|AT2G45760	4.51268	1.14694	7.87843	6.8691	2.78012	0.000520378	0.0227111	0.184217	2.35232	AT2G45760	BAL, BAP2, BON association protein 2	1	0	0
7634	protein_coding_gene|-|AT2G46620	69.4447	36.4663	102.423	2.80871	1.48991	8.22854e-08	9.81904e-06	0.252793	0.0399726	AT2G46620	P-loop containing nucleoside triphosphate hydrolases superfamily protein	1	0	1
7672	protein_coding_gene|-|AT2G47160	22.0985	8.10939	36.0876	4.45011	2.15384	3.50021e-07	3.66628e-05	0.306757	2.42424	AT2G47160	BOR1, HCO3- transporter family	1	0	1
7740	protein_coding_gene|-|AT2G47990	59.262	38.2531	80.2708	2.09842	1.0693	0.000310159	0.0149177	1.64298	0.373226	AT2G47990	EDA13, EDA19, SWA1, transducin family protein / WD-40 repeat family protein	1	0	1
7747	protein_coding_gene|-|AT2G48080	35.7018	3.96425	67.4394	17.0119	4.08847	8.55901e-22	4.36139e-19	0.426243	2.02447	AT2G48080	oxidoreductase, 2OG-Fe(II) oxygenase family protein	1	0	1
7775	protein_coding_gene|-|AT3G01290	200.577	307.073	94.0811	0.30638	-1.70661	4.33997e-10	7.17771e-08	2.03026	0.281283	AT3G01290	SPFH/Band 7/PHB domain-containing membrane-associated protein family	0	1	1
7788	protein_coding_gene|-|AT3G01420	234.183	306.204	162.161	0.529583	-0.91707	0.000264481	0.0129706	0.239861	0.138991	AT3G01420	ALPHA-DOX1, DIOX1, DOX1, PADOX-1, Peroxidase superfamily protein	0	1	1
7922	protein_coding_gene|+|AT3G02910	300.938	199.406	402.469	2.01834	1.01317	1.02905e-05	0.000763844	7.82705e-06	0.299148	AT3G02910	AIG2-like (avirulence induced gene) family protein	1	0	1
7933	protein_coding_gene|+|AT3G03040	10.9558	5.20163	16.7099	3.21244	1.68367	0.00111904	0.04324	0.0388203	0.0300931	AT3G03040	F-box/RNI-like superfamily protein	1	0	1
7943	protein_coding_gene|-|AT3G03150	9.76169	15.7406	3.78282	0.240323	-2.05695	0.000928153	0.0368245	0.0719294	0.127162	AT3G03150	unknown protein; FUNCTIONS IN: molecular_function unknown; INVOLVED IN: biological_process unknown; LOCATED IN: mitochondrion; EXPRESSED IN: 22 plant structures; EXPRESSED DURING: 13 growth stages; BEST Arabidopsis thaliana protein match is: unknown protein (TAIR:AT5G17165.1); Has 39 Blast hits to 39 proteins in 11 species: Archae - 0; Bacteria - 0; Metazoa - 0; Fungi - 0; Plants - 39; Viruses - …	0	1	1
7994	protein_coding_gene|+|AT3G03780	243.728	336.003	151.453	0.450748	-1.14961	4.10068e-06	0.000343619	0.546379	0.64587	AT3G03780	ATMS2, MS2, methionine synthase 2	0	1	0
7998	protein_coding_gene|+|AT3G03870	12.6014	21.5561	3.64667	0.169171	-2.56344	1.50869e-05	0.00106535	0.163558	0.68215	AT3G03870	unknown protein; BEST Arabidopsis thaliana protein match is: unknown protein (TAIR:AT5G18130.1); Has 41 Blast hits to 41 proteins in 11 species: Archae - 0; Bacteria - 0; Metazoa - 2; Fungi - 0; Plants - 39; Viruses - 0; Other Eukaryotes - 0 (source: NCBI BLink).	0	1	1
8002	protein_coding_gene|+|AT3G03910	36.6053	51.5477	21.6629	0.420249	-1.25068	0.000627287	0.0266371	0.847271	0.172394	AT3G03910	GDH3, glutamate dehydrogenase 3	0	1	1
8039	protein_coding_gene|+|AT3G04420	17.2241	25.3038	9.14427	0.361379	-1.46842	0.0012869	0.048607	0.100065	0.0552078	AT3G04420	anac048, NAC048, NAC domain containing protein 48	0	1	1
8046	protein_coding_gene|+|AT3G04530	101.632	53.3085	149.955	2.81296	1.49209	1.09283e-08	1.51501e-06	0.184228	0.474306	AT3G04530	ATPPCK2, PEPCK2, PPCK2, phosphoenolpyruvate carboxylase kinase 2	1	0	1
8104	protein_coding_gene|+|AT3G05200	73.9578	45.2348	102.681	2.26995	1.18266	8.93518e-06	0.000672412	0.00964907	1.64492	AT3G05200	ATL6, RING/U-box superfamily protein	1	0	1
8216	protein_coding_gene|-|AT3G06550	12.1148	19.317	4.91251	0.25431	-1.97534	0.000229431	0.011566	1.31143	1.62997	AT3G06550	O-acetyltransferase family protein	0	1	0
8254	protein_coding_gene|-|AT3G07050	86.3884	62.1771	110.6	1.77878	0.830892	0.000862207	0.0348095	0.83234	3.39723	AT3G07050	GTP-binding family protein	1	0	1
8281	protein_coding_gene|+|AT3G07350	23.3514	0.749551	45.9532	61.3076	5.93799	1.59789e-21	7.92805e-19	0.000413584	2.54023	AT3G07350	Protein of unknown function (DUF506)	1	0	1
8333	protein_coding_gene|-|AT3G07910	22.3231	11.9476	32.6986	2.73684	1.45251	0.000145276	0.00763886	5.21445e-05	0.114881	AT3G07910	FUNCTIONS IN: molecular_function unknown; INVOLVED IN: biological_process unknown; LOCATED IN: endomembrane system; EXPRESSED IN: 24 plant structures; EXPRESSED DURING: 15 growth stages; CONTAINS InterPro DOMAIN/s: Reactive oxygen species modulator 1 (InterPro:IPR018450); Has 192 Blast hits to 192 proteins in 80 species: Archae - 0; Bacteria - 0; Metazoa - 139; Fungi - 6; Plants - 39; Viruses - 0…	1	0	1
8406	protein_coding_gene|-|AT3G09220	74.4672	100.954	47.9807	0.475275	-1.07317	0.000173537	0.00898863	0.133454	1.31871	AT3G09220	LAC7, laccase 7	0	1	1
8411	protein_coding_gene|-|AT3G09270	66.9702	92.6826	41.2578	0.445151	-1.16763	0.000135364	0.00725044	0.53009	0.00607942	AT3G09270	ATGSTU8, GSTU8, glutathione S-transferase TAU 8	0	1	1
8469	protein_coding_gene|-|AT3G10020	95.821	67.7473	123.895	1.82878	0.87088	0.000675641	0.0283709	0.772958	1.31007	AT3G10020	unknown protein; FUNCTIONS IN: molecular_function unknown; INVOLVED IN: response to oxidative stress, anaerobic respiration; LOCATED IN: cellular_component unknown; EXPRESSED IN: 23 plant structures; EXPRESSED DURING: 13 growth stages; Has 47 Blast hits to 47 proteins in 12 species: Archae - 0; Bacteria - 0; Metazoa - 1; Fungi - 0; Plants - 46; Viruses - 0; Other Eukaryotes - 0 (source: NCBI BLin…	1	0	1
8476	protein_coding_gene|-|AT3G10090	66.1171	43.4739	88.7602	2.04169	1.02976	0.000127741	0.0069608	0.102396	2.72361	AT3G10090	Nucleic acid-binding, OB-fold-like protein	1	0	1
8508	protein_coding_gene|-|AT3G10520	25.7521	6.87201	44.6321	6.49477	2.69928	3.22128e-11	6.13474e-09	1.29976	0.471211	AT3G10520	AHB2, ARATH GLB2, ATGLB2, GLB2, HB2, NSHB2, haemoglobin 2	1	0	1
8582	protein_coding_gene|-|AT3G11410	101.179	58.2937	144.064	2.47134	1.30529	6.04071e-07	6.09045e-05	0.383192	1.74594	AT3G11410	AHG3, ATPP2CA, PP2CA, protein phosphatase 2CA	1	0	1
8768	protein_coding_gene|-|AT3G13560	11.1144	3.39559	18.8331	5.54635	2.47154	1.74678e-05	0.00120196	0.0954541	1.92462	AT3G13560	O-Glycosyl hydrolases family 17 protein	1	0	1
8774	protein_coding_gene|-|AT3G13620	18.9586	29.4942	8.42303	0.285583	-1.80802	9.01394e-05	0.00514997	0.000307201	0.00325545	AT3G13620	Amino acid permease family protein	0	1	1
8784	protein_coding_gene|-|AT3G13730	45.5955	19.2622	71.9288	3.73419	1.9008	2.25345e-09	3.45419e-07	0.212801	0.135195	AT3G13730	CYP90D1, cytochrome P450, family 90, subfamily D, polypeptide 1	1	0	1
8804	protein_coding_gene|+|AT3G13930	60.0734	38.5696	81.5772	2.11506	1.0807	0.000234048	0.0117631	0.335431	0.378838	AT3G13930	Dihydrolipoamide acetyltransferase, long form protein	1	0	1
8836	protein_coding_gene|-|AT3G14260	26.0453	9.87983	42.2108	4.27242	2.09506	5.92179e-08	7.44329e-06	0.625165	1.04291	AT3G14260	Protein of unknown function (DUF567)	1	0	0
8889	protein_coding_gene|+|AT3G14940	1044.11	690.282	1397.94	2.02516	1.01804	1.89652e-05	0.00129087	0.26412	2.72309	AT3G14940	ATPPC3, PPC3, phosphoenolpyruvate carboxylase 3	1	0	1
8965	protein_coding_gene|+|AT3G15760	6.77595	2.20343	11.3485	5.15036	2.36467	0.000333601	0.0157243	0.184914	0.468177	AT3G15760	unknown protein; FUNCTIONS IN: molecular_function unknown; INVOLVED IN: biological_process unknown; LOCATED IN: endomembrane system; EXPRESSED IN: 22 plant structures; EXPRESSED DURING: 10 growth stages; BEST Arabidopsis thaliana protein match is: unknown protein (TAIR:AT1G52565.1); Has 42 Blast hits to 42 proteins in 10 species: Archae - 0; Bacteria - 0; Metazoa - 0; Fungi - 0; Plants - 42; Viru…	1	0	1
9018	protein_coding_gene|+|AT3G16460	841.616	1076.16	607.076	0.564116	-0.825937	0.000629632	0.0266766	0.203033	0.979491	AT3G16460	Mannose-binding lectin superfamily protein	0	1	1
9026	protein_coding_gene|-|AT3G16560	20.7221	5.86074	35.5835	6.07151	2.60206	3.42769e-09	5.09461e-07	0.45465	0.00430899	AT3G16560	Protein phosphatase 2C family protein	1	0	1
9090	protein_coding_gene|-|AT3G17510	23.9105	11.0268	36.7942	3.33681	1.73847	2.81128e-06	0.000248845	0.835938	0.742762	AT3G17510	CIPK1, SnRK3.16, CBL-interacting protein kinase 1	1	0	1
9094	protein_coding_gene|+|AT3G17609	39.6511	15.5241	63.7781	4.10833	2.03855	6.09355e-10	9.90412e-08	0.519492	0.0284695	AT3G17609	HYH, HY5-homolog	1	0	1
9176	protein_coding_gene|+|AT3G18560	106.87	28.5282	185.211	6.49222	2.69871	3.7406e-23	2.13713e-20	0.0552811	0.00963278	AT3G18560	unknown protein; BEST Arabidopsis thaliana protein match is: unknown protein (TAIR:AT1G49000.1); Has 95 Blast hits to 95 proteins in 13 species: Archae - 0; Bacteria - 0; Metazoa - 0; Fungi - 0; Plants - 95; Viruses - 0; Other Eukaryotes - 0 (source: NCBI BLink).	1	0	1
9207	protein_coding_gene|-|AT3G19030	29.2742	11.1528	47.3956	4.24966	2.08735	3.26063e-08	4.18203e-06	0.0441179	2.84515	AT3G19030	unknown protein; FUNCTIONS IN: molecular_function unknown; INVOLVED IN: pyridoxine biosynthetic process, homoserine biosynthetic process; LOCATED IN: endomembrane system; EXPRESSED IN: 19 plant structures; EXPRESSED DURING: 9 growth stages; BEST Arabidopsis thaliana protein match is: unknown protein (TAIR:AT1G49500.1); Has 22 Blast hits to 22 proteins in 2 species: Archae - 0; Bacteria - 0; Metaz…	1	0	1
9396	protein_coding_gene|+|AT3G21420	35.5032	55.4668	15.5397	0.280163	-1.83566	1.09238e-06	0.000104019	0.216524	0.00268713	AT3G21420	2-oxoglutarate (2OG) and Fe(II)-dependent oxygenase superfamily protein	0	1	1
9403	protein_coding_gene|+|AT3G21520	9.51461	15.6953	3.33389	0.212412	-2.23506	0.000428359	0.0190929	0.00321188	0.173715	AT3G21520	AtDMP1, DMP1, DUF679 domain membrane protein 1	0	1	1
9422	protein_coding_gene|+|AT3G21770	149.795	196.037	103.553	0.528232	-0.920758	0.000442101	0.0195666	0.484226	0.00619423	AT3G21770	Peroxidase superfamily protein	0	1	1
9466	protein_coding_gene|-|AT3G22550	33.5494	8.93977	58.159	6.50565	2.70169	1.43624e-12	3.07714e-10	2.72537	1.67736	AT3G22550	Protein of unknown function (DUF581)	1	0	1
9486	protein_coding_gene|+|AT3G22850	141.407	80.6349	202.179	2.50733	1.32615	4.74592e-08	6.00535e-06	0.000613252	0.618883	AT3G22850	Aluminium induced protein with YGL and LRDR motifs	1	0	1
9488	protein_coding_gene|+|AT3G22890	178.721	125.76	231.683	1.84226	0.881479	0.000364661	0.0168513	0.552133	2.0543	AT3G22890	APS1, ATP sulfurylase 1	1	0	1
9492	protein_coding_gene|+|AT3G22942	12.8782	4.54253	21.214	4.67008	2.22345	9.22616e-06	0.000690278	0.221783	0.034429	AT3G22942	AGG2, G-protein gamma subunit 2	1	0	0
9499	protein_coding_gene|+|AT3G23000	323.907	204.437	443.378	2.16878	1.11688	3.45995e-07	3.64436e-05	0.0092954	7.88842	AT3G23000	ATSR2, ATSRPK1, CIPK7, PKS7, SnRK3.10, CBL-interacting protein kinase 7	1	0	1
9501	protein_coding_gene|-|AT3G23030	47.3876	31.3099	63.4653	2.02701	1.01935	0.000687318	0.0287971	0.665172	0.017742	AT3G23030	IAA2, indole-3-acetic acid inducible 2	1	0	1
9558	protein_coding_gene|-|AT3G23810	290.748	399.184	182.311	0.45671	-1.13065	1.08435e-05	0.000795503	0.164227	0.345088	AT3G23810	ATSAHH2, SAHH2, S-adenosyl-l-homocysteine (SAH) hydrolase 2	0	1	1
9579	protein_coding_gene|-|AT3G24080	148.201	97.939	198.462	2.02638	1.01891	1.12175e-05	0.000816583	0.822105	3.8511	AT3G24080	KRR1 family protein	1	0	1
9606	protein_coding_gene|+|AT3G24500	39.722	27.029	52.4149	1.93921	0.955466	0.00126273	0.0479024	0.171638	3.40445	AT3G24500	ATMBF1C, MBF1C, multiprotein bridging factor 1C	1	0	1
9681	protein_coding_gene|-|AT3G25717	43.6521	16.8327	70.4716	4.1866	2.06578	1.22942e-10	2.14626e-08	1.16724	4.85657	AT3G25717	DVL6, RTFL16, ROTUNDIFOLIA like 16	1	0	0
9685	protein_coding_gene|+|AT3G25790	7.2444	0.704328	13.7845	19.5711	4.29065	3.01185e-07	3.19834e-05	0.516913	0.231044	AT3G25790	myb-like transcription factor family protein	1	0	1
9792	protein_coding_gene|+|AT3G27170	326.504	189.074	463.933	2.4537	1.29496	1.44585e-08	1.98979e-06	0.108386	0.000125665	AT3G27170	ATCLC-B, CLC-B, chloride channel B	1	0	1
9796	protein_coding_gene|-|AT3G27210	20.6557	12.2189	29.0924	2.38093	1.25152	0.000850859	0.0344774	1.58998	0.811103	AT3G27210	unknown protein; FUNCTIONS IN: molecular_function unknown; INVOLVED IN: N-terminal protein myristoylation; LOCATED IN: plasma membrane; EXPRESSED IN: 22 plant structures; EXPRESSED DURING: 13 growth stages; BEST Arabidopsis thaliana protein match is: unknown protein (TAIR:AT5G40860.1); Has 133 Blast hits to 98 proteins in 25 species: Archae - 0; Bacteria - 6; Metazoa - 32; Fungi - 7; Plants - 70;…	1	0	1
9873	protein_coding_gene|+|AT3G28510	272.561	61.4179	483.705	7.87562	2.97739	1.77586e-36	1.76222e-33	0.0141371	29.0156	AT3G28510	P-loop containing nucleoside triphosphate hydrolases superfamily protein	1	0	1
9881	protein_coding_gene|+|AT3G28690	84.3655	49.1086	119.623	2.43588	1.28444	1.2476e-06	0.000117611	0.0979156	0.487925	AT3G28690	Protein kinase superfamily protein	1	0	1
9903	protein_coding_gene|-|AT3G29034	104.293	44.2495	164.336	3.71384	1.89291	3.95007e-13	8.97284e-11	0.730914	2.13873	AT3G29034	unknown protein; Has 7 Blast hits to 7 proteins in 3 species: Archae - 0; Bacteria - 0; Metazoa - 0; Fungi - 0; Plants - 7; Viruses - 0; Other Eukaryotes - 0 (source: NCBI BLink).	1	0	0
9916	protein_coding_gene|-|AT3G29250	128.248	166.617	89.8787	0.539434	-0.890482	0.000562885	0.0243275	0.219531	1.72132	AT3G29250	NAD(P)-binding Rossmann-fold superfamily protein	0	1	1
10013	protein_coding_gene|+|AT3G44310	93.9342	123.395	64.4735	0.522497	-0.936505	0.000458462	0.0202263	0.0709495	2.47872	AT3G44310	ATNIT1, NIT1, NITI, nitrilase 1	0	1	0
10027	protein_coding_gene|+|AT3G44540	21.8285	33.2063	10.4506	0.314717	-1.66787	0.000123602	0.00675475	1.14654	0.0564701	AT3G44540	FAR4, fatty acid reductase 4	0	1	1
10087	protein_coding_gene|+|AT3G45650	28.5753	40.3045	16.8461	0.41797	-1.25853	0.00107635	0.0419942	0.911887	0.00619504	AT3G45650	NAXT1, nitrate excretion transporter1	0	1	0
10122	protein_coding_gene|-|AT3G46230	138.7	71.3209	206.079	2.88946	1.5308	2.97813e-10	5.05852e-08	6.83397	17.1561	AT3G46230	ATHSP17.4, HSP17.4, heat shock protein 17.4	1	0	1
10150	protein_coding_gene|+|AT3G46640	46.2683	21.6013	70.9353	3.28384	1.71538	2.92999e-08	3.80578e-06	0.0263552	0.442491	AT3G46640	LUX, PCL1, Homeodomain-like superfamily protein	1	0	0
10195	protein_coding_gene|-|AT3G47340	3.14935	0.352164	5.94653	16.8857	4.07773	0.000908251	0.0362033	0.33461	0.202134	AT3G47340	ASN1, AT-ASN1, DIN6, glutamine-dependent asparagine synthase 1	1	0	1
10209	protein_coding_gene|+|AT3G47520	214.756	77.5559	351.957	4.53811	2.18209	6.05082e-20	2.59278e-17	0.0449327	0.0017078	AT3G47520	MDH, malate dehydrogenase	1	0	1
10249	protein_coding_gene|+|AT3G47980	33.8328	8.06417	59.6015	7.3909	2.88575	7.56121e-14	1.90079e-11	0.409692	2.03848	AT3G47980	Integral membrane HPP family protein	1	0	1
10266	protein_coding_gene|-|AT3G48180	17.4955	6.70073	28.2902	4.22195	2.07791	3.72631e-06	0.0003179	0.0157423	0.573866	AT3G48180	unknown protein; BEST Arabidopsis thaliana protein match is: unknown protein (TAIR:AT1G19020.1); Has 84 Blast hits to 84 proteins in 15 species: Archae - 0; Bacteria - 0; Metazoa - 0; Fungi - 0; Plants - 84; Viruses - 0; Other Eukaryotes - 0 (source: NCBI BLink).	1	0	0
10276	protein_coding_gene|+|AT3G48340	145.087	194.867	95.3065	0.489085	-1.03184	0.000145452	0.00763886	2.92941	0.0194179	AT3G48340	Cysteine proteinases superfamily protein	0	1	0
10278	protein_coding_gene|-|AT3G48360	8.70103	1.45388	15.9482	10.9694	3.45541	6.30863e-07	6.32675e-05	0.257746	0.821849	AT3G48360	ATBT2, BT2, BTB and TAZ domain protein 2	1	0	1
10324	protein_coding_gene|-|AT3G48990	111.229	58.5266	163.931	2.80096	1.48592	1.7407e-08	2.34423e-06	1.40457	2.10441	AT3G48990	AMP-dependent synthetase and ligase family protein	1	0	1
10342	protein_coding_gene|+|AT3G49240	26.0892	13.2206	38.9579	2.94676	1.55913	2.33756e-05	0.00155185	0.881366	0.306275	AT3G49240	emb1796, Pentatricopeptide repeat (PPR) superfamily protein	1	0	1
10401	protein_coding_gene|+|AT3G49940	246.697	34.208	459.186	13.4233	3.74667	3.34693e-48	7.51358e-45	0.0118224	0.796513	AT3G49940	LBD38, LOB domain-containing protein 38	1	0	1
10455	protein_coding_gene|-|AT3G50660	17.2967	8.29028	26.3031	3.17277	1.66574	7.07957e-05	0.00418427	0.18105	0.081531	AT3G50660	CLM, CYP90B1, DWF4, PSC1, SAV1, SNP2, Cytochrome P450 superfamily protein	1	0	1
10477	protein_coding_gene|+|AT3G50900	19.3015	10.3128	28.2902	2.74321	1.45586	0.000563865	0.0243275	0.522593	0.559664	AT3G50900	unknown protein; BEST Arabidopsis thaliana protein match is: unknown protein (TAIR:AT5G66490.1); Has 45 Blast hits to 45 proteins in 7 species: Archae - 0; Bacteria - 0; Metazoa - 0; Fungi - 0; Plants - 45; Viruses - 0; Other Eukaryotes - 0 (source: NCBI BLink).	1	0	1
10594	protein_coding_gene|+|AT3G52360	85.8582	28.0759	143.64	5.11614	2.35506	6.31097e-17	2.33308e-14	0.320656	0.01384	AT3G52360	unknown protein; FUNCTIONS IN: molecular_function unknown; INVOLVED IN: response to karrikin; LOCATED IN: endomembrane system; EXPRESSED IN: 23 plant structures; EXPRESSED DURING: 14 growth stages; BEST Arabidopsis thaliana protein match is: unknown protein (TAIR:AT2G35850.1); Has 34 Blast hits to 34 proteins in 10 species: Archae - 0; Bacteria - 0; Metazoa - 0; Fungi - 0; Plants - 34; Viruses - …	1	0	1
10636	protein_coding_gene|-|AT3G52930	2747.56	1143.22	4351.89	3.8067	1.92854	3.31646e-13	7.62543e-11	0.470974	2.44071	AT3G52930	Aldolase superfamily protein	1	0	1
10638	protein_coding_gene|+|AT3G52950	37.4607	22.3152	52.6062	2.35741	1.2372	9.53105e-05	0.0054126	0.790966	0.140123	AT3G52950	CBS / octicosapeptide/Phox/Bemp1 (PB1) domains-containing protein	1	0	1
10639	protein_coding_gene|+|AT3G52960	116.097	42.1365	190.057	4.51051	2.17329	2.98189e-16	9.3701e-14	0.377382	2.23052	AT3G52960	Thioredoxin superfamily protein	1	0	1
10798	protein_coding_gene|-|AT3G54900	39.1334	21.863	56.4037	2.57987	1.3673	5.0402e-05	0.00308532	0.270992	2.09057	AT3G54900	ATGRXCP, CXIP1, CAX interacting protein 1	1	0	1
10881	protein_coding_gene|+|AT3G55980	100.006	62.6197	137.392	2.19407	1.13361	4.31584e-06	0.000358462	0.882731	4.58228	AT3G55980	ATSZF1, SZF1, salt-inducible zinc finger 1	1	0	1
10967	protein_coding_gene|+|AT3G57040	26.4227	14.458	38.3875	2.65511	1.40877	0.000224762	0.0113916	0.184247	3.68151	AT3G57040	ARR9, ATRR4, response regulator 9	1	0	1
11000	protein_coding_gene|-|AT3G57520	71.4416	42.8408	100.042	2.33521	1.22355	1.5412e-05	0.00108022	0.855717	0.131268	AT3G57520	AtSIP2, SIP2, seed imbibition 2	1	0	1
11009	protein_coding_gene|-|AT3G57630	16.8805	25.7464	8.01458	0.311289	-1.68367	0.000612174	0.0261129	0.00456503	0.919105	AT3G57630	exostosin family protein	0	1	1
11067	protein_coding_gene|+|AT3G58610	463.687	216.282	711.093	3.28781	1.71713	9.15804e-14	2.24241e-11	0.688031	3.97349	AT3G58610	ketol-acid reductoisomerase	1	0	1
11072	protein_coding_gene|+|AT3G58660	115.354	84.7156	145.992	1.72332	0.785189	0.00115189	0.0443218	1.04306	4.73334	AT3G58660	Ribosomal protein L1p/L10e family	1	0	1
11080	protein_coding_gene|+|AT3G58760	13.736	6.25813	21.214	3.38983	1.76121	0.000242454	0.0120932	0.359656	0.0340328	AT3G58760	Integrin-linked protein kinase family	1	0	1
11137	protein_coding_gene|+|AT3G59580	4.70081	9.40161	0	0	#NAME?	4.79031e-05	0.00295152	7.313	0	AT3G59580	Plant regulator RWP-RK family protein	0	1	1
11161	protein_coding_gene|-|AT3G59890	8.35922	14.1058	2.61265	0.185218	-2.4327	0.000319744	0.0152234	0.173499	0.0167194	AT3G59890	Dihydrodipicolinate reductase, bacterial/plant	0	1	0
11195	protein_coding_gene|+|AT3G60330	42.7148	23.543	61.8866	2.62866	1.39433	8.08833e-06	0.000614909	0.00279145	0.0155363	AT3G60330	AHA7, HA7, H(+)-ATPase 7	1	0	1
11225	protein_coding_gene|+|AT3G60690	11.0118	4.63297	17.3907	3.75367	1.9083	0.000392774	0.0179417	1.43902	1.32066	AT3G60690	SAUR-like auxin-responsive protein family	1	0	1
11227	protein_coding_gene|+|AT3G60750	1053.54	169.186	1937.9	11.4542	3.51781	1.40283e-47	2.64489e-44	0.181975	3.86392	AT3G60750	Transketolase	1	0	1
11307	protein_coding_gene|+|AT3G61830	8.45705	2.95298	13.9611	4.7278	2.24117	0.000227244	0.0114865	0.116363	0.304027	AT3G61830	ARF18, auxin response factor 18	1	0	1
11311	protein_coding_gene|-|AT3G61880	7.93433	1.4991	14.3696	9.58545	3.26085	2.59609e-06	0.000230881	0.00502326	0.113904	AT3G61880	CYP78A9, cytochrome p450 78a9	1	0	1
11397	protein_coding_gene|+|AT3G63010	42.8484	60.4683	25.2286	0.417221	-1.26112	0.00012012	0.00660275	2.72075	0.687943	AT3G63010	ATGID1B, GID1B, alpha/beta-Hydrolases superfamily protein	0	1	1
11403	protein_coding_gene|-|AT3G63110	12.3819	0.352164	24.4117	69.3191	6.11518	8.50543e-14	2.11002e-11	0.0850551	0.0519411	AT3G63110	ATIPT3, IPT3, isopentenyltransferase 3	1	0	1
11416	protein_coding_gene|-|AT3G63260	102.676	66.6908	138.662	2.07917	1.05601	8.25465e-05	0.00478871	0.569453	2.36521	AT3G63260	ATMRK1, Protein kinase superfamily protein	1	0	1
11421	protein_coding_gene|-|AT3G63310	9.60822	15.4336	3.78282	0.245103	-2.02854	0.00129677	0.048607	0.342519	0.128056	AT3G63310	BIL4, Bax inhibitor-1 family protein	0	1	1
11426	protein_coding_gene|-|AT3G63380	4.56854	8.552	0.585087	0.0684152	-3.86954	0.00118537	0.045412	0.0551743	0.317028	AT3G63380	ATPase E1-E2 type family protein / haloacid dehalogenase-like hydrolase family protein	0	1	1
11478	protein_coding_gene|+|AT4G00416	10.1777	0.352164	20.0033	56.8011	5.82785	3.39327e-11	6.39768e-09	0.116243	1.28508	AT4G00416	MBD3, methyl-CPG-binding domain 3	1	0	1
11496	protein_coding_gene|-|AT4G00630	60.1618	32.6637	87.6599	2.68371	1.42423	1.3004e-06	0.000121979	0.199311	0.635848	AT4G00630	ATKEA2, KEA2, K+ efflux antiporter 2	1	0	1
11540	protein_coding_gene|+|AT4G01100	194.918	134.574	255.263	1.89683	0.923588	0.000117839	0.00651536	0.664205	0.179548	AT4G01100	ADNT1, adenine nucleotide transporter 1	1	0	1
11623	protein_coding_gene|+|AT4G02120	18.578	8.19984	28.9562	3.53132	1.82021	1.10309e-05	0.000806114	0.00714429	1.24283	AT4G02120	CTP synthase family protein	1	0	1
11638	protein_coding_gene|-|AT4G02290	7.74053	12.8684	2.61265	0.203028	-2.30025	0.000963966	0.0380222	1.09551	0.017288	AT4G02290	AtGH9B13, GH9B13, glycosyl hydrolase 9B13	0	1	1
11644	protein_coding_gene|-|AT4G02380	916.264	110.462	1722.07	15.5897	3.96252	6.98807e-59	2.63506e-55	0.0246304	3.73472	AT4G02380	AtLEA5, SAG21, senescence-associated gene 21	1	0	1
11695	protein_coding_gene|+|AT4G02920	56.1212	21.3848	90.8576	4.2487	2.08702	1.03071e-11	2.04558e-09	0.0673413	0.609768	AT4G02920	unknown protein; BEST Arabidopsis thaliana protein match is: unknown protein (TAIR:AT1G03340.1); Has 41 Blast hits to 41 proteins in 12 species: Archae - 0; Bacteria - 0; Metazoa - 0; Fungi - 0; Plants - 41; Viruses - 0; Other Eukaryotes - 0 (source: NCBI BLink).	1	0	1
11763	protein_coding_gene|+|AT4G04610	81.8258	53.0372	110.614	2.0856	1.06046	5.90538e-05	0.00356859	0.00048949	0.49213	AT4G04610	APR, APR1, ATAPR1, PRH19, APS reductase 1	1	0	1
11774	protein_coding_gene|-|AT4G04745	56.1755	28.2568	84.0942	2.97607	1.57341	1.365e-07	1.58863e-05	0.0889488	0.00643607	AT4G04745	unknown protein; BEST Arabidopsis thaliana protein match is: unknown protein (TAIR:AT4G21902.1); Has 32 Blast hits to 32 proteins in 9 species: Archae - 0; Bacteria - 0; Metazoa - 0; Fungi - 0; Plants - 32; Viruses - 0; Other Eukaryotes - 0 (source: NCBI BLink).	1	0	0
11806	protein_coding_gene|-|AT4G05070	35.5813	18.9649	52.1978	2.75234	1.46066	7.25266e-06	0.000562723	0.975118	0.636826	AT4G05070	Wound-responsive family protein	1	0	1
11811	protein_coding_gene|+|AT4G05160	15.5368	23.3717	7.70179	0.329534	-1.6015	0.00118745	0.045412	0.686128	0.0174861	AT4G05160	AMP-dependent synthetase and ligase family protein	0	1	1
11819	protein_coding_gene|-|AT4G05390	194.226	23.5786	364.873	15.4747	3.95184	3.58663e-48	7.51358e-45	0.0912976	1.61788	AT4G05390	ATRFNR1, RFNR1, root FNR 1	1	0	1
11858	protein_coding_gene|+|AT4G08300	34.1038	51.4573	16.7504	0.32552	-1.61918	2.4834e-05	0.00163143	0.515611	1.10728	AT4G08300	nodulin MtN21 /EamA-like transporter family protein	0	1	1
11895	protein_coding_gene|+|AT4G09000	200.221	134.945	265.497	1.96744	0.97632	4.39926e-05	0.00274747	0.0354301	0.600646	AT4G09000	GF14 CHI, GRF1, general regulatory factor 1	1	0	0
11906	protein_coding_gene|+|AT4G09180	21.1301	12.038	30.2221	2.51055	1.328	0.000643966	0.0272227	0.172221	0.0406367	AT4G09180	basic helix-loop-helix (bHLH) DNA-binding superfamily protein	1	0	0
11920	protein_coding_gene|-|AT4G09620	34.8495	7.75723	61.9418	7.98505	2.9973	5.0094e-15	1.45303e-12	0.125527	1.35383	AT4G09620	Mitochondrial transcription termination factor family protein	1	0	1
11959	protein_coding_gene|+|AT4G10250	26.1065	15.5145	36.6985	2.36544	1.24211	0.000363471	0.0168376	0.45733	3.16945	AT4G10250	ATHSP22.0, HSP20-like chaperones superfamily protein	1	0	1
12098	protein_coding_gene|+|AT4G12290	13.6686	24.9969	2.34035	0.0936255	-3.41695	8.80107e-08	1.04362e-05	0.00637777	0.936794	AT4G12290	Copper amine oxidase family protein	0	1	0
12214	protein_coding_gene|-|AT4G13890	58.558	26.8029	90.313	3.36952	1.75254	3.77222e-09	5.55636e-07	0.0396537	0.139448	AT4G13890	EDA36, EDA37, SHM5, Pyridoxal phosphate (PLP)-dependent transferases superfamily protein	1	0	0
12347	protein_coding_gene|-|AT4G15270	55.6072	34.7411	76.4733	2.20124	1.13832	7.70742e-05	0.00452588	0.00103487	0.691377	AT4G15270	glucosyltransferase-related	1	0	1
12353	protein_coding_gene|-|AT4G15340	12.3755	3.30514	21.4458	6.48861	2.69791	9.21442e-07	8.90916e-05	0.231025	1.80982	AT4G15340	04C11, ATPEN1, PEN1, pentacyclic triterpene synthase 1	1	0	1
12381	protein_coding_gene|+|AT4G15610	75.7187	108.097	43.3405	0.400941	-1.31854	5.79199e-06	0.000466676	0.0804926	1.13862	AT4G15610	Uncharacterised protein family (UPF0497)	0	1	1
12424	protein_coding_gene|+|AT4G16190	125.226	165.379	85.073	0.514411	-0.959006	0.000565191	0.024329	0.123189	0.57578	AT4G16190	Papain family cysteine protease	0	1	1
12491	protein_coding_gene|-|AT4G16920	6.98017	2.20343	11.7569	5.33573	2.41569	0.000331881	0.0156824	0.183173	0.0934245	AT4G16920	Disease resistance protein (TIR-NBS-LRR class) family	1	0	1
12500	protein_coding_gene|-|AT4G17030	38.0145	58.0127	18.0162	0.310557	-1.68707	3.03026e-06	0.000264503	0.285767	0.010848	AT4G17030	AT-EXPR, ATEXLB1, ATEXPR1, ATHEXP BETA 3.1, EXLB1, EXPR, expansin-like B1	0	1	1
12544	protein_coding_gene|-|AT4G17550	72.173	29.2681	115.078	3.93186	1.97521	3.49415e-12	7.23941e-10	0.23336	0.12806	AT4G17550	Major facilitator superfamily protein	1	0	1
12555	protein_coding_gene|-|AT4G17670	39.0588	59.6119	18.5057	0.310436	-1.68763	6.36786e-06	0.000501682	0.276787	1.47569	AT4G17670	Protein of unknown function (DUF581)	0	1	1
12562	protein_coding_gene|+|AT4G17770	34.0444	46.7791	21.3096	0.455538	-1.13436	0.00109713	0.0425622	0.0652519	0.810547	AT4G17770	ATTPS5, TPS5, TPS5, trehalose phosphatase/synthase 5	0	1	1
12600	protein_coding_gene|-|AT4G18340	41.8517	12.345	71.3584	5.78036	2.53116	2.13149e-13	5.02339e-11	0.00591794	1.9153	AT4G18340	Glycosyl hydrolase superfamily protein	1	0	1
12654	protein_coding_gene|-|AT4G19030	60.7596	80.887	40.6322	0.502333	-0.993285	0.000925882	0.0368245	0.815239	0.27585	AT4G19030	AT-NLM1, ATNLM1, NIP1;1, NLM1, NOD26-like major intrinsic protein 1	0	1	1
12808	protein_coding_gene|-|AT4G21350	33.0258	15.7858	50.2659	3.18425	1.67095	9.32478e-07	8.96987e-05	0.140023	0.0180647	AT4G21350	B80, PUB8, plant U-box 8	1	0	1
12977	protein_coding_gene|-|AT4G23700	8.77946	14.8101	2.7488	0.185603	-2.42971	0.000235212	0.0117631	0.374474	0.528117	AT4G23700	ATCHX17, CHX17, cation/H+ exchanger 17	0	1	1
13050	protein_coding_gene|+|AT4G24570	36.3913	54.4131	18.3695	0.337593	-1.56664	7.01853e-05	0.00416124	24.3561	2.11602	AT4G24570	DIC2, dicarboxylate carrier 2	0	1	1
13054	protein_coding_gene|-|AT4G24620	205.59	83.1713	328.009	3.94377	1.97958	2.0618e-16	7.19875e-14	0.508166	0.252068	AT4G24620	PGI, PGI1, phosphoglucose isomerase 1	1	0	1
13057	protein_coding_gene|-|AT4G24670	41.0781	8.19984	73.9564	9.01925	3.17301	1.71028e-18	6.86077e-16	0.00322759	0.0873016	AT4G24670	TAR2, tryptophan aminotransferase related 2	1	0	1
13099	protein_coding_gene|+|AT4G25200	53.4464	31.0193	75.8736	2.44601	1.29043	7.84051e-06	0.000600915	3.10017	5.56489	AT4G25200	ATHSP23.6-MITO, HSP23.6-MITO, mitochondrion-localized small heat shock protein 23.6	1	0	1
13136	protein_coding_gene|-|AT4G25620	33.4201	20.9422	45.898	2.19165	1.13202	0.000695974	0.0290307	0.01081	0.000882253	AT4G25620	hydroxyproline-rich glycoprotein family protein	1	0	1
13158	protein_coding_gene|+|AT4G25835	13.8753	1.89649	25.8542	13.6327	3.769	5.18248e-11	9.30576e-09	0.0812128	0.000332292	AT4G25835	P-loop containing nucleoside triphosphate hydrolases superfamily protein	1	0	1
13169	protein_coding_gene|+|AT4G25970	28.4732	41.2705	15.6759	0.379833	-1.39656	0.000303122	0.0146917	0.279599	0.0806976	AT4G25970	PSD3, phosphatidylserine decarboxylase 3	0	1	1
13180	protein_coding_gene|-|AT4G26130	76.0176	39.9783	112.057	2.80294	1.48694	6.94889e-08	8.45254e-06	0.446211	0.392212	AT4G26130	unknown protein; FUNCTIONS IN: molecular_function unknown; INVOLVED IN: biological_process unknown; LOCATED IN: endomembrane system; EXPRESSED IN: 23 plant structures; EXPRESSED DURING: 13 growth stages; BEST Arabidopsis thaliana protein match is: unknown protein (TAIR:AT5G56980.1); Has 121 Blast hits to 116 proteins in 19 species: Archae - 0; Bacteria - 0; Metazoa - 4; Fungi - 0; Plants - 113; V…	1	0	1
13242	protein_coding_gene|+|AT4G26970	703.856	296.723	1110.99	3.7442	1.90466	1.79221e-16	6.37553e-14	1.34692	2.28272	AT4G26970	ACO2, aconitase 2	1	0	1
13358	protein_coding_gene|+|AT4G28350	5.8918	11.0624	0.721237	0.0651973	-3.93904	8.96886e-05	0.00513978	0.625734	0.357777	AT4G28350	Concanavalin A-like lectin protein kinase family protein	0	1	1
13463	protein_coding_gene|+|AT4G29740	9.8399	2.24865	17.4311	7.75182	2.95454	9.14715e-07	8.88971e-05	0.00755248	0.000609782	AT4G29740	ATCKX4, CKX4, cytokinin oxidase 4	1	0	1
13477	protein_coding_gene|-|AT4G29905	49.6685	13.311	86.0261	6.46277	2.69215	2.80923e-16	9.02318e-14	0.160704	0.182609	AT4G29905	unknown protein; BEST Arabidopsis thaliana protein match is: unknown protein (TAIR:AT5G57123.1); Has 73 Blast hits to 73 proteins in 13 species: Archae - 0; Bacteria - 0; Metazoa - 0; Fungi - 0; Plants - 73; Viruses - 0; Other Eukaryotes - 0 (source: NCBI BLink).	1	0	0
13499	protein_coding_gene|-|AT4G30190	2153.12	1222.41	3083.84	2.52276	1.335	1.23182e-07	1.45154e-05	0.406309	0.108001	AT4G30190	AHA2, HA2, PMA2, H(+)-ATPase 2	1	0	1
13544	protein_coding_gene|-|AT4G30680	5.20815	1.54432	8.87197	5.74489	2.52228	0.00108026	0.0419942	0.499522	0.229648	AT4G30680	Initiation factor eIF-4 gamma, MA3	1	0	1
13585	protein_coding_gene|-|AT4G31130	21.5016	32.376	10.6272	0.328244	-1.60716	0.000398062	0.0180845	3.9726	0.554878	AT4G31130	Protein of unknown function (DUF1218)	0	1	1
13632	protein_coding_gene|+|AT4G31730	75.5177	34.5149	116.52	3.37594	1.75529	3.10056e-10	5.21946e-08	0.174912	0.0664641	AT4G31730	GDU1, glutamine dumper 1	1	0	1
13647	protein_coding_gene|+|AT4G31910	136.311	35.2645	237.357	6.73077	2.75077	2.71677e-25	1.7074e-22	0.0710311	2.59	AT4G31910	HXXXD-type acyl-transferase family protein	1	0	1
13739	protein_coding_gene|-|AT4G32950	168.588	31.1906	305.985	9.81019	3.29428	1.33595e-36	1.39934e-33	0.966833	10.6375	AT4G32950	Protein phosphatase 2C family protein	1	0	1
13746	protein_coding_gene|-|AT4G33040	14.8012	24.69	4.91251	0.198968	-2.32939	6.28392e-06	0.000499903	0.0272735	1.44283	AT4G33040	Thioredoxin superfamily protein	0	1	1
13788	protein_coding_gene|+|AT4G33550	5.85504	10.2676	1.44247	0.140488	-2.83148	0.000567464	0.0243712	1.21232	0.870628	AT4G33550	Bifunctional inhibitor/lipid-transfer protein/seed storage 2S albumin superfamily protein	0	1	1
13804	protein_coding_gene|+|AT4G33720	68.3208	93.8199	42.8217	0.456424	-1.13155	0.000346511	0.0161711	0.0224899	2.20288	AT4G33720	CAP (Cysteine-rich secretory proteins, Antigen 5, and Pathogenesis-related 1 protein) superfamily protein	0	1	1
13827	protein_coding_gene|+|AT4G34000	140.425	75.7046	205.144	2.7098	1.43819	2.86595e-09	4.35763e-07	0.0998834	1.32088	AT4G34000	ABF3, DPBF5, abscisic acid responsive elements-binding factor 3	1	0	1
13867	protein_coding_gene|+|AT4G34419	14.049	2.20343	25.8947	11.752	3.55483	1.17182e-10	2.06481e-08	0.117784	0.883384	AT4G34419	unknown protein; BEST Arabidopsis thaliana protein match is: unknown protein (TAIR:AT3G19200.1).	1	0	0
13895	protein_coding_gene|-|AT4G34740	30.8594	16.0379	45.6809	2.84831	1.51011	3.86382e-05	0.00247784	2.1452	1.50159	AT4G34740	ASE2, ATASE2, ATPURF2, CIA1, GLN phosphoribosyl pyrophosphate amidotransferase 2	1	0	1
13896	protein_coding_gene|+|AT4G34750	28.2981	9.392	47.2043	5.02601	2.32941	6.31578e-10	1.01191e-07	0.0654797	0.0021305	AT4G34750	SAUR-like auxin-responsive protein family	1	0	1
13898	protein_coding_gene|+|AT4G34800	10.2208	2.24865	18.1929	8.09057	3.01624	2.4791e-07	2.71749e-05	0.00737661	1.07309	AT4G34800	SAUR-like auxin-responsive protein family	1	0	0
13902	protein_coding_gene|-|AT4G34860	82.1179	34.2436	129.992	3.7961	1.92452	5.30987e-12	1.07648e-09	0.817395	0.00587821	AT4G34860	Plant neutral invertase family protein	1	0	1
13907	protein_coding_gene|+|AT4G34910	14.7813	7.31462	22.248	3.04158	1.60482	0.000365899	0.0168671	0.900111	0.377847	AT4G34910	P-loop containing nucleoside triphosphate hydrolases superfamily protein	1	0	1
13923	protein_coding_gene|-|AT4G35090	99.588	66.1481	133.028	2.01106	1.00796	0.000200127	0.0102812	2.45979	1.77441	AT4G35090	CAT2, catalase 2	1	0	1
13936	protein_coding_gene|-|AT4G35260	199.396	100.34	298.453	2.97442	1.57261	4.12792e-11	7.55609e-09	0.00839598	0.0338328	AT4G35260	IDH-I, IDH1, isocitrate dehydrogenase 1	1	0	1
13967	protein_coding_gene|+|AT4G35720	5.49923	10.2772	0.721237	0.0701783	-3.83283	0.000322433	0.0153127	1.31045	0.374202	AT4G35720	Arabidopsis protein of unknown function (DUF241)	0	1	1
13996	protein_coding_gene|-|AT4G36010	59.7147	11.9024	107.527	9.03409	3.17538	3.85112e-22	2.13556e-19	0.0161486	1.1599	AT4G36010	Pathogenesis-related thaumatin superfamily protein	1	0	1
13997	protein_coding_gene|-|AT4G36020	67.8785	44.2591	91.4979	2.06732	1.04776	0.000305201	0.0147431	0.123407	2.63184	AT4G36020	CSDP1, cold shock domain protein 1	1	0	1
13998	protein_coding_gene|-|AT4G36040	72.0441	41.1608	102.927	2.50061	1.32228	3.00804e-06	0.000263784	1.67271	0.30733	AT4G36040	Chaperone DnaJ-domain superfamily protein	1	0	1
14043	protein_coding_gene|-|AT4G36670	10.049	4.19036	15.9077	3.79626	1.92458	0.000690826	0.0288799	0.48045	4.54279	AT4G36670	Major facilitator superfamily protein	1	0	1
14121	protein_coding_gene|+|AT4G37520	43.2107	60.9205	25.5009	0.418593	-1.25638	0.000119979	0.00660275	0.460889	1.33319	AT4G37520	Peroxidase superfamily protein	0	1	0
14123	protein_coding_gene|-|AT4G37540	10.4366	1.10171	19.7715	17.9461	4.1656	9.46285e-10	1.49926e-07	0.0564229	0.220942	AT4G37540	LBD39, LOB domain-containing protein 39	1	0	1
14128	protein_coding_gene|-|AT4G37610	18.4299	7.63118	29.2285	3.83015	1.9374	3.79824e-06	0.000322577	0.865834	0.510726	AT4G37610	BT5, BTB and TAZ domain protein 5	1	0	1
14197	protein_coding_gene|+|AT4G38470	17.0497	6.25813	27.8413	4.44882	2.15342	2.4892e-06	0.000222424	0.317099	1.12654	AT4G38470	ACT-like protein tyrosine kinase family protein	1	0	1
14292	protein_coding_gene|-|AT4G39780	10.0898	4.0547	16.1248	3.97683	1.99162	0.00026486	0.0129706	0.200255	0.00294159	AT4G39780	Integrase-type DNA-binding superfamily protein	1	0	1
14294	protein_coding_gene|+|AT4G39795	24.0769	37.8393	10.3144	0.272585	-1.87522	1.33563e-05	0.000957491	2.06467	0.00209932	AT4G39795	Protein of unknown function (DUF581)	0	1	0
14326	protein_coding_gene|+|AT4G40070	63.728	44.0426	83.4134	1.89393	0.921379	0.000929695	0.0368245	0.00167106	0.176676	AT4G40070	RING/U-box superfamily protein	1	0	1
14353	protein_coding_gene|-|AT5G01340	39.9069	18.6483	61.1654	3.27994	1.71367	1.50334e-07	1.73889e-05	0.00507374	0.039133	AT5G01340	Mitochondrial substrate carrier family protein	1	0	1
14455	protein_coding_gene|+|AT5G02580	9.154	15.6953	2.61265	0.16646	-2.58675	0.000110362	0.00619277	0.00322475	0.0159792	AT5G02580	Plant protein 1589 of unknown function	0	1	1
14513	protein_coding_gene|+|AT5G03320	51.8071	32.4472	71.1671	2.19332	1.13312	0.00013234	0.0071196	0.00941607	0.00679015	AT5G03320	Protein kinase superfamily protein	1	0	1
14514	protein_coding_gene|+|AT5G03330	56.7629	13.0493	100.477	7.69977	2.94481	4.60146e-20	2.01758e-17	0.00312965	1.30157	AT5G03330	Cysteine proteinases superfamily protein	1	0	0
14515	protein_coding_gene|-|AT5G03340	82.069	48.1069	116.031	2.41194	1.27019	2.16824e-06	0.000198447	0.297376	0.0530374	AT5G03340	ATPase, AAA-type, CDC48 protein	1	0	1
14519	protein_coding_gene|-|AT5G03380	474.775	154.198	795.353	5.15801	2.36681	2.55736e-25	1.66264e-22	0.0848316	0.635263	AT5G03380	Heavy metal transport/detoxification superfamily protein	1	0	1
14552	protein_coding_gene|-|AT5G03760	42.7883	60.0353	25.5414	0.42544	-1.23297	0.000215162	0.0109937	0.962756	0.176926	AT5G03760	ATCSLA09, ATCSLA9, CSLA09, CSLA9, RAT4, Nucleotide-diphospho-sugar transferases superfamily protein	0	1	1
14589	protein_coding_gene|+|AT5G04250	6.39801	1.89649	10.8995	5.74722	2.52286	0.000319141	0.0152234	0.134179	0.0433671	AT5G04250	Cysteine proteinases superfamily protein	1	0	1
14612	protein_coding_gene|-|AT5G04540	27.0971	15.8214	38.3728	2.42538	1.27821	0.000431432	0.0191845	0.855522	0.228958	AT5G04540	Myotubularin-like phosphatases II superfamily	1	0	1
14615	protein_coding_gene|+|AT5G04590	199.646	109.829	289.463	2.63558	1.39812	1.5851e-08	2.15004e-06	1.48147	7.40969	AT5G04590	SIR, sulfite reductase	1	0	1
14635	protein_coding_gene|+|AT5G04840	13.7642	5.90596	21.6224	3.66112	1.87228	0.000111687	0.00624849	0.218835	0.270561	AT5G04840	bZIP protein	1	0	1
14647	protein_coding_gene|-|AT5G04950	65.0746	20.7161	109.433	5.28252	2.40123	5.83343e-15	1.66642e-12	0.212777	5.32407	AT5G04950	ATNAS1, NAS1, nicotianamine synthase 1	1	0	1
14669	protein_coding_gene|-|AT5G05250	32.7087	17.4109	48.0065	2.75726	1.46324	1.45829e-05	0.00103753	0.246278	1.38992	AT5G05250	unknown protein; BEST Arabidopsis thaliana protein match is: unknown protein (TAIR:AT3G56360.1); Has 30201 Blast hits to 17322 proteins in 780 species: Archae - 12; Bacteria - 1396; Metazoa - 17338; Fungi - 3422; Plants - 5037; Viruses - 0; Other Eukaryotes - 2996 (source: NCBI BLink).	1	0	1
14678	protein_coding_gene|-|AT5G05400	8.74667	3.25992	14.2334	4.36618	2.12637	0.000343095	0.0160913	0.916327	0.00185701	AT5G05400	LRR and NB-ARC domains-containing disease resistance protein	1	0	1
14771	protein_coding_gene|+|AT5G06510	24.1086	38.7601	9.45705	0.243989	-2.03511	3.68801e-06	0.000316063	0.727169	0.235892	AT5G06510	NF-YA10, nuclear factor Y, subunit A10	0	1	1
14870	protein_coding_gene|-|AT5G07890	21.9934	7.45029	36.5366	4.90405	2.29397	6.831e-08	8.41518e-06	0.00933956	1.67745	AT5G07890	myosin heavy chain-related	1	0	1
14880	protein_coding_gene|+|AT5G08010	13.9884	6.04163	21.9352	3.63068	1.86024	7.45335e-05	0.00439142	0.203713	0.00281372	AT5G08010	unknown protein; BEST Arabidopsis thaliana protein match is: unknown protein (TAIR:AT5G61040.1); Has 5732 Blast hits to 4319 proteins in 440 species: Archae - 66; Bacteria - 397; Metazoa - 2437; Fungi - 292; Plants - 238; Viruses - 35; Other Eukaryotes - 2267 (source: NCBI BLink).	1	0	1
14934	protein_coding_gene|+|AT5G08570	126.692	83.5619	169.822	2.03229	1.02311	4.12666e-05	0.00261967	0.649759	0.657617	AT5G08570	Pyruvate kinase family protein	1	0	1
14954	protein_coding_gene|+|AT5G09220	148.435	190.961	105.908	0.554604	-0.85047	0.000830903	0.0338518	0.829542	0.672421	AT5G09220	AAP2, amino acid permease 2	0	1	1
15001	protein_coding_gene|-|AT5G09800	37.9628	10.8007	65.1249	6.02972	2.59209	1.38879e-13	3.35695e-11	0.0111564	0.512986	AT5G09800	ARM repeat superfamily protein	1	0	1
15005	protein_coding_gene|+|AT5G09840	8.40866	3.30514	13.5122	4.08823	2.03147	0.000892267	0.0357172	0.279182	0.0150279	AT5G09840	Putative endonuclease or glycosyl hydrolase	1	0	1
15006	protein_coding_gene|-|AT5G09850	55.4133	34.3533	76.4733	2.22609	1.15451	4.40085e-05	0.00274747	0.760836	0.69296	AT5G09850	Transcription elongation factor (TFIIS) family protein	1	0	1
15022	protein_coding_gene|-|AT5G10030	28.1851	9.16588	47.2043	5.15	2.36457	6.33314e-10	1.01191e-07	0.593846	0.00213337	AT5G10030	OBF4, TGA4, TGACG motif-binding factor 4	1	0	1
15036	protein_coding_gene|+|AT5G10200	43.7826	26.7125	60.8526	2.27806	1.1878	0.000138379	0.00737008	0.232647	0.0126025	AT5G10200	ARM-repeat/Tetratricopeptide repeat (TPR)-like protein	1	0	0
15037	protein_coding_gene|+|AT5G10210	68.9853	4.09992	133.871	32.652	5.0291	6.7192e-40	9.04885e-37	0.000390562	0.225074	AT5G10210	CONTAINS InterPro DOMAIN/s: C2 calcium-dependent membrane targeting (InterPro:IPR000008); BEST Arabidopsis thaliana protein match is: unknown protein (TAIR:AT5G65030.1); Has 1807 Blast hits to 1807 proteins in 277 species: Archae - 0; Bacteria - 0; Metazoa - 736; Fungi - 347; Plants - 385; Viruses - 0; Other Eukaryotes - 339 (source: NCBI BLink).	1	0	1
15081	protein_coding_gene|-|AT5G10770	93.8678	135.578	52.1573	0.384703	-1.37818	2.32844e-06	0.00021106	0.262267	0.0134946	AT5G10770	Eukaryotic aspartyl protease family protein	0	1	1
15180	protein_coding_gene|-|AT5G11930	12.0024	20.6709	3.33389	0.161284	-2.63232	7.55044e-06	0.000583426	0.953719	0.152128	AT5G11930	Thioredoxin superfamily protein	0	1	1
15187	protein_coding_gene|-|AT5G12020	78.3279	43.9329	112.723	2.5658	1.35941	5.12504e-07	5.22311e-05	2.5991	1.96007	AT5G12020	HSP17.6II, 17.6 kDa class II heat shock protein	1	0	1
15188	protein_coding_gene|-|AT5G12030	77.3056	52.4493	102.162	1.94782	0.961862	0.00015545	0.0081187	1.05221	10.4778	AT5G12030	AT-HSP17.6A, HSP17.6, HSP17.6A, heat shock protein 17.6A	1	0	1
15224	protein_coding_gene|-|AT5G12470	139.55	86.9643	192.136	2.20937	1.14364	3.66292e-06	0.000315345	0.790554	0.465365	AT5G12470	Protein of unknown function (DUF3411)	1	0	1
15228	protein_coding_gene|-|AT5G12860	144.102	63.35	224.853	3.54938	1.82757	8.65451e-13	1.89735e-10	0.0223199	6.19556	AT5G12860	DiT1, dicarboxylate transporter 1	1	0	1
15250	protein_coding_gene|+|AT5G13110	127.298	27.4168	227.179	8.28611	3.0507	8.5417e-29	6.71022e-26	0.087556	3.05348	AT5G13110	G6PD2, glucose-6-phosphate dehydrogenase 2	1	0	1
15277	protein_coding_gene|-|AT5G13420	637.745	139.592	1135.9	8.13729	3.02455	2.3758e-37	2.79958e-34	0.741597	8.35824	AT5G13420	Aldolase-type TIM barrel family protein	1	0	1
15333	protein_coding_gene|+|AT5G14050	54.4832	36.1949	72.7715	2.01054	1.00759	0.000327816	0.0155293	0.00364358	3.07355	AT5G14050	Transducin/WD40 repeat-like superfamily protein	1	0	1
15334	protein_coding_gene|+|AT5G14060	33.3948	17.1492	49.6403	2.89461	1.53337	8.92848e-06	0.000672412	0.00964653	0.325657	AT5G14060	CARAB-AK-LYS, Aspartate kinase family protein	1	0	0
15335	protein_coding_gene|+|AT5G14070	2.25203	0	4.50406	Inf	Inf	0.000831678	0.0338518	0	0.00522982	AT5G14070	ROXY2, Thioredoxin superfamily protein	1	0	1
15383	protein_coding_gene|-|AT5G14690	35.8037	16.7971	54.8104	3.2631	1.70624	2.81419e-07	3.04935e-05	0.00049813	0.567669	AT5G14690	unknown protein; BEST Arabidopsis thaliana protein match is: unknown protein (TAIR:AT3G01516.1); Has 86 Blast hits to 86 proteins in 16 species: Archae - 0; Bacteria - 0; Metazoa - 0; Fungi - 0; Plants - 84; Viruses - 2; Other Eukaryotes - 0 (source: NCBI BLink).	1	0	1
15389	protein_coding_gene|+|AT5G14760	118.347	47.4286	189.266	3.99055	1.99659	1.36981e-14	3.74295e-12	0.258283	0.000194498	AT5G14760	AO, L-aspartate oxidase	1	0	1
15415	protein_coding_gene|+|AT5G15180	26.4784	39.0767	13.8801	0.355203	-1.49329	0.000115783	0.00643945	2.9773	2.91648	AT5G15180	Peroxidase superfamily protein	0	1	1
15416	protein_coding_gene|-|AT5G15190	3.21951	6.43902	0	0	#NAME?	0.000865955	0.0348861	0.460972	0	AT5G15190	unknown protein; FUNCTIONS IN: molecular_function unknown; INVOLVED IN: biological_process unknown; LOCATED IN: chloroplast; EXPRESSED IN: 17 plant structures; EXPRESSED DURING: LP.04 four leaves visible, 4 anthesis, petal differentiation and expansion stage, E expanded cotyledon stage, D bilateral stage; Has 7 Blast hits to 7 proteins in 3 species: Archae - 0; Bacteria - 0; Metazoa - 0; Fungi - …	0	1	1
15461	protein_coding_gene|+|AT5G15830	5.881	1.89649	9.8655	5.20199	2.37906	0.00105544	0.0413705	0.137595	0.209237	AT5G15830	AtbZIP3, bZIP3, basic leucine-zipper 3	1	0	1
15526	protein_coding_gene|-|AT5G16570	107.234	167.44	47.0277	0.280862	-1.83207	4.43125e-10	7.26494e-08	3.46274	0.0988724	AT5G16570	GLN1;4, glutamine synthetase 1;4	0	1	1
15565	protein_coding_gene|-|AT5G17010	42.8284	58.3197	27.3371	0.468746	-1.09312	0.00122628	0.0467076	0.439948	0.282116	AT5G17010	Major facilitator superfamily protein	0	1	1
15587	protein_coding_gene|+|AT5G17350	4.77204	8.959	0.585087	0.0653071	-3.93662	0.00117475	0.0451095	5.43696	0.309356	AT5G17350	unknown protein; FUNCTIONS IN: molecular_function unknown; INVOLVED IN: N-terminal protein myristoylation; LOCATED IN: cellular_component unknown; EXPRESSED IN: 15 plant structures; EXPRESSED DURING: 8 growth stages; BEST Arabidopsis thaliana protein match is: unknown protein (TAIR:AT3G03280.1); Has 1807 Blast hits to 1807 proteins in 277 species: Archae - 0; Bacteria - 0; Metazoa - 736; Fungi - …	0	1	1
15647	protein_coding_gene|+|AT5G18130	31.8711	50.0938	13.6483	0.272455	-1.87591	1.76095e-06	0.00016213	1.11149	0.017926	AT5G18130	unknown protein; BEST Arabidopsis thaliana protein match is: unknown protein (TAIR:AT3G03870.2); Has 1807 Blast hits to 1807 proteins in 277 species: Archae - 0; Bacteria - 0; Metazoa - 736; Fungi - 347; Plants - 385; Viruses - 0; Other Eukaryotes - 339 (source: NCBI BLink).	0	1	1
15703	protein_coding_gene|+|AT5G18840	51.6931	19.6048	83.7814	4.27352	2.09543	3.69587e-11	6.8992e-09	2.3872	0.117297	AT5G18840	Major facilitator superfamily protein	1	0	1
15728	protein_coding_gene|+|AT5G19120	52.9295	14.8101	91.0489	6.14775	2.62006	1.17252e-15	3.56559e-13	0.131091	3.64634	AT5G19120	Eukaryotic aspartyl protease family protein	1	0	1
15741	protein_coding_gene|-|AT5G19260	25.7709	9.69894	41.8429	4.31417	2.10908	4.20946e-08	5.36251e-06	0.00207094	0.0325222	AT5G19260	Protein of unknown function (DUF3049)	1	0	1
15771	protein_coding_gene|-|AT5G19600	5.04076	0.352164	9.72935	27.6273	4.78802	6.36782e-06	0.000501682	0.244929	0.0103443	AT5G19600	SULTR3;5, sulfate transporter 3;5	1	0	1
15803	protein_coding_gene|+|AT5G19970	40.978	7.49551	74.4605	9.93401	3.31238	2.99022e-19	1.2256e-16	0.0107081	0.488074	AT5G19970	unknown protein; Has 1807 Blast hits to 1807 proteins in 277 species: Archae - 0; Bacteria - 0; Metazoa - 736; Fungi - 347; Plants - 385; Viruses - 0; Other Eukaryotes - 339 (source: NCBI BLink).	1	0	1
15831	protein_coding_gene|+|AT5G20250	105.102	69.0107	141.193	2.04596	1.03278	0.000152744	0.00799953	2.82905	4.58519	AT5G20250	DIN10, Raffinose synthase family protein	1	0	1
15850	protein_coding_gene|+|AT5G20540	28.7375	12.7876	44.6873	3.49459	1.80512	9.01941e-07	8.85687e-05	0.141924	0.736431	AT5G20540	ATBRXL4, BRX-LIKE4, BRXL4, BREVIS RADIX-like 4	1	0	1
15873	protein_coding_gene|-|AT5G20885	69.6129	39.1835	100.042	2.55317	1.35229	1.76285e-06	0.00016213	0.643436	0.133857	AT5G20885	RING/U-box superfamily protein	1	0	1
15953	protein_coding_gene|+|AT5G22630	164.371	214.003	114.739	0.536158	-0.89927	0.000468468	0.0205407	2.70849	0.853447	AT5G22630	ADT5, arogenate dehydratase 5	0	1	1
16101	protein_coding_gene|-|AT5G24410	18.7449	7.75723	29.7327	3.8329	1.93844	7.77933e-06	0.000598659	0.227193	0.905968	AT5G24410	PGL4, 6-phosphogluconolactonase 4	1	0	1
16120	protein_coding_gene|-|AT5G24660	15.0273	7.98334	22.0714	2.76468	1.46711	0.000957982	0.0378654	0.710698	0.0315431	AT5G24660	LSU2, response to low sulfur 2	1	0	1
16133	protein_coding_gene|-|AT5G24840	10.8648	5.29208	16.4376	3.10608	1.63509	0.00111919	0.04324	0.232823	0.514357	AT5G24840	tRNA (guanine-N-7) methyltransferase	1	0	1
16209	protein_coding_gene|-|AT5G26010	19.1463	7.62156	30.671	4.02425	2.00872	2.41877e-06	0.00021716	1.54042	0.233207	AT5G26010	Protein phosphatase 2C family protein	1	0	1
16265	protein_coding_gene|-|AT5G27100	12.7445	4.58775	20.9012	4.55587	2.18773	1.46535e-05	0.00103864	0.666099	0.159684	AT5G27100	ATGLR2.1, GLR2.1, glutamate receptor 2.1	1	0	1
16340	protein_coding_gene|+|AT5G28610	12.8613	5.95118	19.7715	3.32228	1.73217	0.000259347	0.0128677	0.0261434	0.214242	AT5G28610	BEST Arabidopsis thaliana protein match is: glycine-rich protein (TAIR:AT5G28630.1); Has 1536 Blast hits to 1202 proteins in 136 species: Archae - 0; Bacteria - 8; Metazoa - 888; Fungi - 120; Plants - 71; Viruses - 39; Other Eukaryotes - 410 (source: NCBI BLink).	1	0	1
16393	protein_coding_gene|-|AT5G35620	79.5945	46.9407	112.248	2.39127	1.25778	4.48782e-06	0.000371111	0.752484	0.0857067	AT5G35620	EIF(ISO)4E, EIF4E2, eIFiso4E, LSP, LSP1, Eukaryotic initiation factor 4E protein	1	0	1
16394	protein_coding_gene|+|AT5G35630	127.522	61.137	193.906	3.17167	1.66524	4.56881e-11	8.28272e-09	0.362582	0.00134003	AT5G35630	ATGSL1, GLN2, GS2, glutamine synthetase 2	1	0	1
16417	protein_coding_gene|-|AT5G36140	11.2379	18.8292	3.64667	0.193671	-2.36832	0.000144289	0.00762021	0.458158	0.733061	AT5G36140	CYP716A2, cytochrome P450, family 716, subfamily A, polypeptide 2	0	1	1
16445	protein_coding_gene|-|AT5G37260	11.0809	4.00947	18.1524	4.52737	2.17867	6.38616e-05	0.00382722	0.667356	0.0140941	AT5G37260	CIR1, RVE2, Homeodomain-like superfamily protein	1	0	1
16467	protein_coding_gene|-|AT5G37600	389.457	514.926	263.988	0.512671	-0.963894	5.49875e-05	0.00333355	0.881871	0.997432	AT5G37600	ATGLN1;1, ATGSR1, GLN1;1, GSR 1, glutamine synthase clone R1	0	1	1
16487	protein_coding_gene|-|AT5G37990	48.1084	66.4031	29.8136	0.44898	-1.15528	0.000583095	0.0249856	0.384906	0.373456	AT5G37990	S-adenosyl-L-methionine-dependent methyltransferases superfamily protein	0	1	1
16499	protein_coding_gene|+|AT5G38200	45.8722	27.3812	64.3631	2.35063	1.23305	4.95791e-05	0.00304484	0.10977	0.0467383	AT5G38200	Class I glutamine amidotransferase-like superfamily protein	1	0	0
16581	protein_coding_gene|+|AT5G39590	51.9534	22.8743	81.0326	3.54252	1.82477	3.43171e-09	5.09461e-07	0.545731	0.0467991	AT5G39590	TLD-domain containing nucleolar protein	1	0	1
16637	protein_coding_gene|-|AT5G40450	336.178	239.778	432.577	1.80407	0.851257	8.42372e-05	0.00487181	2.39188	1.73145	AT5G40450	unknown protein; FUNCTIONS IN: molecular_function unknown; INVOLVED IN: biological_process unknown; LOCATED IN: chloroplast, plasma membrane; EXPRESSED IN: 24 plant structures; EXPRESSED DURING: 13 growth stages; Has 30201 Blast hits to 17322 proteins in 780 species: Archae - 12; Bacteria - 1396; Metazoa - 17338; Fungi - 3422; Plants - 5037; Viruses - 0; Other Eukaryotes - 2996 (source: NCBI BLin…	1	0	1
16639	protein_coding_gene|-|AT5G40470	25.0468	9.92505	40.1686	4.04719	2.01692	5.97884e-08	7.46524e-06	1.02964	2.05973	AT5G40470	RNI-like superfamily protein	1	0	1
16665	protein_coding_gene|+|AT5G40780	65.819	92.0398	39.5982	0.430229	-1.21682	4.5037e-05	0.00279318	0.852499	0.536082	AT5G40780	LHT1, lysine histidine transporter 1	0	1	1
16670	protein_coding_gene|+|AT5G40850	439.397	38.5956	840.198	21.7693	4.44422	1.20958e-67	2.28055e-63	0.171681	2.1326	AT5G40850	UPM1, urophorphyrin methylase 1	1	0	1
16674	protein_coding_gene|-|AT5G40890	20.606	9.91543	31.2966	3.15635	1.65826	2.38028e-05	0.00157466	0.704586	1.96761	AT5G40890	ATCLC-A, ATCLCA, CLC-A, CLC-A, CLCA, chloride channel A	1	0	1
16728	protein_coding_gene|-|AT5G41670	2155.96	222.256	4089.66	18.4007	4.20169	1.31503e-55	4.13227e-52	0.12314	2.83783	AT5G41670	6-phosphogluconate dehydrogenase family protein	1	0	1
16828	protein_coding_gene|+|AT5G42830	21.6216	10.3128	32.9304	3.19315	1.67498	4.35973e-05	0.00274326	0.487305	0.720589	AT5G42830	HXXXD-type acyl-transferase family protein	1	0	1
16829	protein_coding_gene|+|AT5G42840	4.25382	0.397387	8.11024	20.409	4.35113	7.72957e-05	0.00452588	0.326884	1.08195	AT5G42840	Cysteine/Histidine-rich C1 domain family protein	1	0	1
16842	protein_coding_gene|-|AT5G42990	17.5326	9.21111	25.8542	2.80685	1.48895	0.000419238	0.0188647	0.453237	0.000316741	AT5G42990	UBC18, ubiquitin-conjugating enzyme 18	1	0	1
17021	protein_coding_gene|+|AT5G45380	389.868	516.363	263.373	0.510055	-0.971275	9.50246e-05	0.0054126	2.84381	0.0948446	AT5G45380	ATDUR3, DUR3, solute:sodium symporters;urea transmembrane transporters	0	1	1
17145	protein_coding_gene|-|AT5G47100	8.80588	2.24865	15.3631	6.83214	2.77234	1.70681e-05	0.0011831	0.00802178	1.10091	AT5G47100	ATCBL9, CBL9, calcineurin B-like protein 9	1	0	1
17155	protein_coding_gene|+|AT5G47230	43.742	61.0042	26.4798	0.434065	-1.20402	0.000754076	0.0310422	7.12434	0.613728	AT5G47230	ATERF-5, ATERF5, ERF5, ethylene responsive element binding factor 5	0	1	1
17177	protein_coding_gene|-|AT5G47560	57.1404	32.8802	81.4005	2.47567	1.30782	1.2514e-05	0.000900534	0.677913	0.971411	AT5G47560	ATSDAT, ATTDT, TDT, tonoplast dicarboxylate transporter	1	0	1
17194	protein_coding_gene|+|AT5G47740	18.0983	4.80425	31.3923	6.53427	2.70803	5.76743e-09	8.23782e-07	0.111084	0.140542	AT5G47740	Adenine nucleotide alpha hydrolases-like superfamily protein	1	0	1
17296	protein_coding_gene|-|AT5G48930	168.025	217.719	118.331	0.543503	-0.879641	0.000588876	0.0251761	0.873897	0.0845548	AT5G48930	HCT, hydroxycinnamoyl-CoA shikimate/quinate hydroxycinnamoyl transferase	0	1	1
17333	protein_coding_gene|+|AT5G49480	276.308	131.469	421.148	3.20341	1.67961	2.04599e-13	4.88292e-11	0.00031254	1.4164	AT5G49480	ATCP1, CP1, Ca2+-binding protein 1	1	0	1
17359	protein_coding_gene|+|AT5G49780	12.4156	5.50857	19.3226	3.50772	1.81054	0.000285304	0.0138637	0.441921	0.0118184	AT5G49780	Leucine-rich repeat protein kinase family protein	1	0	1
17394	protein_coding_gene|+|AT5G50200	209.287	46.3076	372.265	8.03896	3.00701	4.44001e-32	3.63965e-29	0.920796	9.51473	AT5G50200	ATNRT3.1, NRT3.1, WR3, nitrate transmembrane transporters	1	0	1
17429	protein_coding_gene|+|AT5G50850	116.231	76.6158	155.846	2.03413	1.02441	5.16876e-05	0.00315378	0.15952	0.00458603	AT5G50850	MAB1, Transketolase family protein	1	0	1
17473	protein_coding_gene|+|AT5G51440	87.6393	51.1667	124.112	2.42564	1.27836	1.01159e-06	9.68146e-05	1.5166	3.25648	AT5G51440	HSP20-like chaperones superfamily protein	1	0	1
17503	protein_coding_gene|+|AT5G51830	149.266	68.1707	230.362	3.3792	1.75668	3.41318e-12	7.15024e-10	2.03266	0.742317	AT5G51830	pfkB-like carbohydrate kinase family protein	1	0	1
17516	protein_coding_gene|-|AT5G52020	18.4941	10.4129	26.5754	2.55217	1.35172	0.000887559	0.0356043	2.85471	0.0173132	AT5G52020	Integrase-type DNA-binding superfamily protein	1	0	1
17519	protein_coding_gene|+|AT5G52050	19.3936	3.61209	35.1751	9.73816	3.28365	5.24157e-12	1.07418e-09	0.716379	0.228892	AT5G52050	MATE efflux family protein	1	0	1
17545	protein_coding_gene|-|AT5G52450	8.54011	14.4676	2.61265	0.180586	-2.46924	0.000319439	0.0152234	1.85853	0.0165516	AT5G52450	MATE efflux family protein	0	1	1
17559	protein_coding_gene|+|AT5G52640	305.272	187.618	422.925	2.25419	1.17261	1.53715e-07	1.75645e-05	1.91031	9.26793	AT5G52640	ATHS83, AtHsp90-1, ATHSP90.1, HSP81-1, HSP81.1, HSP83, HSP90.1, heat shock protein 90.1	1	0	1
17577	protein_coding_gene|-|AT5G52882	90.1935	62.4388	117.948	1.88902	0.917638	0.00026325	0.0129706	0.509465	1.60899	AT5G52882	P-loop containing nucleoside triphosphate hydrolases superfamily protein	1	0	0
17601	protein_coding_gene|+|AT5G53160	66.327	44.4496	88.2045	1.98437	0.988681	0.000481846	0.0210782	0.604158	1.33141	AT5G53160	PYL8, RCAR3, regulatory components of ABA receptor 3	1	0	1
17607	protein_coding_gene|-|AT5G53290	16.1415	8.552	23.731	2.7749	1.47244	0.000548306	0.023765	0.0431081	1.76994	AT5G53290	CRF3, cytokinin response factor 3	1	0	1
17622	protein_coding_gene|+|AT5G53460	1684.16	580.483	2787.84	4.80262	2.26382	2.311e-20	1.06272e-17	0.314894	0.558992	AT5G53460	GLT1, NADH-dependent glutamate synthase 1	1	0	1
17665	protein_coding_gene|+|AT5G54130	15.1756	2.64604	27.7051	10.4704	3.38825	2.35672e-10	4.03942e-08	0.0748198	0.755008	AT5G54130	Calcium-binding endonuclease/exonuclease/phosphatase family	1	0	1
17670	protein_coding_gene|-|AT5G54170	47.5638	12.4354	82.6922	6.64973	2.7333	2.65758e-16	8.79052e-14	0.127614	0.271924	AT5G54170	Polyketide cyclase/dehydrase and lipid transport superfamily protein	1	0	1
17700	protein_coding_gene|+|AT5G54660	16.5098	6.34857	26.6711	4.20112	2.07077	8.95171e-06	0.000672412	1.33674e-05	1.62121	AT5G54660	HSP20-like chaperones superfamily protein	1	0	1
17712	protein_coding_gene|+|AT5G54800	79.894	51.0503	108.738	2.13001	1.09086	6.7211e-05	0.00399746	0.0356006	0.271048	AT5G54800	ATGPT1, GPT1, glucose 6-phosphate/phosphate translocator 1	1	0	1
17713	protein_coding_gene|-|AT5G54810	141.461	74.1671	208.754	2.81465	1.49295	5.33237e-09	7.67455e-07	2.08411	2.43086	AT5G54810	ATTSB1, TRP2, TRPB, TSB1, tryptophan synthase beta-subunit 1	1	0	0
17732	protein_coding_gene|+|AT5G55050	9.01128	16.7162	1.30632	0.078147	-3.67766	3.15439e-06	0.000274069	1.70849	0.00640225	AT5G55050	GDSL-like Lipase/Acylhydrolase superfamily protein	0	1	1
17747	protein_coding_gene|+|AT5G55200	12.4834	5.64424	19.3226	3.42341	1.77543	0.000285296	0.0138637	0.093613	0.0118073	AT5G55200	Co-chaperone GrpE family protein	1	0	1
17807	protein_coding_gene|-|AT5G56080	24.3328	6.56507	42.1005	6.4128	2.68095	2.65393e-11	5.15847e-09	0.693292	4.8151	AT5G56080	ATNAS2, NAS2, nicotianamine synthase 2	1	0	1
17832	protein_coding_gene|-|AT5G56350	152.243	109.425	195.062	1.78261	0.833992	0.000440339	0.0195345	0.000247449	0.582737	AT5G56350	Pyruvate kinase family protein	1	0	1
17889	protein_coding_gene|-|AT5G57120	58.5926	35.1481	82.0372	2.33405	1.22283	6.38611e-06	0.000501682	0.90709	8.66439	AT5G57120	FUNCTIONS IN: molecular_function unknown; INVOLVED IN: biological_process unknown; LOCATED IN: nucleolus; EXPRESSED IN: 21 plant structures; EXPRESSED DURING: 13 growth stages; CONTAINS InterPro DOMAIN/s: LisH dimerisation motif (InterPro:IPR006594), SRP40, C-terminal (InterPro:IPR007718); Has 101969 Blast hits to 55488 proteins in 2506 species: Archae - 424; Bacteria - 13843; Metazoa - 37674; Fu…	1	0	1
17933	protein_coding_gene|+|AT5G57660	17.618	9.51805	25.718	2.70203	1.43404	0.000709331	0.0293928	1.04001	0.0373254	AT5G57660	ATCOL5, COL5, CONSTANS-like 5	1	0	1
17989	protein_coding_gene|+|AT5G58320	66.1208	27.029	105.212	3.89257	1.96072	8.32218e-12	1.66922e-09	0.103033	0.246583	AT5G58320	Kinase interacting (KIP1-like) family protein	1	0	0
18022	protein_coding_gene|-|AT5G58690	15.6437	7.18857	24.0989	3.3524	1.74519	8.85611e-05	0.00510621	0.329893	0.0989611	AT5G58690	ATPLC5, PLC5, phosphatidylinositol-speciwc phospholipase C5	1	0	1
18023	protein_coding_gene|-|AT5G58700	44.3169	21.1135	67.5204	3.19798	1.67716	1.6737e-07	1.90096e-05	0.254399	0.0841225	AT5G58700	ATPLC4, PLC4, phosphatidylinositol-speciwc phospholipase C4	1	0	1
18038	protein_coding_gene|-|AT5G58900	48.5163	20.6256	76.4071	3.70447	1.88927	5.22176e-09	7.57316e-07	0.652746	3.00167	AT5G58900	Homeodomain-like transcriptional regulator	1	0	1
18052	protein_coding_gene|-|AT5G59050	14.1966	22.27	6.12317	0.274951	-1.86275	0.000459152	0.0202263	0.857044	0.951904	AT5G59050	unknown protein; BEST Arabidopsis thaliana protein match is: unknown protein (TAIR:AT3G54000.1); Has 35333 Blast hits to 34131 proteins in 2444 species: Archae - 798; Bacteria - 22429; Metazoa - 974; Fungi - 991; Plants - 531; Viruses - 0; Other Eukaryotes - 9610 (source: NCBI BLink).	0	1	1
18084	protein_coding_gene|-|AT5G59540	5.59332	9.74416	1.44247	0.148035	-2.75599	0.0012908	0.048607	0.0455443	0.886498	AT5G59540	2-oxoglutarate (2OG) and Fe(II)-dependent oxygenase superfamily protein	0	1	1
18116	protein_coding_gene|+|AT5G59930	9.19797	3.30514	15.0908	4.56585	2.19088	0.000202823	0.0103914	0.27022	0.23498	AT5G59930	Cysteine/Histidine-rich C1 domain family protein	1	0	1
18123	protein_coding_gene|-|AT5G60030	45.1569	26.6865	63.6272	2.38425	1.25353	1.53635e-05	0.00108022	2.26817	4.13611	AT5G60030	unknown protein; BEST Arabidopsis thaliana protein match is: unknown protein (TAIR:AT1G75335.1); Has 1807 Blast hits to 1807 proteins in 277 species: Archae - 0; Bacteria - 0; Metazoa - 736; Fungi - 347; Plants - 385; Viruses - 0; Other Eukaryotes - 339 (source: NCBI BLink).	1	0	1
18194	protein_coding_gene|+|AT5G61010	19.7387	30.6055	8.87197	0.289881	-1.78647	0.000130567	0.00705375	1.36069	0.156735	AT5G61010	ATEXO70E2, EXO70E2, exocyst subunit exo70 family protein E2	0	1	1
18223	protein_coding_gene|-|AT5G61410	15.6502	8.15461	23.1459	2.83838	1.50507	0.000416652	0.0187941	0.124705	1.56146	AT5G61410	EMB2728, RPE, D-ribulose-5-phosphate-3-epimerase	1	0	1
18319	protein_coding_gene|+|AT5G62720	6.55368	0.397387	12.71	31.9839	4.99927	5.0867e-07	5.21221e-05	0.237878	6.23959	AT5G62720	Integral membrane HPP family protein	1	0	1
18329	protein_coding_gene|+|AT5G62900	22.7201	11.0268	34.4134	3.12089	1.64196	2.07691e-05	0.00139352	0.866391	0.0513345	AT5G62900	unknown protein; FUNCTIONS IN: molecular_function unknown; INVOLVED IN: N-terminal protein myristoylation; LOCATED IN: cellular_component unknown; EXPRESSED IN: 22 plant structures; EXPRESSED DURING: 12 growth stages; BEST Arabidopsis thaliana protein match is: unknown protein (TAIR:AT5G50090.1); Has 157 Blast hits to 157 proteins in 14 species: Archae - 0; Bacteria - 0; Metazoa - 0; Fungi - 0; P…	1	0	1
18350	protein_coding_gene|-|AT5G63135	8.01103	2.64604	13.376	5.05511	2.33774	0.000115274	0.00643009	0.113805	0.183131	AT5G63135	unknown protein; Has 30201 Blast hits to 17322 proteins in 780 species: Archae - 12; Bacteria - 1396; Metazoa - 17338; Fungi - 3422; Plants - 5037; Viruses - 0; Other Eukaryotes - 2996 (source: NCBI BLink).	1	0	1
18353	protein_coding_gene|-|AT5G63160	33.0441	1.80604	64.2822	35.5928	5.15351	1.85588e-25	1.29596e-22	0.100739	0.853743	AT5G63160	BT1, BTB and TAZ domain protein 1	1	0	0
18434	protein_coding_gene|-|AT5G64120	20.0334	31.3715	8.69533	0.277173	-1.85114	2.06568e-05	0.00139094	5.65851	0.461609	AT5G64120	Peroxidase superfamily protein	0	1	1
18464	protein_coding_gene|-|AT5G64410	58.9523	87.8591	30.0455	0.341973	-1.54805	1.14117e-06	0.000108119	0.207865	0.104877	AT5G64410	ATOPT4, OPT4, oligopeptide transporter 4	0	1	1
18516	protein_coding_gene|+|AT5G65010	26.3553	12.1189	40.5917	3.34946	1.74393	6.15058e-06	0.000491369	0.776543	2.01436	AT5G65010	ASN2, asparagine synthetase 2	1	0	1
18518	protein_coding_gene|-|AT5G65030	28.7429	3.04343	54.4425	17.8885	4.16096	1.3695e-20	6.45513e-18	0.0968123	3.41707	AT5G65030	unknown protein; BEST Arabidopsis thaliana protein match is: unknown protein (TAIR:AT5G10210.1); Has 1807 Blast hits to 1807 proteins in 277 species: Archae - 0; Bacteria - 0; Metazoa - 736; Fungi - 347; Plants - 385; Viruses - 0; Other Eukaryotes - 339 (source: NCBI BLink).	1	0	0
18534	protein_coding_gene|+|AT5G65210	122.011	41.9652	202.057	4.81487	2.2675	2.89336e-18	1.13649e-15	0.0992629	0.00482677	AT5G65210	TGA1, bZIP transcription factor family protein	1	0	1
18608	protein_coding_gene|+|AT5G65980	16.4904	5.86074	27.12	4.62741	2.2102	2.37615e-06	0.000214354	0.543907	0.927716	AT5G65980	Auxin efflux carrier family protein	1	0	0
18627	protein_coding_gene|+|AT5G66170	110.904	157.389	64.4183	0.409293	-1.28879	3.8622e-06	0.000326538	3.61833	0.402723	AT5G66170	STR18, sulfurtransferase 18	0	1	1
18655	protein_coding_gene|-|AT5G66530	13.0653	6.08685	20.0438	3.29297	1.71939	0.000259116	0.0128677	0.587359	0.000792133	AT5G66530	Galactose mutarotase-like superfamily protein	1	0	1
18656	protein_coding_gene|-|AT5G66540	27.5793	15.2624	39.8963	2.61403	1.38628	4.04023e-05	0.00257346	1.66061	3.03581	AT5G66540	FUNCTIONS IN: molecular_function unknown; INVOLVED IN: rRNA processing; LOCATED IN: cytosol, nucleolus, nucleus; EXPRESSED IN: 22 plant structures; EXPRESSED DURING: 12 growth stages; CONTAINS InterPro DOMAIN/s: U3 small nucleolar ribonucleoprotein complex, subunit Mpp10p (InterPro:IPR012173), Mpp10 protein (InterPro:IPR007151); Has 30201 Blast hits to 17322 proteins in 780 species: Archae - 12; …	1	0	1
18672	protein_coding_gene|+|AT5G66700	12.5185	19.2266	5.81038	0.302205	-1.7264	0.00125328	0.0476398	0.586149	0.00016528	AT5G66700	ATHB53, HB-8, HB53, homeobox 53	0	1	1
18725	protein_coding_gene|-|AT5G67350	13.4323	5.20163	21.6629	4.16464	2.05819	2.27162e-05	0.00151877	0.0353059	0.273396	AT5G67350	unknown protein; Has 1807 Blast hits to 1807 proteins in 277 species: Archae - 0; Bacteria - 0; Metazoa - 736; Fungi - 347; Plants - 385; Viruses - 0; Other Eukaryotes - 339 (source: NCBI BLink).	1	0	1
18730	protein_coding_gene|-|AT5G67390	14.6818	6.25813	23.1054	3.69206	1.88443	4.58848e-05	0.00283643	0.347428	0.064511	AT5G67390	unknown protein; BEST Arabidopsis thaliana protein match is: Plant protein of unknown function (DUF863) (TAIR:AT1G69360.1); Has 1807 Blast hits to 1807 proteins in 277 species: Archae - 0; Bacteria - 0; Metazoa - 736; Fungi - 347; Plants - 385; Viruses - 0; Other Eukaryotes - 339 (source: NCBI BLink).	1	0	1
18733	protein_coding_gene|-|AT5G67420	112.279	9.51805	215.039	22.5928	4.49779	9.59693e-46	1.64491e-42	0.095105	0.272043	AT5G67420	ASL39, LBD37, LOB domain-containing protein 37	1	0	1
													392	113
