# Supplementary material for: Integrated RNA-seq and sRNA-seq analysis identifies novel nitrate-responsive genes in Arabidopsis thaliana roots
Source: BMC Genomics. 2013 Oct 11;14:701. doi: 10.1186/1471-2164-14-701 (PMC3906980; doi:10.1186/1471-2164-14-701)
Supplement: Additional file 10 — Identification of putative new genes. [file 1471-2164-14-701-S10.xlsx]

## Sheet: Description
Additional file 10. Identification of putative new genes

## Sheet: Hoja1
Genome coordinate	Orientation	Length(nt)	Expression (normalized by length)	Gene present in complementary strand
ChrM:24362..25075	R	713	0.242	NONE
Chr1:13116472..13117127	F	655	0.254	AT1G35560
Chr3:872985..873427	F	442	0.102	NONE
Chr3:17449833..17450261	F	428	0.132	NONE
ChrM:11727..12126	R	399	57.586	NONE
Chr3:6715454..6715817	F	363	0.058	AT3G19380
Chr4:17873119..17873478	R	359	0.126	NONE
Chr4:1201721..1202075	R	354	0.112	NONE
Chr5:20048522..20048864	R	342	0.258	AT5G49440
Chr5:18138251..18138590	F	339	0.086	NONE
Chr2:17224486..17224812	F	326	12.214	NONE
Chr2:5861895..5862212	F	317	0.104	NONE
ChrM:11416..11724	R	308	81.478	NONE
Chr5:18976010..18976314	F	304	0.14	NONE
Chr5:3014929..3015230	F	301	1.604	NONE
Chr4:1476284..1476584	F	300	2.014	NONE
Chr2:11684667..11684967	F	300	0.108	AT2G27310
