# Supplementary material for: Integrated RNA-seq and sRNA-seq analysis identifies novel nitrate-responsive genes in Arabidopsis thaliana roots
Source: BMC Genomics. 2013 Oct 11;14:701. doi: 10.1186/1471-2164-14-701 (PMC3906980; doi:10.1186/1471-2164-14-701)
Supplement: Additional file 11 — Prediction of putative targets for novel miRNA sequences. [file 1471-2164-14-701-S11.xlsx]

## Sheet: Description
Additional File 11. Prediction of putative targets for novel miRNA sequences
We used The TargetFinder program from the UEA sRNA toolkit to predict targets for the novel miRNAs identified.

## Sheet: Hoja1
miRNA	target gene accession	start-end position of target	target description	Nitrate regulated
miR5640	AT3G60830.1	107-126	ARP7, ARP7, ATARP7, actin-related protein 7	NO
	AT2G25130.1	892-910	ARM repeat superfamily protein	NO
	AT4G11375.1	2477-2493	transposable element gene	NO
	AT2G12855.1	140-152	transposable element gene	NO
	AT3G14940.1	83-102	ATPPC3, PPC3, phosphoenolpyruvate carboxylase 3	YES
				NO
miR1	No target found			NO
				NO
miR2	AT1G16320.1	226-246	Uncharacterized conserved protein (DUF2358)	NO
	AT1G67580.2	15-35	Protein kinase superfamily protein	NO
	AT1G67580.2	15-35	Protein kinase superfamily protein	NO
	AT1G47860.1	6815-6836	transposable element gene	NO
	AT2G29750.1	495-515	UGT71C1, UDP-glucosyl transferase 71C1	NO
	AT1G53160.1	582-602	SPL4, squamosa promoter binding protein-like 4	NO
				NO
miR5654-3p	No target found			NO
				NO
miR3	AT1G32713.1	87-106	MIR829A, MIR829a; miRNA	NO
	AT1G61215.1	820-840	BRD4, bromodomain 4	NO
	AT3G62020.1	13-31	GLP10, germin-like protein 10	NO
	AT2G30395.1	34-48	ATOFP17, OFP17, ovate family protein 17	NO
	AT3G06270.1	853-872	Protein phosphatase 2C family protein	NO
	AT1G15860.2	920-937	Domain of unknown function (DUF298)	NO
	AT2G16905.1	1136-1156	pseudogene, similar to putative MATE efflux membrane protein, blastp match of 50% identity and 7.3e-40 P-value to GP|28376699|gb|AAO41129.1||AC104487 putative MATE efflux membrane protein {Oryza sativa (japonica cultivar-group)}	NO
	AT4G20140.1	2812-2832	GSO1, Leucine-rich repeat transmembrane protein kinase	NO
	AT1G59860.1	424-442	HSP20-like chaperones superfamily protein	YES
	AT1G37180.1	432-450	transposable element gene	NO
				NO
miR5014a	AT2G31215.1	363-383	basic helix-loop-helix (bHLH) DNA-binding superfamily protein	NO
				NO
miR4	AT1G09840.6	1470-1487	ATSK41, SK41, shaggy-like protein kinase 41	NO
	AT4G18370.1	689-709	DEG5, DEGP5, HHOA, DEGP protease 5	NO
	AT3G09140.2	485-505	Protein of unknown function (DUF674)	NO
				NO
miR5	AT5G06120.1	2390-2408	ARM repeat superfamily protein	NO
				NO
miR6	AT2G16070.2	860-876	PDV2, plastid division2	NO
	AT2G28240.1	1186-1204	ATP-dependent helicase family protein	NO
	AT5G62180.1	89-105	AtCXE20, CXE20, carboxyesterase 20	NO
	AT5G40860.1	555-568	unknown protein; BEST Arabidopsis thaliana protein match is: unknown protein (TAIR:AT3G27210.1); Has 69 Blast hits to 69 proteins in 12 species: Archae - 0; Bacteria - 0; Metazoa - 0; Fungi - 0; Plants - 67; Viruses - 0; Other Eukaryotes - 2 (source: NCBI BLink).	NO
				NO
miR7	No target found			NO
				NO
miR8	AT5G35407.1	2012-10-29	MIR396B, MIR396B; miRNA	NO
	AT3G44096.1	1658-1679	transposable element gene	NO
	AT5G47220.1	567-584	ATERF-2, ATERF2, ERF2, ethylene responsive element binding factor 2	NO
miR9	AT4G16440.1	1521-1540	ferredoxin hydrogenases	NO
miR10	AT3G20155.1	414-432	unknown protein; Has 36 Blast hits to 36 proteins in 5 species: Archae - 0; Bacteria - 0; Metazoa - 0; Fungi - 0; Plants - 36; Viruses - 0; Other Eukaryotes - 0 (source: NCBI BLink).	NO
	AT3G60965.1	5910-5927	transposable element gene	NO
	AT2G40008.1	764-781	other RNA	NO
miR11	AT2G26640.1	1566-1582	KCS11, 3-ketoacyl-CoA synthase 11	NO
miR5995b	AT4G25230.2	1705-1723	RIN2, RPM1 interacting protein 2	NO
miR12	AT5G49130.1	680-700	Disease resistance protein (TIR-NBS-LRR class) family	NO
miR5637	AT1G04360.1	1368-1388	RING/U-box superfamily protein	NO
	AT1G07590.1	351-371	Tetratricopeptide repeat (TPR)-like superfamily protein	NO
miR13	No target found
miR14	AT2G43430.1	1108-1122	GLX2-1, GLY1, glyoxalase 2-1	NO
	AT1G77920.1	1379-1396	bZIP transcription factor family protein	NO
	AT1G22070.1	1266-1284	TGA3, TGA1A-related gene 3	NO
	AT3G43625.1	3469-3487	transposable element gene	NO
	AT3G57586.1	3848-3866	transposable element gene	NO
miR15	No target found
miR16	AT5G08550.1	1014-1033	ILP1, GC-rich sequence DNA-binding factor-like protein	NO
	AT4G03920.1	1313-1334	transposable element gene	NO
				NO
miR17	No target found			NO
miR18	AT2G47020.1	1557-1577	Peptide chain release factor 1	NO
	AT2G47020.1	1557-1577	Peptide chain release factor 1	NO
	AT4G14650.1	1556-1572	unknown protein; FUNCTIONS IN: molecular_function unknown; INVOLVED IN: N-terminal protein myristoylation; EXPRESSED IN: 6 plant structures; EXPRESSED DURING: petal differentiation and expansion stage; Has 2407 Blast hits to 1833 proteins in 310 species: Archae - 19; Bacteria - 223; Metazoa - 708; Fungi - 285; Plants - 140; Viruses - 42; Other Eukaryotes - 990 (source: NCBI BLink).	NO
miR5650	AT1G66880.1	3546-3566	Protein kinase superfamily protein	NO
	AT5G37640.1	315-332	UBQ9, ubiquitin 9	NO
	AT5G49140.1	1614-1631		NO
	AT1G10300.1	1814-1834	Nucleolar GTP-binding protein	NO
	AT1G15860.2	730-750	Domain of unknown function (DUF298)	NO
	AT1G68560.1	2668-2687	ATXYL1, TRG1, XYL1, alpha-xylosidase 1	NO
miR173-5p	AT2G27400.1	367-388	TAS1A, TAS1A; other RNA	NO
	AT2G39675.1	367-388	TAS1C, TAS1C; other RNA	NO
	AT2G39681.1	406-427	TAS2, TAS2; other RNA	NO
miR19	No target found			NO
miR20	No target found			NO
miR21	AT2G21800.1	1651-1669	ATEME1A, EME1A, EME1A, essential meiotic endonuclease 1A	NO
	AT3G30147.1	2012-02-21	pseudogene, hypothetical protein	NO
	AT5G58210.4	689-708	hydroxyproline-rich glycoprotein family protein	NO
	AT2G39190.2	1831-1852	ATATH8, Protein kinase superfamily protein	NO
	AT2G39190.2	1835-1856	ATATH8, Protein kinase superfamily protein	NO
miR22	AT3G57780.1	1718-1734	BEST Arabidopsis thaliana protein match is: nucleolar protein gar2-related (TAIR:AT2G42320.2); Has 3163 Blast hits to 2460 proteins in 357 species: Archae - 16; Bacteria - 291; Metazoa - 841; Fungi - 335; Plants - 248; Viruses - 72; Other Eukaryotes - 1360 (source: NCBI BLink).	NO
miR5651	No target found
miR23	AT2G26640.1	1566-1582	KCS11, 3-ketoacyl-CoA synthase 11	NO
miR24	AT2G26640.1	1566-1582	KCS11, 3-ketoacyl-CoA synthase 11	NO
miR5633	AT1G79990.5	736-756	structural molecules	NO
miR25	AT5G34770.1	1865-1884	transposable element gene	NO
	AT2G39885.1	2012-10-26	AT-MIR393A, MIR393A, MIR393A; miRNA	NO
	AT3G55734.1	2012-10-26	AT-MIR393B, MIR393B, MIR393B; miRNA	NO
	AT1G70860.1	160-176	Polyketide cyclase/dehydrase and lipid transport superfamily protein	NO
	AT1G70840.1	530-546	MLP31, MLP-like protein 31	NO
miR26	AT5G27030.1	2839-2857	TPR3, TOPLESS-related 3	NO
				NO
miR27	No target found			NO
miR28	AT5G61140.1	5690-5708	U5 small nuclear ribonucleoprotein helicase	NO
miR29	No target found			NO
miR30	No target found			NO
miR31	No target found			NO
miR32	AT4G18660.1	999-1017	unknown protein; BEST Arabidopsis thaliana protein match is: unknown protein (TAIR:AT4G18690.1); Has 115 Blast hits to 115 proteins in 20 species: Archae - 0; Bacteria - 0; Metazoa - 0; Fungi - 0; Plants - 115; Viruses - 0; Other Eukaryotes - 0 (source: NCBI BLink).	NO
	AT4G20800.1	141-160	FAD-binding Berberine family protein	NO
				NO
miR5629	No target found			NO
miR33	AT1G24880.1	230-247	UDP-3-O-acyl N-acetylglycosamine deacetylase family protein	NO
	AT1G24793.2	247-264	UDP-3-O-acyl N-acetylglycosamine deacetylase family protein	NO
	AT1G25210.2	230-247	UDP-3-O-acyl N-acetylglycosamine deacetylase family protein	NO
	AT1G25210.2	230-247	UDP-3-O-acyl N-acetylglycosamine deacetylase family protein	NO
	AT1G24793.2	249-266	UDP-3-O-acyl N-acetylglycosamine deacetylase family protein	NO
	AT1G25054.2	510-527	UDP-3-O-acyl N-acetylglycosamine deacetylase family protein	NO
	AT1G25141.1	944-961	F-box associated ubiquitination effector family protein	NO
	AT5G35040.1	626-644	transposable element gene	NO
miR1888	AT1G70280.2	42-60	NHL domain-containing protein	NO
	AT1G70280.2	39-57	NHL domain-containing protein	NO
	AT1G53630.1	373-391	transposable element gene	NO
miR34	No target found
mir35	AT2G01560.1	423-440	Plant protein 1589 of unknown function	NO
	AT1G15710.1	1176-1194	prephenate dehydrogenase family protein	NO
miR5638b	AT1G07340.1	1107-1125	ATSTP2, STP2, sugar transporter 2	NO
miR36	AT1G70460.1	2477-2497	RHS10, root hair specific 10	NO
	AT1G62500.1	209-228	Bifunctional inhibitor/lipid-transfer protein/seed storage 2S albumin superfamily protein	NO
	AT4G33300.2	1800-1816	ADR1-L1, ADR1-like 1	NO
	AT4G33300.2	1800-1816	ADR1-L1, ADR1-like 1	NO
miR37	No target found			NO
miR38	AT3G26240.1	1547-1566	Cysteine/Histidine-rich C1 domain family protein	NO
	AT2G03050.1	866-885	EMB93, SOLDAT10, Mitochondrial transcription termination factor family protein	NO
miR39	AT3G30713.1	1006-1024	transposable element gene	NO
