# Supplementary material for: Integrated RNA-seq and sRNA-seq analysis identifies novel nitrate-responsive genes in Arabidopsis thaliana roots
Source: BMC Genomics. 2013 Oct 11;14:701. doi: 10.1186/1471-2164-14-701 (PMC3906980; doi:10.1186/1471-2164-14-701)
Supplement: Additional file 12 — List of primers used for qRT-PCR. [file 1471-2164-14-701-S12.xlsx]

## Sheet: Description
Additional file 12. List of primers used for qRT-PCR

## Sheet: Primer sequences
Primer name	Gene	Sequence
miR393a,b	miR393a,b	5’- TCC AAA GGG ATC GCA TTG ATC-3’
At5g63160 F	BT1	5'- CTG AAT CTT GCC GTG TCC CTC TTT-3'
At5g63160 R	BT1	5'- GAC ATG GCT TTA GCA GAC GCT ACT-3'
At3g22942 F	AGG2	5'- TTC CCG CGG CAG TGA ATT TGA T-3'
At3g22942 R	AGG2	5'- GGC GTG AAT TTG GCA CTG TGG T-3'
At5g58320 F	KIP1	5'- AAG AGC TGG AAG CCA ATG TG-3'
At5g58320 R	KIP1	5'- ACC TCG ATT TCG CTC TTC AG-3'
At5g03330 F	OTU-like	5'- TGG CGT TTC GGA AAC TAG AC-3'
At5g03330 R	OTU-like	5'- GCT TTG AAG CTG TGA GCT CT-3'
At1g70260 F	Nodulin MtN21	5'- ACG AGG GCT AAA CTG ATG GGA ACA-3'
At1g70260 R	Nodulin MtN21	5'- AAC GAT TTG GGG AAG CAG ACG AAG-3'
At1g13245 F	Rotundifolia-like 17	5'- TGT TGG CAC GAT TGA TCC TC-3'
At1g13245 R	Rotundifolia-like 17	5'- GCC GGT TAA GCT CCA AAC AT-3'
At2g33550 F	GT2-related	5' TTA AGA CGG CGA GAC TTC CTC GTT-3'
At2g33550 R	GT2-related	5'- AGC CCA TTT AGG CTC CAT TTG ACC-3'
At4g39795 F	Senescence-associated protein	5'- ACT GTG GCT TTT GCA AAC GC-3'
At4g39795 R	Senescence-associated protein	5'- GTC GTG CTC CAT TTG CTG TT-3'
At1g35560 F	TCP23	5'- TGG AAC CAT ACC GGC GAA TA-3'
At1g35560 R	TCP23	5'- AGC TGT TGC TGG AAC CCA AA-3'
miR5640	miR5640	5’- ATG AGA GAA GGA ATT AGA TTC-3’
At3g14940 F	AtPPC3	5' -ATC AGC ACA AGA GCT CGT CA-3'
At3g14940 R	AtPPC3	5'-ACC GGT GTT TTG CAA TCC TG-3'
miR5640prec F	miR5640 precursor	5'-GGC TGT TCT TGC AAA ACC AAT G-3'
miR5640prec R	miR5640 precursor	5'-GGC TCT Aac CCT CTG ATA GAA CAC-3'
U6 snRNA	u6	5'- TGG CCC CTG CGC AAG GAT GA-3'
At4g24550 F	Clathrin adaptor complexes medium subunit family protein	5'- AAT ACG CGC TGA GTT CCC TT-3'
At4g24550 R	Clathrin adaptor complexes medium subunit family protein	5'- AGC ACC GGG TTC TAA CTC AA-3'
